# Supplementary material for: Conservation of kinase-phosphorylation site pairings: Evidence for an evolutionarily dynamic phosphoproteome
Source: PLoS One. 2018 Aug 14;13(8):e0202036. doi: 10.1371/journal.pone.0202036 (PMC6091962; doi:10.1371/journal.pone.0202036)
Supplement: S1 File — (XLSX) [file pone.0202036.s001.xlsx]

## Sheet: Mouse
Query site	Hit site	Query accession	Hit accession	Hit sequence	Query sequence	Protein length	Kinase	Sequence Difference Criterion	Non-conservative sequence difference criterion	Phorphorylatable residue criterion	Position criterion	PHOSPHOSITE PRESENT?	Kinase RBH criterion	KINASE PRESENT?	=== STATUS ===
S260	S265	P19793	P28700	NMGLNPSSPNDPVTN	NMGLNPSSPNDPVTN	467	ERK1 (P27361)	1	1	1	1	1	1	1	Both conserved
S29	S29	P68431	P68433	ATKAARKSAPATGGV	ATKAARKSAPATGGV	136	TGM2 (P21980)	1	1	1	1	1	1	1	Both conserved
S11	S11	P68431	P68433	TKQTARKSTGGKAPR	TKQTARKSTGGKAPR	136	AURA (O14965)	1	1	1	1	1	1	1	Both conserved
Y1062	Y1063	P07949	P35546	TWIENKLYGMSDPNW	TWIENKLYGMSDPNW	1115	RET (P07949)	1	1	1	1	1	1	1	Both conserved
Y1015	Y1016	P07949	P35546	MMVKSRDYLDLAAST	MMVKRRDYLDLAAST	1115	RET (P07949)	1	1	1	1	1	1	1	Both conserved
T853	T852	O14974	Q9DBR7	PREKRRSTGVSFWTQ	PREKRRSTGVSFWTQ	1029	PKCT (Q04759)	1	1	1	1	1	1	1	Both conserved
T696	T694	O14974	Q9DBR7	ARQSRRSTQGVTLTD	ARQSRRSTQGVTLTD	1029	RAF1 (P04049)	1	1	1	1	1	1	1	Both conserved
S260	S260	P78371	P80314	GSRVRVDSTAKVAEI	GSRVRVDSTAKVAEI	535	P90RSK (Q15418)	1	1	1	1	1	1	1	Both conserved
Y74	Y75	P50402	O08579	AAVDSDMYDLPKKED	TRGDADMYDLPKKED	259	SRC (P12931)	1	1	1	1	1	1	1	Both conserved
Y95	Y96	P50402	O08579	KDYNDDYYEESYLTT	KGYNDDYYEESYFTT	259	SRC (P12931)	1	1	1	1	1	1	1	Both conserved
T142	T142	Q00613	P38532	DSVTRLLTDVQLMKG	DSVTKLLTDVQLMKG	525	CK2A2 (P19784)	1	1	1	1	1	1	1	Both conserved
T564	T564	P35241	P26043	AGRDKYKTLRQIRQG	AGRDKYKTLRQIRQG	583	PKCT (Q04759)	1	1	1	1	1	1	1	Both conserved
T389	T412	P23443	Q8BSK8	NQVFLGFTYVAPSVL	NQVFLGFTYVAPSVL	525	MTOR (P42345)	1	1	1	1	1	1	1	Both conserved
T412	T412	P23443	Q8BSK8	NQVFLGFTYVAPSVL	NQVFLGFTYVAPSVL	525	PDK1 (O15530)	1	1	1	1	1	1	1	Both conserved
T526	T529	P50548	P70459	GESGGPLTPRRVSSD	GEAGGPLTPRRVSSD	551	ERK2 (P28482)	1	1	1	1	1	1	1	Both conserved
S360	S362	P20265	P31360	RKRKKRTSIEVSVKG	RKRKKRTSIEVSVKG	445	PKACA (P17612)	1	1	1	1	1	1	1	Both conserved
T509	T509	Q14194	P97427	PVYEVPATPKHAAPA	PVYEVPATPKYATPA	572	CDK2 (P24941)	1	1	1	1	1	1	1	Both conserved
T172	T183	P54646	Q5EG47	SDGEFLRTSCGSPNY	SDGEFLRTSCGSPNY	559	TAK1 (O43318)	1	1	1	1	1	1	1	Both conserved
S286	S286	O14757	O35280	TSGGMSESSSGFSKH	TSGGVSESPSGFSKH	476	CDK1 (P06493)	1	1	1	1	1	1	1	Both conserved
S301	S301	O14757	O35280	IHSNLDFSPVNNGSS	IQSNLDFSPVNSASS	476	CDK1 (P06493)	1	1	1	1	1	1	1	Both conserved
S392	S386	P04637	P02340	RHKKTMVKKVGPDSD	RHKKLMFKTEGPDSD	387	CK2A1 (P68400)	1	1	1	1	1	1	1	Both conserved
S9	S9	P04637	P02340	EESQSDISLELPLSQ	EEPQSDPSVEPPLSQ	387	CK1D (P48730)	1	1	1	1	1	1	1	Both conserved
T18	T18	P04637	P02340	ELPLSQETFSGLWKL	EPPLSQETFSDLWKL	387	AMPKA1 (Q13131)	1	1	1	1	1	1	1	Both conserved
S15	S15	P04637	P02340	ISLELPLSQETFSGL	PSVEPPLSQETFSDL	387	CHK1 (O14757)	1	1	1	1	1	1	1	Both conserved
S758	S757	O75385	O70405	PVVFTVGSPPSGATP	PVVFTVGSPPSGSTP	1051	MTOR (P42345)	1	1	1	1	1	1	1	Both conserved
S731	S744	O94806	Q62101	ARIIGEKSFRRSVVG	ARIIGEKSFRRSVVG	918	PKCA (P17252)	1	1	1	1	1	1	1	Both conserved
S187	S187	P60880	P60879	RIMEKADSNKTRIDE	RIMEKADSNKTRIDE	206	PKCA (P17252)	1	1	1	1	1	1	1	Both conserved
T46	T45	Q13541	Q60876	GGTLFSTTPGGTRII	GGTLFSTTPGGTRII	117	GSK3B (P49841)	1	1	1	1	1	1	1	Both conserved
T70	T69	Q13541	Q60876	RNSPVAKTPPKDLPA	RNSPVTKTPPRDLPT	117	CDK1 (P06493)	1	1	1	1	1	1	1	Both conserved
T37	T36	Q13541	Q60876	PPGDYSTTPGGTLFS	PPGDYSTTPGGTLFS	117	GSK3B (P49841)	1	1	1	1	1	1	1	Both conserved
S65	S64	Q13541	Q60876	FLMECRNSPVAKTPP	FLMECRNSPVTKTPP	117	ERK1 (P27361)	1	1	1	1	1	1	1	Both conserved
S893	S861	Q9NQS7	Q9WU62	TRYHKRTSSAVWNSP	PRYHKRTSSAVWNSP	880	AURB (Q96GD4)	1	1	1	1	1	1	1	Both conserved
S894	S862	Q9NQS7	Q9WU62	RYHKRTSSAVWNSPP	RYHKRTSSAVWNSPP	880	AURB (Q96GD4)	1	1	1	1	1	1	1	Both conserved
T59	T59	Q9NQS7	Q9WU62	EPELMPKTPSQKNRR	EPELMPKTPSQKNRR	880	AURB (Q96GD4)	1	1	1	1	1	1	1	Both conserved
S70	S70	P10415	P10417	RDMAARTSPLRPLVA	RDPVARTSPLQTPAA	236	PKCA (P17252)	0	0	1	1	0	1	1	Only kinase conserved
T382	T383	P32121	Q91YI4	EFDTNYATDDDIVFE	EFDTNYATDDDIVFE	410	CK2A1 (P68400)	1	1	1	1	1	1	1	Both conserved
Y194	Y194	Q06830	P35700	KPDVNKSKEYFSKQK	KPDVQKSKEYFSKQK	199	LCK (P06239)	1	1	1	1	1	1	1	Both conserved
Y15	Y15	P06493	P11440	EKIGEGTYGVVYKGR	EKIGEGTYGVVYKGR	297	HER2 (P04626)	1	1	1	1	1	1	1	Both conserved
S252	S243	P33241	P19973	PKLSRQPSIELPSMA	PKLARQASIELPSMA	330	MAPKAPK2 (P49137)	1	1	1	1	1	1	1	Both conserved
S29	S29	P84243	P84244	ATKAARKSAPSTGGV	ATKAARKSAPSTGGV	136	PKACA (P17612)	1	1	1	1	1	1	1	Both conserved
S11	S11	P84243	P84244	TKQTARKSTGGKAPR	TKQTARKSTGGKAPR	136	PKACA (P17612)	1	1	1	1	1	1	1	Both conserved
S780	S779	P42229	P42230	DSLDARLSPPAGLFT	DSLDSRLSPPAGLFT	793	ERK1 (P27361)	1	1	1	1	1	1	1	Both conserved
Y694	Y694	P42229	P42230	LAKAVDGYVKPQIKQ	LAKAVDGYVKPQIKQ	793	SYK (P43405)	1	1	1	1	1	1	1	Both conserved
Y699	Y699	P51692	P42232	TAKAADGYVKPQIKQ	TAKAVDGYVKPQIKQ	786	SRC (P12931)	1	1	1	1	1	1	1	Both conserved
S52	S52	P05198	Q6ZWX6	MILLSELSRRRIRSI	MILLSELSRRRIRSI	315	HRI (Q9BQI3)	1	1	1	1	1	1	1	Both conserved
S39	S39	Q16658	Q61553	KVNASASSLKKKQIW	KVNASASSLKKKQIW	493	PKCA (P17252)	1	1	1	1	1	1	1	Both conserved
S28	S29	O43255	Q06986	PQTPHAPSPAAPPAA	PQPQHTPSPAAPPAA	325	HIPK2 (Q9H2X6)	1	1	1	1	1	1	1	Both conserved
S608	S608	Q13586	P70302	PSVPPGGSPLLDSSH	PSAPPGGSPHLDSSR	685	ERK2 (P28482)	1	1	1	1	1	1	1	Both conserved
S621	S621	Q13586	P70302	SHSLSPSSPDPDTPS	SRSHSPSSPDPDTPS	685	ERK2 (P28482)	1	1	1	1	1	1	1	Both conserved
S575	S575	Q13586	P70302	LVEKLPDSPALAKKT	LVEKLPDSPALAKKA	685	ERK2 (P28482)	1	1	1	1	1	1	1	Both conserved
T286	T286	Q02750	P31938	VEGDAAETPPRPRTP	VEGDAAETPPRPRTP	393	CDK1 (P06493)	1	1	1	1	1	1	1	Both conserved
T292	T292	Q02750	P31938	ETPPRPRTPGRPLSS	ETPPRPRTPGRPLSS	393	ERK1 (P27361)	1	1	1	1	1	1	1	Both conserved
T386	T386	Q02750	P31938	IGLNQPSTPTHAASI	IGLNQPSTPTHAAGV	393	ERK2 (P28482)	1	1	1	1	1	1	1	Both conserved
S433	S432	P01730	P06332	QRQAARMSQIKRLLS	RRQAERMSQIKRLLS	457	PKCA (P17252)	1	1	1	1	1	1	1	Both conserved
S2814	S2813	Q92736	E9Q401	ISQTSQVSIDAAHGY	ISQTSQVSVDAAHGY	4966	CAMK2A (Q9UQM7)	1	1	1	1	1	1	1	Both conserved
S2031	S2030	Q92736	E9Q401	TIRGRLLSLVEKVTY	TIRGRLLSLVEKVTY	4966	PKACA (P17612)	1	1	1	1	1	1	1	Both conserved
S2808	S2807	Q92736	E9Q401	YNRTRRISQTSQVSI	YNRTRRISQTSQVSV	4966	CAMK2A (Q9UQM7)	1	1	1	1	1	1	1	Both conserved
S1190	S1169	Q96J92	Q80UE6	SCRQRRLSKGSFPTS	SSRQRRLSKGSFPTS	1222	SGK1 (O00141)	1	1	1	1	1	1	1	Both conserved
S12	S666	Q9UKT5	Q80YS6	EPRSGTSSPQSPVFR	EPRSGTNSPPPPFSD	731	GSK3B (P49841)	1	0	1	0	0	1	1	Only kinase conserved
T308	T308	P31749	P31750	KDGATMKTFCGTPEY	KDGATMKTFCGTPEY	480	TBK1 (Q9UHD2)	1	1	1	1	1	1	1	Both conserved
S473	S473	P31749	P31750	RPHFPQFSYSASGTA	RPHFPQFSYSASGTA	480	TBK1 (Q9UHD2)	1	1	1	1	1	1	1	Both conserved
Y315	Y315	P31749	P31750	TFCGTPEYLAPEVLE	TFCGTPEYLAPEVLE	480	BRK (Q13882)	1	1	1	1	1	1	1	Both conserved
Y326	Y326	P31749	P31750	EVLEDNDYGRAVDWW	EVLEDNDYGRAVDWW	480	BRK (Q13882)	1	1	1	1	1	1	1	Both conserved
Y1197	Y1197	P00533	Q01279	PTAENAEYLRVAPPS	STAENAEYLRVAPQS	1210	ABL (P00519)	1	1	1	1	1	1	1	Both conserved
Y869	Y871	P00533	Q01279	LGAEEKEYHAEGGKV	LGAEEKEYHAEGGKV	1210	SRC (P12931)	1	1	1	1	1	1	1	Both conserved
T693	T695	P00533	Q01279	RELVEPLTPSGEAPN	RELVEPLTPSGEAPN	1210	ERK1 (P27361)	1	1	1	1	1	1	1	Both conserved
Y188	Y170	P07766	P22646	PPVPNPDYEPIRKGQ	PPVPNPDYEPIRKGQ	189	FYN (P06241)	1	1	1	1	1	1	1	Both conserved
Y199	Y181	P07766	P22646	RKGQRDLYSGLNQRA	RKGQRDLYSGLNQRR	189	FYN (P06241)	1	1	1	1	1	1	1	Both conserved
S307	S307	Q9Y2I7	Q9Z1T6	PARNRSASITNLSLD	PARNRSASITNLSLD	2097	AKT1 (P31749)	1	1	1	1	1	1	1	Both conserved
S408	S408	P81274	Q8VDU0	AKLGRRHSMENLELM	PKLGRRHSMENMELM	679	PKCA (P17252)	1	1	1	1	1	1	1	Both conserved
Y221	Y221	P46108	Q64010	GGPEPGPYAQPSVNT	GGPEPGPYAQPSVNT	304	ABL (P00519)	1	1	1	1	1	1	1	Both conserved
S957	S957	Q14683	Q9CU62	ISQEEGSSQGEESVS	ISQEEGSSQGEDSVS	1233	ATR (Q13535)	1	1	1	1	1	1	1	Both conserved
S310	S310	P15976	P17679	QTRNRKASGKGKKKR	QTRNRKASGKGKKKR	413	AKT1 (P31749)	1	1	1	1	1	1	1	Both conserved
S21	S21	P49840	Q2NL51	SGRARTSSFAEPGGG	SGRARTSSFAEPGGG	490	PKCD (Q05655)	1	1	1	1	1	1	1	Both conserved
Y546	Y546	Q06124	P35235	SKRKGHEYTNIKYSL	SKRKGHEYTNIKYSL	597	FYN (P06241)	1	1	1	1	1	1	1	Both conserved
Y584	Y584	Q06124	P35235	REDSARVYENVGLMQ	REDSARVYENVGLMQ	597	ALK (Q9UM73)	1	1	1	1	1	1	1	Both conserved
S171	S171	Q92918	P70218	ATLARRLSFIGTPYW	ATLARRLSFIGTPYW	827	PKD1 (Q15139)	1	1	1	1	1	1	1	Both conserved
S710	S748	Q9BZL6	Q62101	GEKSFRRSVVGTPAY	GEKSFRRSVVGTPAY	918	PKCH (P24723)	1	1	1	1	1	1	1	Both conserved
S706	S744	Q9BZL6	Q62101	ARIIGEKSFRRSVVG	ARIIGEKSFRRSVVG	918	PKCH (P24723)	1	1	1	1	1	1	1	Both conserved
S876	S873	Q9BZL6	Q8BZ03	QDHEMQGLAERISIL	QDHDMQGLAERISVL	875	PKCH (P24723)	1	1	1	1	1	1	1	Both conserved
T219	T219	Q9GZM8	Q9ERR1	ASLSLPATPVGKGTE	ASLSLPATPVGKGTE	345	CDK1 (P06493)	1	1	1	1	1	1	1	Both conserved
T157	T157	Q9UPZ9	Q9JKV2	IRSRPPYTDYVSTRW	IRSKPPYTDYVSTRW	629	CDK20 (Q8IZL9)	1	1	1	1	1	1	1	Both conserved
S104	S104	P31943	O35737	LKHTGPNSPDTANDG	LKHTGPNSPDTANDG	449	CDK2 (P24941)	1	1	1	1	1	1	1	Both conserved
S165	S162	Q9NZH5	Q9CQJ7	LLHLGPPSPLKTPFL	LFQLGPPSPVKMPSP	199	CDK1 (P06493)	1	1	1	1	1	1	1	Both conserved
S257	S255	P45985	P47809	ISGQLVDSIAKTRDA	ISGQLVDSIAKTRDA	397	MKK4 (P45985)	1	1	1	1	1	1	1	Both conserved
T261	T259	P45985	P47809	LVDSIAKTRDAGCRP	LVDSIAKTRDAGCRP	397	MKK4 (P45985)	1	1	1	1	1	1	1	Both conserved
S80	S78	P45985	P47809	IERLRTHSIESSGKL	IERLRTHSIESSGKL	397	AKT1 (P31749)	1	1	1	1	1	1	1	Both conserved
S1981	S1897	Q13936	Q01815	ASLGRRASFHLECLK	ASLGRRASFHLECLK	2139	PKD1 (Q15139)	1	1	1	1	1	1	1	Both conserved
S116	S116	Q15121	Q62048	KDIIRQPSEEEIIKL	KDIIRQPSEEEIIKL	130	AKT1 (P31749)	1	1	1	1	1	1	1	Both conserved
S133	S133	P16220	Q01147	EILSRRPSYRKILND	EILSRRPSYRKILND	341	CAMK4 (Q16566)	1	1	1	1	1	1	1	Both conserved
S121	S121	P16220	Q01147	SVDSVTDSQKRREIL	SVDSVTDSQKRREIL	341	ATR (Q13535)	1	1	1	1	1	1	1	Both conserved
Y397	Y428	Q05397	P34152	SGDETDDYAEIIDEE	SVSETDDYAEIIDEE	1090	SRC (P12931)	1	1	1	1	1	1	1	Both conserved
S31	S31	P07101	P24529	KQAEAVTSPRFIGRR	KQAEAIMSPRFIGRR	498	ERK1 (P27361)	1	1	1	1	1	1	1	Both conserved
S44	S40	P07101	P24529	RFIGRRQSLIEDARK	RFIGRRQSLIEDARK	498	CAMK2A (Q9UQM7)	1	1	1	1	1	1	1	Both conserved
S67	S40	P07101	P24529	RFIGRRQSLIEDARK	RFIGRRQSLIEDARK	498	MAPKAPK2 (P49137)	1	1	1	1	1	1	1	Both conserved
S71	S40	P07101	P24529	RFIGRRQSLIEDARK	RFIGRRQSLIEDARK	498	CAMK2A (Q9UQM7)	1	1	1	1	1	1	1	Both conserved
S40	S40	P07101	P24529	RFIGRRQSLIEDARK	RFIGRRQSLIEDARK	498	CAMK2A (Q9UQM7)	1	1	1	1	1	1	1	Both conserved
S58	S31	P07101	P24529	KQAEAVTSPRFIGRR	SYTPTPRSPRFIGRR	498	ERK1 (P27361)	0	0	1	1	0	1	1	Only kinase conserved
S62	S31	P07101	P24529	KQAEAVTSPRFIGRR	SYTPTPRSPRFIGRR	498	ERK1 (P27361)	0	0	1	1	0	1	1	Only kinase conserved
S16	S16	Q13526	Q9QUR7	PGWEKRMSRSSGRVY	PGWEKRMSRSSGRVY	165	AURA (O14965)	1	1	1	1	1	1	1	Both conserved
T320	T320	P62136	P62137	NPGGRPITPPRNSAK	NPGGRPITPPRNSAK	330	CDK1 (P06493)	1	1	1	1	1	1	1	Both conserved
Y472	Y473	Q13480	Q9QYY0	EPIQEPNYVPMTPGT	EPIQEANYVPMTPGT	695	INSR (P06213)	1	1	1	1	1	1	1	Both conserved
Y285	Y285	Q13480	Q9QYY0	TEADGELYTFNTPSG	TEADGELYVFNTPSG	695	INSR (P06213)	1	1	1	1	1	1	1	Both conserved
Y447	Y448	Q13480	Q9QYY0	GEELDENYVPMNPNS	SEELDENYVPMNPNS	695	INSR (P06213)	1	1	1	1	1	1	1	Both conserved
Y627	Y628	Q13480	Q9QYY0	KGDKQVEYLDLDLDS	KGDKQVEYLDLDLDS	695	SRC (P12931)	1	1	1	1	1	1	1	Both conserved
Y373	Y373	Q13480	Q9QYY0	ASDTDSSYCIPPPAG	ASDTDSSYCIPTAGM	695	SRC (P12931)	1	1	1	1	1	1	1	Both conserved
Y659	Y660	Q13480	Q9QYY0	MADERVDYVVVDQQK	VADERVDYVVVDQQK	695	INSR (P06213)	1	1	1	1	1	1	1	Both conserved
Y589	Y590	Q13480	Q9QYY0	SHDSEENYVPMNPNL	SHDSEENYVPMNPNL	695	INSR (P06213)	1	1	1	1	1	1	1	Both conserved
Y406	Y407	Q13480	Q9QYY0	DASSQDCYDIPRTFP	DASSQDCYDIPRAFP	695	EGFR (P00533)	1	1	1	1	1	1	1	Both conserved
T286	T286	Q9UQM7	P11798	SCMHRQETVDCLKKF	SCMHRQETVDCLKKF	478	CAMK2A (Q9UQM7)	1	1	1	1	1	1	1	Both conserved
S69	S65	O43521	O54918	GPLAPPASPGPFATR	GPLAPPASPGPFATR	196	ERK1 (P27361)	1	1	1	1	1	1	1	Both conserved
Y536	Y536	P29350	P29351	QKGQESEYGNITYPP	QKGQESEYGNITYPP	595	SRC (P12931)	1	1	1	1	1	1	1	Both conserved
Y564	Y564	P29350	P29351	SKHKEEVYENVHSKS	SKHKEDVYENLHTKN	595	SRC (P12931)	1	1	1	1	1	1	1	Both conserved
S591	S591	P29350	P29351	RSADKEKNKGSLKRK	RSADKEKSKGSLKRK	595	PKCA (P17252)	1	1	1	1	1	1	1	Both conserved
S15	S15	P04792	P14602	FSLLRSPSWEPFRDW	FSLLRGPSWDPFRDW	209	MAPKAPK2 (P49137)	1	1	1	1	1	1	1	Both conserved
S82	S86	P04792	P14602	RALNRQLSSGVSEIR	RALSRQLSSGVSEIR	209	MAPKAPK2 (P49137)	1	1	1	1	1	1	1	Both conserved
S104	S104	P55795	O35737	LKHTGPNSPDTANDG	LKHTGPNSPDTANDG	449	CDK2 (P24941)	1	1	1	1	1	1	1	Both conserved
T838	T845	Q99683	O35099	GINPCTETFTGTLQY	GINPCTETFTGTLQY	1380	PDK1 (O15530)	1	1	1	1	1	1	1	Both conserved
S83	S90	Q99683	O35099	ATRGRGNSGSGGGRR	ATRGRGSSVGGGSRR	1380	PIM1 (P11309)	1	1	1	1	1	1	1	Both conserved
S966	S973	Q99683	O35099	NEYLRSISLPVPVLV	NEYLRSISLPVPVLV	1380	PDK1 (O15530)	1	1	1	1	1	1	1	Both conserved
S302	S302	Q92879	P28659	TSSGSSPSSSSSNSV	TSSGSSPSSSSSNSV	486	CDK4 (P11802)	1	1	1	1	1	1	1	Both conserved
S9	S9	P49841	Q9WV60	SGRPRTTSFAESCKP	SGRPRTTSFAESCKP	420	PKCD (Q05655)	1	1	1	1	1	1	1	Both conserved
S188	S188	P61586	Q9QUI0	LQARRGKKKSGCLIL	LQARRGKKKSGCLVL	193	PKACA (P17612)	1	1	1	1	1	1	1	Both conserved
S13	S13	P35900	Q9D312	QSFHRSLSSSSQGPA	RSFHRSLSSSLQAPV	431	MAPKAPK2 (P49137)	1	1	1	1	1	1	1	Both conserved
T735	T735	P78536	Q9Z0F8	KPFPAPQTPGRLQAL	KPFPAPQTPGRLQPA	827	PKCD (Q05655)	1	1	1	1	1	1	1	Both conserved
S63	S63	P16949	P54227	AAEERRKSHEAEVLK	AAEERRKSHEAEVLK	149	PKACA (P17612)	1	1	1	1	1	1	1	Both conserved
S38	S38	P16949	P54227	SVPDFPLSPPKKKDL	SVPEFPLSPPKKKDL	149	ERK1 (P27361)	1	1	1	1	1	1	1	Both conserved
S25	S25	P16949	P54227	QAFELILSPRSKESV	QAFELILSPRSKESV	149	ERK1 (P27361)	1	1	1	1	1	1	1	Both conserved
S16	S16	P16949	P54227	KELEKRASGQAFELI	KELEKRASGQAFELI	149	CAMK4 (Q16566)	1	1	1	1	1	1	1	Both conserved
S421	S421	Q14643	P11881	VMLKIGTSPLKEDKE	VMLKIGTSPVKEDKE	2749	CDK1 (P06493)	1	1	1	1	1	1	1	Both conserved
T800	T799	Q14643	P11881	RDPQEQVTPVKYARL	RDPQEQVTPVKYARL	2749	CDK1 (P06493)	1	1	1	1	1	1	1	Both conserved
Y118	Y118	P49023	Q8VI36	AGEEEHVYSFPNKQK	VGEEEHVYSFPNKQK	591	BRK (Q13882)	1	1	1	1	1	1	1	Both conserved
Y31	Y31	P49023	Q8VI36	FLSEEPPYSYPTGNH	FLSEETPYSYPTGNH	591	BRK (Q13882)	1	1	1	1	1	1	1	Both conserved
S130	S130	P49023	Q8VI36	KQKSAEPSPTVMSSS	KQKSAEPSPTVMSTS	591	ERK1 (P27361)	1	1	1	1	1	1	1	Both conserved
S83	S83	P49023	Q8VI36	YAHQQPPSPLPVYSS	FIHQQPQSSSPVYGS	591	ERK1 (P27361)	1	0	1	1	0	1	1	Only kinase conserved
S126	S126	P49023	Q8VI36	SFPNKQKSAEPSPTV	SFPNKQKSAEPSPTV	591	ERK1 (P27361)	1	1	1	1	1	1	1	Both conserved
S422	S422	P23588	Q8BGD9	RERSRTGSESSQTGA	RERSRTGSESSQTGT	611	P90RSK (Q15418)	1	1	1	1	1	1	1	Both conserved
S20	S20	O14950	Q3THE2	KRPQRATSNVFAMFD	KRPQRATSNVFAMFD	172	ILK (Q13418)	1	1	1	1	1	1	1	Both conserved
T19	T19	O14950	Q3THE2	KKRPQRATSNVFAMF	KKRPQRATSNVFAMF	172	ILK (Q13418)	1	1	1	1	1	1	1	Both conserved
T221	T221	P23396	P62908	KDEILPTTPISEQKG	KDEILPTTPISEQKG	243	PKCD (Q05655)	1	1	1	1	1	1	1	Both conserved
T154	T154	Q15080	P97369	LRRLRPRTRKIKGVS	LRRLRPRTRKVKSVS	339	PKCA (P17252)	1	1	1	1	1	1	1	Both conserved
S362	S362	P01100	P01101	AAAHRKGSSSNEPSS	AAAHRKGSSSNEPSS	380	P90RSK (Q15418)	1	1	1	1	1	1	1	Both conserved
T232	T232	P01100	P01101	GGLPEASTPESEEAF	GGLPEVATPESEEAF	380	ERK2 (P28482)	1	1	1	1	1	1	1	Both conserved
Y231	Y231	P04040	P24270	NADGEAVYCKFHYKT	NANGEAVYCKFHYKT	527	ABL (P00519)	1	1	1	1	1	1	1	Both conserved
Y386	Y386	P04040	P24270	YRARVANYQRDGPMC	YRARVANYQRDGPMC	527	ABL (P00519)	1	1	1	1	1	1	1	Both conserved
S140	S140	P16104	P27661	APAVGKKASQASQEY	APSGGKKATQASQEY	143	DNAPK (P78527)	1	1	1	1	1	1	1	Both conserved
T32	T32	O43524	Q9WVH4	QSRPRSCTWPLQRPE	QSRPRSCTWPLQRPE	672	PIM1 (P11309)	1	1	1	1	1	1	1	Both conserved
S5763	S5536	Q09666	E9Q616	EVEAEASSPKGKFSL	EAEAEASSPKGKFSL	5656	CDK1 (P06493)	1	1	1	1	1	1	1	Both conserved
S505	S505	P47712	P47713	LNTSYPLSPLRDFSS	LNTSYPLSPLSDFAT	748	ERK2 (P28482)	1	1	1	1	1	1	1	Both conserved
T235	T188	P17676	P28033	SSSSPPGTPSPADAK	SSSSPPGTPSPADAK	296	ERK1 (P27361)	1	1	1	1	1	1	1	Both conserved
S74	S80	P05787	P11679	TVNQSLLSPLKLEVD	TVNQSLLSPLVLEVD	490	PKCD (Q05655)	1	1	1	1	1	1	1	Both conserved
S432	S438	P05787	P11679	SSYGGLTSPGFSYGM	SAYGGLTSPGLSYSL	490	ERK1 (P27361)	1	1	1	1	1	1	1	Both conserved
S80	S79	Q13085	Q5SWU9	FHMRSSMSGLHLVKQ	LHIRSSMSGLHLVKQ	2345	AMPKA1 (Q13131)	1	1	1	1	1	1	1	Both conserved
S194	S195	O14493	O35054	RSNDKPYSAKYSAAR	PRTDKPYSAKYSAAR	210	PKCA (P17252)	1	1	1	1	1	1	1	Both conserved
Y412	Y393	P00519	P00520	RLMTGDTYTAHAGAK	RLMTGDTYTAHAGAK	1123	ABL (P00519)	1	1	1	1	1	1	1	Both conserved
Y393	Y393	P00519	P00520	RLMTGDTYTAHAGAK	RLMTGDTYTAHAGAK	1123	ABL (P00519)	1	1	1	1	1	1	1	Both conserved
Y226	Y226	P00519	P00520	KRNKPTIYGVSPNYD	KRNKPTVYGVSPNYD	1123	HCK (P08631)	1	1	1	1	1	1	1	Both conserved
S249	S243	P06400	P13405	AAIPINGSPRTPRRG	AVIPINGSPRTPRRG	921	CDK1 (P06493)	1	1	1	1	1	1	1	Both conserved
T252	T246	P06400	P13405	PINGSPRTPRRGQNR	PINGSPRTPRRGQNR	921	CDK1 (P06493)	1	1	1	1	1	1	1	Both conserved
S807	S800	P06400	P13405	PGGNIYISPLKSPYK	PGGNIYISPLKSPYK	921	CDK3 (Q00526)	1	1	1	1	1	1	1	Both conserved
T826	T819	P06400	P13405	LPTPTKMTPRSRILV	LPTPTKMTPRSRILV	921	CDK2 (P24941)	1	1	1	1	1	1	1	Both conserved
S811	S804	P06400	P13405	IYISPLKSPYKISEG	IYISPLKSPYKISEG	921	CDK3 (Q00526)	1	1	1	1	1	1	1	Both conserved
T334	T320	P49137	P49138	QSTKVPQTPLHTSRV	QSTKVPQTPLHTSRV	386	P38A (Q16539)	1	1	1	1	1	1	1	Both conserved
T222	T208	P49137	P49138	TSHNSLTTPCYTPYY	TSHNSLTTPCYTPYY	386	P38A (Q16539)	1	1	1	1	1	1	1	Both conserved
T509	T509	Q16555	O08553	PVCEVSVTPKTVTPA	PVCEVSVTPKTVTPA	572	GSK3B (P49841)	1	1	1	1	1	1	1	Both conserved
T514	T514	Q16555	O08553	SVTPKTVTPASSAKT	SVTPKTVTPASSAKT	572	GSK3B (P49841)	1	1	1	1	1	1	1	Both conserved
T555	T555	Q16555	O08553	DNIPRRTTQRIVAPP	DNIPRRTTQRIVAPP	572	ROCK1 (Q13464)	1	1	1	1	1	1	1	Both conserved
S736	S736	Q15596	Q61026	TVKQEPASPKKKENA	TIKQEPVSPKKKENA	1462	ERK1 (P27361)	1	1	1	1	1	1	1	Both conserved
S659	S649	Q96EB6	Q923E4	FHGAEVYSDSEDDVL	FHGAEVYSDSEDDVL	737	CK2A1 (P68400)	1	1	1	1	1	1	1	Both conserved
T530	T522	Q96EB6	Q923E4	HLSELPPTPLHISED	YLSELPPTPLHVSED	737	CDK1 (P06493)	1	1	1	1	1	1	1	Both conserved
S47	S46	Q96EB6	Q923E4	DGPGLGRSPGEPSAA	DGPGLERSPGEPGGA	737	JNK1 (P45983)	1	1	1	1	1	1	1	Both conserved
S661	S651	Q96EB6	Q923E4	GAEVYSDSEDDVLSS	GAEVYSDSEDDVLSS	737	CK2A1 (P68400)	1	1	1	1	1	1	1	Both conserved
Y657	Y656	P29474	P70313	FGLGSRAYPHFCAFA	FGLGSRAYPHFCAFA	1202	PYK2 (Q14289)	1	1	1	1	1	1	1	Both conserved
S235	S235	P62753	P62754	IAKRRRLSSLRASTS	IAKRRRLSSLRASTS	249	PKCD (Q05655)	1	1	1	1	1	1	1	Both conserved
S236	S236	P62753	P62754	AKRRRLSSLRASTSK	AKRRRLSSLRASTSK	249	PKCD (Q05655)	1	1	1	1	1	1	1	Both conserved
Y705	Y705	P40763	P42227	DPGSAAPYLKTKFIC	DPGSAAPYLKTKFIC	770	RETISO3 (Q15300)	1	1	1	1	1	0	0	Only phosphosite conserved
S727	S727	P40763	P42227	NTIDLPMSPRTLDSL	NTIDLPMSPRTLDSL	770	PKCD (Q05655)	1	1	1	1	1	1	1	Both conserved
T58	T58	P01106	P01108	KKFELLPTPPLSPSR	KKFELLPTPPLSPSR	439	GSK3B (P49841)	1	1	1	1	1	1	1	Both conserved
S20	S20	P31350	P11157	DQQQLQLSPLKRLTL	DPQQLQLSPLKGLSL	390	CDK1 (P06493)	1	1	1	1	1	1	1	Both conserved
S72	S72	P08670	P20152	SSAVRLRSSVPGVRL	SSAVRLRSSVPGVRL	466	PKACA (P17612)	1	1	1	1	1	1	1	Both conserved
S10	S10	P08670	P20152	TRSVSSSSYRRMFGG	TRSVSSSSYRRMFGG	466	PKCA (P17252)	1	1	1	1	1	1	1	Both conserved
S39	S39	P08670	P20152	TTSTRTYSLGSALRP	TTSTRTYSLGSALRP	466	PKACA (P17612)	1	1	1	1	1	1	1	Both conserved
S9	S9	P08670	P20152	STRSVSSSSYRRMFG	STRSVSSSSYRRMFG	466	PKCA (P17252)	1	1	1	1	1	1	1	Both conserved
S73	S73	P08670	P20152	SAVRLRSSVPGVRLL	SAVRLRSSVPGVRLL	466	PKACA (P17612)	1	1	1	1	1	1	1	Both conserved
S56	S56	P08670	P20152	SRSLYSSSPGGAYVT	SRSLYASSPGGVYAT	466	DNAPK (P78527)	1	1	1	1	1	1	1	Both conserved
S459	S459	P08670	P20152	GQVINETSQHHDDLE	GQVINETSQHHDDLE	466	DNAPK (P78527)	1	1	1	1	1	1	1	Both conserved
S83	S83	P08670	P20152	GVRLLQDSVDFSLAD	GVRLLQDSVDFSLAD	466	CAMK2A (Q9UQM7)	1	1	1	1	1	1	1	Both conserved
S7	S7	P08670	P20152	MSTRSVSSSSYRRMF	MSTRSVSSSSYRRMF	466	PKCA (P17252)	1	1	1	1	1	1	1	Both conserved
S1934	S1934	P24928	P08775	SPTYSPTSPKGSTYS	SPTYSPTSPKGSTYS	1970	CDK1 (P06493)	1	1	1	1	1	1	1	Both conserved
S1616	S1616	P24928	P08775	TPQSPSYSPTSPSYS	TPQSPSYSPTSPSYS	1970	CDK7 (P50613)	1	1	1	1	1	1	1	Both conserved
S1619	S1619	P24928	P08775	SPSYSPTSPSYSPTS	SPSYSPTSPSYSPTS	1970	CDK7 (P50613)	1	1	1	1	1	1	1	Both conserved
T199	T198	P06748	Q61937	VKKSVRDTPAKNAQK	VKKSIRDTPAKNAQK	292	CDK1 (P06493)	1	1	1	1	1	1	1	Both conserved
S66	S66	P52945	P52946	QGSPPDISPYEVPPL	QGSPPDISPYEVPPL	284	P38A (Q16539)	1	1	1	1	1	1	1	Both conserved
S61	S61	P52945	P52946	LGSLEQGSPPDISPY	LGALEQGSPPDISPY	284	P38A (Q16539)	1	1	1	1	1	1	1	Both conserved
S77	S77	O14745	P70441	ETHQQVVSRIRAALN	ETHQQVVSRIRAALN	355	PKCA (P17252)	1	1	1	1	1	1	1	Both conserved
T409	T411	P46060	P46061	GSGEEPATPSRKILD	GQGEKSATPSRKILD	589	CDK1 (P06493)	1	1	1	1	1	1	1	Both conserved
Y160	Y160	P62993	Q60631	QMPQQPTYVQALFDF	QVPQQPTYVQALFDF	217	ALK (Q9UM73)	1	1	1	1	1	1	1	Both conserved
T156	T155	P23771	P23772	HLFTFPPTPPKDVSP	HLFTFPPTPPKDVSP	443	CDK2 (P24941)	1	1	1	1	1	1	1	Both conserved
Y55	Y55	Q15654	Q9Z1Y4	PLPPEHCYQPPGVPE	PLPSEQCYQAPGGPE	480	SRC (P12931)	1	1	1	1	1	1	1	Both conserved
S157	S157	O15273	O70548	GPLRRTLSRSMSQEA	GALRRSLSRSMSQEA	167	CAMK2A (Q9UQM7)	1	1	1	1	1	1	1	Both conserved
S939	S939	P49815	Q61037	SFRARSTSLNERPKS	SFRARSTSLNERPKS	1814	AKT1 (P31749)	1	1	1	1	1	1	1	Both conserved
T581	T645	O75582	Q8C050	PDNQPLKTPCFTLHY	PDNQPLKTPCFTLHY	863	ERK1 (P27361)	1	1	1	1	1	1	1	Both conserved
T1141	T1174	Q9Y613	Q6P9Q4	NRKSLRRTLKSGLGD	NRKSLRRTLKSGLGD	1197	ROCK1 (Q13464)	1	1	1	1	1	1	1	Both conserved
Y319	Y318	P43403	P43404	TSVYESPYSDPEELK	TSVYESPYSDPEELK	618	ZAP70 (P43403)	1	1	1	1	1	1	1	Both conserved
S2315	S2312	Q09472	B2RWS6	RSPQPVPSPRPQSQP	RSPQPVPSPRPQSQP	2412	ERK2 (P28482)	1	1	1	1	1	1	1	Both conserved
S2279	S2276	Q09472	B2RWS6	PAQPNPMSPQQHMLP	PVQPNPMSPQQHMLP	2412	ERK2 (P28482)	1	1	1	1	1	1	1	Both conserved
S2366	S2364	Q09472	B2RWS6	MEQGHFASPDQNSML	MEQGHFASPDQNSML	2412	ERK2 (P28482)	1	1	1	1	1	1	1	Both conserved
T722	T719	P25205	P25206	TQMPQVHTPKTDDSQ	EEMPQVHTPKTADSQ	812	CDK2 (P24941)	1	1	1	1	1	1	1	Both conserved
S54	S53	P33991	P49717	ELLPMPTSPGADLQS	ELQPMPTSPGVDLQS	862	CDK2 (P24941)	1	1	1	1	1	1	1	Both conserved
T110	T109	P33991	P49717	PRSGVRGTPVRQRPD	PRSGVRGTPVRQRPD	862	CDK2 (P24941)	1	1	1	1	1	1	1	Both conserved
S32	S32	P33991	P49717	RSEESRSSPNRRRRG	RSEDARSSPSQRRRG	862	CDK2 (P24941)	1	1	1	1	1	1	1	Both conserved
Y1055	Y1049	P35228	P29477	LPGKPKVYVQDILQK	LPGKPKVYVQDILRQ	1144	SRC (P12931)	1	1	1	1	1	1	1	Both conserved
S126	S58	Q9H6Z4	Q9CT10	VKRERTSSLTHSEEK	VKRERTSSLTQFPPS	491	P90RSK (Q15418)	1	1	1	1	1	1	1	Both conserved
T27	T27	Q9GZX7	Q9WVE0	WAKGRHETYLCYVVK	WAKGRRETYLCYVVK	198	PKACA (P17612)	1	1	1	1	1	1	1	Both conserved
S38	S38	Q9GZX7	Q9WVE0	YVVKRRDSATSCSLD	YVVKRRDSATSFSLD	198	PKACA (P17612)	1	1	1	1	1	1	1	Both conserved
T145	T140	P38936	P39689	QGRKRRQTSLTDFYH	QGRKRRQTSMTDFYH	159	PIM2 (Q9P1W9)	1	1	1	1	1	1	1	Both conserved
S146	S141	P38936	P39689	GRKRRQTSLTDFYHS	GRKRRQTSMTDFYHS	159	PIM2 (Q9P1W9)	1	1	1	1	1	1	1	Both conserved
S159	S152	P29966	P26645	KKKKKRFSFKKSFKL	KKKKKRFSFKKSFKL	309	ROCK1 (Q13464)	1	1	1	1	1	1	1	Both conserved
S163	S156	P29966	P26645	KRFSFKKSFKLSGFS	KRFSFKKSFKLSGFS	309	PKCA (P17252)	1	1	1	1	1	1	1	Both conserved
S167	S160	P29966	P26645	FKKSFKLSGFSFKKS	FKKSFKLSGFSFKKN	309	PKCA (P17252)	1	1	1	1	1	1	1	Both conserved
S170	S163	P29966	P26645	SFKLSGFSFKKSKKE	SFKLSGFSFKKNKKE	309	PKCA (P17252)	1	1	1	1	1	1	1	Both conserved
S910	S916	Q15139	Q62101	EEREMKALSERVSIL	EETEMKALGERVSIL	918	PKD1 (Q15139)	1	1	1	1	1	1	1	Both conserved
S742	S748	Q15139	Q62101	GEKSFRRSVVGTPAY	GEKSFRRSVVGTPAY	918	PKCD (Q05655)	1	1	1	1	1	1	1	Both conserved
S738	S744	Q15139	Q62101	ARIIGEKSFRRSVVG	ARIIGEKSFRRSVVG	918	PKCD (Q05655)	1	1	1	1	1	1	1	Both conserved
S911	S904	Q02241	E9Q5G3	TGSRKRRSSTLAPAQ	NGSRKRRSSTVAPAQ	953	AURB (Q96GD4)	1	1	1	1	1	1	1	Both conserved
T345	T345	Q15910	Q61188	LTAERIKTPPKRPGG	LTAERIKTPPKRPGG	746	CDK1 (P06493)	1	1	1	1	1	1	1	Both conserved
T487	T487	Q15910	Q61188	VPTEDVDTPPRKKKR	APAEDVDTPPRKKKR	746	CDK1 (P06493)	1	1	1	1	1	1	1	Both conserved
S666	S664	O00267	O55201	VGGFTPMSPRISSPM	VGGFAPMSPRISSPM	1082	CDK1 (P06493)	1	1	1	1	1	1	1	Both conserved
T17	T17	P26678	P61014	SAIRRASTIEMPQQA	SAIRRASTIEMPQQA	52	CAMK2A (Q9UQM7)	1	1	1	1	1	1	1	Both conserved
S16	S16	P26678	P61014	RSAIRRASTIEMPQQ	RSAIRRASTIEMPQQ	52	PKACA (P17612)	1	1	1	1	1	1	1	Both conserved
Y268	Y270	P11387	Q04750	AKMLDHEYTTKEIFR	AKMLDHEYTTKEIFR	767	ABL (P00519)	1	1	1	1	1	1	1	Both conserved
S88	S88	P63167	P63168	YFYLGQVAILLFKSG	YFYLGQVAILLFKSG	89	PAK1 (Q13153)	1	1	1	1	1	1	1	Both conserved
S164	S164	P50613	Q03147	GLAKSFGSPNRAYTH	GLAKSFGSPNRAYTH	346	CDK1 (P06493)	1	1	1	1	1	1	1	Both conserved
S50	S50	O95295	Q9Z266	HVHAVRESQVELREQ	HVHAVRESQVELREQ	136	PKACA (P17612)	1	1	1	1	1	1	1	Both conserved
Y1235	Y1233	P08581	P16056	DMYDKEYYSVHNKTG	DMYDKEYYSVHNKTG	1379	ETK (P51813)	1	1	1	1	1	1	1	Both conserved
Y1234	Y1232	P08581	P16056	RDMYDKEYYSVHNKT	RDMYDKEYYSVHNKT	1379	RON (Q04912)	1	1	1	1	1	1	1	Both conserved
T558	T558	P26038	P26041	LGRDKYKTLRQIRQG	LGRDKYKTLRQIRQG	577	PKCT (Q04759)	1	1	1	1	1	1	1	Both conserved
S339	S346	P61073	P70658	GKRGGHSSVSTESES	GKRGGHSSVSTESES	359	PIM1 (P11309)	1	1	1	1	1	1	1	Both conserved
S21	S21	P49715	P53566	PMSSHLQSPPHAPSN	PMSSHLQSPPHAPSS	359	ERK1 (P27361)	1	1	1	1	1	1	1	Both conserved
T159	T159	Q8NEB9	Q6PF93	DGSEPTRTPGRTSST	DGSEPTKTPGRTSST	887	CDK1 (P06493)	1	1	1	1	1	1	1	Both conserved
Y516	Y515	Q16620	P15209	PVIENPQYFGITNSQ	PVIENPQYFGITNSQ	821	TRKB (Q16620)	1	1	1	1	1	1	1	Both conserved
Y439	Y393	P42684	P00520	RLMTGDTYTAHAGAK	RLMTGDTYTAHAGAK	1123	ARG (P42684)	1	1	1	1	1	1	1	Both conserved
T71	T53	P15336	P16951	IVADQTPTPTRFLKN	IVADQTPTPTRFLKN	487	ERK1 (P27361)	1	1	1	1	1	1	1	Both conserved
T69	T51	P15336	P16951	SVIVADQTPTPTRFL	SVIVADQTPTPTRFL	487	ERK1 (P27361)	1	1	1	1	1	1	1	Both conserved
Y508	Y508	P07948	P25911	DDFYTATEGQYQQQP	DDFYTATEGQYQQQP	512	CTK (P42679)	1	1	1	1	1	1	1	Both conserved
T733	T723	Q13164	Q9WVS8	LPPVFSGTPKGSGAG	LPPVFSGTPKGSGAG	806	ERK5 (Q13164)	1	1	1	1	1	1	1	Both conserved
T366	T366	P60484	O08586	ASSSTSVTPDVSDNE	ASSSTSVTPDVSDNE	403	GSK3B (P49841)	1	1	1	1	1	1	1	Both conserved
S370	S370	P60484	O08586	TSVTPDVSDNEPDHY	TSVTPDVSDNEPDHY	403	CK2A1 (P68400)	1	1	1	1	1	1	1	Both conserved
T265	T265	O43293	O54784	KDPKRRMTIAQSLEH	KDPKRRMTIAQSLEH	448	ROCK1 (Q13464)	1	1	1	1	1	1	1	Both conserved
T329	S328	Q15398	Q8K4R9	SYQVAPLSPRSANAF	TYQVTPMTPRSANAF	808	CDK1 (P06493)	1	1	1	1	1	1	1	Both conserved
S329	S326	Q12778	Q9R1E0	STISGRLSPIMTEQD	STISGRLSPIMTEQD	652	NLK (Q9UBE8)	1	1	1	1	1	1	1	Both conserved
S256	S253	Q12778	Q9R1E0	SPRRRAASMDNNSKF	SPRRRAASMDNNSKF	652	AKT1 (P31749)	1	1	1	1	1	1	1	Both conserved
S319	S316	Q12778	Q9R1E0	TFRPRTSSNASTISG	TFRPRTSSNASTISG	652	AKT1 (P31749)	1	1	1	1	1	1	1	Both conserved
S249	S246	Q12778	Q9R1E0	EGGKSGKSPRRRAAS	EGGKSGKSPRRRAAS	652	CDK1 (P06493)	1	1	1	1	1	1	1	Both conserved
T24	T24	Q12778	Q9R1E0	LPRQRSCTWPLPRPE	LPRPRSCTWPLPRPE	652	AKT1 (P31749)	1	1	1	1	1	1	1	Both conserved
S19	S19	Q8IWU9	Q8CGV2	YWARRGLSLDSAVPE	YWARRGFSLDSAVPE	488	PKACA (P17612)	1	1	1	1	1	1	1	Both conserved
T224	T224	Q14654	Q61743	MQVVRKTTSPEGEVV	MQVVRKTTSPEGEVV	390	CAMK2D (Q13557)	1	1	1	1	1	1	1	Both conserved
Y187	Y185	P28482	P63085	HTGFLTEYVATRWYR	HTGFLTEYVATRWYR	358	JAK2 (O60674)	1	1	1	1	1	1	1	Both conserved
T185	T183	P28482	P63085	HDHTGFLTEYVATRW	HDHTGFLTEYVATRW	358	MEK1 (Q02750)	1	1	1	1	1	1	1	Both conserved
S394	S394	Q92769	P70288	EDAVHEDSGDEDGED	EDAVHEDSGDEDGED	488	CK2A1 (P68400)	1	1	1	1	1	1	1	Both conserved
S30	S30	Q6Y7W6	Q6Y7W8	SITSPPLSPALPKYK	SITSPPLSPALPKYK	1291	CDK1 (P06493)	1	1	1	1	1	1	1	Both conserved
Y714	Y715	P16591	P70451	RQEDGGVYSSSGLKQ	RQEDGGVYSSSGLKQ	823	FER (P16591)	1	1	1	1	1	1	1	Both conserved
S68	S34	P40337	P40338	PVLRSVNSREPSQVI	PVLRSVNSREPSQVI	181	GSK3B (P49841)	1	1	1	1	1	1	1	Both conserved
S676	S676	Q14934	Q8K120	SNGRRKRSPTQSFKF	SNGRRKRSPTQSFRF	901	ERK1 (P27361)	1	1	1	1	1	1	1	Both conserved
S168	S168	Q14934	Q8K120	QGGGAFFSPSPGSSS	QGGGAFFSPSPGSSS	901	P38A (Q16539)	1	1	1	1	1	1	1	Both conserved
S170	S170	Q14934	Q8K120	GGAFFSPSPGSSSLS	GGAFFSPSPGSSSLS	901	P38A (Q16539)	1	1	1	1	1	1	1	Both conserved
Y362	Y361	Q99704	P97465	DSKEDPIYDEPEGLA	DPKEDPIYDEPEGLA	482	INSR (P06213)	1	1	1	1	1	1	1	Both conserved
S552	S552	Q9NZV8	Q9Z0V2	VSGSHRGSVQELSTI	VSGSHQGSIQELSTI	630	PKACA (P17612)	1	1	1	1	1	1	1	Both conserved
S59	S59	P02511	P23927	PSFLRAPSWIDTGLS	PSFLRAPSWFDTGLS	175	P38A (Q16539)	1	1	1	1	1	1	1	Both conserved
Y664	Y668	P56945	Q61140	EGGWMEDYDYVHLQG	EGGWMEDYDYVHLQG	874	BRK (Q13882)	1	1	1	1	1	1	1	Both conserved
S121	S102	Q07820	P97287	SAAAAIVSPEEELDG	PAADAIMSPEEELDG	331	JNK1 (P45983)	1	1	1	1	1	1	1	Both conserved
T163	T144	Q07820	P97287	ADGSLPSTPPPPEEE	TDGSLPSTPPPAEEE	331	ERK1 (P27361)	1	1	1	1	1	1	1	Both conserved
S197	S197	P98177	Q9WVH3	APRRRAASMDSSSKL	APRRRAASMDSSSKL	505	AKT1 (P31749)	1	1	1	1	1	1	1	Both conserved
T32	T32	P98177	Q9WVH3	QSRPRSCTWPLPRPD	QSRPRSCTWPLPRPE	505	AKT1 (P31749)	1	1	1	1	1	1	1	Both conserved
S308	S308	P53355	Q80YE7	ARKKWKQSVRLISLC	ARKKWKQSVRLISLC	1442	DAPK1 (P53355)	1	1	1	1	1	1	1	Both conserved
T148	T148	Q8WYK2	P97875	VRTDSVRTPESEGNP	VRTDSVKTPESEGNP	163	P38A (Q16539)	1	1	1	1	1	1	1	Both conserved
Y160	Y160	P15498	P27870	AEEDEDLYDCVENEE	VEEDEDLYDCVENEE	845	LCK (P06239)	1	1	1	1	1	1	1	Both conserved
Y142	Y142	P15498	P27870	ALNDEDIYSGLSDQI	SVGDEDIYSGLSDQI	845	LCK (P06239)	1	1	1	1	1	1	1	Both conserved
Y174	Y174	P15498	P27870	EAEGDEIYEDLMRLE	EAEGDEIYEDLMRSE	845	LCK (P06239)	1	1	1	1	1	1	1	Both conserved
Y334	Y340	Q9UJU6	Q62418	QTEEEPTYEVPPEQD	QAEEEAVYEEPPEQE	436	ZAP70 (P43403)	1	1	1	1	1	1	1	Both conserved
Y344	Y350	Q9UJU6	Q62418	PPEQDTLYEEPPLVQ	PPEQETFYEQPPLVQ	436	ZAP70 (P43403)	1	1	1	1	1	1	1	Both conserved
Y690	Y679	P16284	Q08481	PQNMDVEYTEVEVSS	PLNSDVQYTEVQVSS	727	FYN (P06241)	1	1	1	1	1	1	1	Both conserved
T239	T242	P05412	P05627	VPEMPGETPPLSPID	VPEMPGETPPLSPID	334	GSK3B (P49841)	1	1	1	1	1	1	1	Both conserved
S63	S63	P05412	P05627	KNSDLLTSPDVGLLK	KNSDLLTSPDVGLLK	334	CDK3 (Q00526)	1	1	1	1	1	1	1	Both conserved
T93	T93	P05412	P05627	GHITTTPTPTQFLCP	GHITTTPTPTQFLCP	334	JNK1 (P45983)	1	1	1	1	1	1	1	Both conserved
S73	S73	P05412	P05627	VGLLKLASPELERLI	VGLLKLASPELERLI	334	CDK3 (Q00526)	1	1	1	1	1	1	1	Both conserved
S243	S246	P05412	P05627	PGETPPLSPIDMESQ	PGETPPLSPIDMESQ	334	CK2A1 (P68400)	1	1	1	1	1	1	1	Both conserved
T91	T91	P05412	P05627	SNGHITTTPTPTQFL	SNGHITTTPTPTQFL	334	JNK1 (P45983)	1	1	1	1	1	1	1	Both conserved
T180	T180	Q16539	P47811	RHTDDEMTGYVATRW	RHTDDEMTGYVATRW	360	MEKK6 (O95382)	1	1	1	1	1	1	1	Both conserved
Y323	Y323	Q16539	P47811	DEPVADPYDQSFESR	DEPVADPYDQSFESR	360	ZAP70 (P43403)	1	1	1	1	1	1	1	Both conserved
Y182	Y182	Q16539	P47811	TDDEMTGYVATRWYR	TDDEMTGYVATRWYR	360	MEKK6 (O95382)	1	1	1	1	1	1	1	Both conserved
S36	S36	P25963	Q9Z1E3	RHDSGLDSMKDEEYE	RHDSGLDSMKDEEYE	314	CK2A1 (P68400)	1	1	1	1	1	1	1	Both conserved
S293	S293	P25963	Q9Z1E3	EESYDTESEFTEDEL	EESYDTESEFTEFTE	314	CK2A1 (P68400)	1	1	1	1	1	1	1	Both conserved
S32	S32	P25963	Q9Z1E3	LVDDRHDSGLDSMKD	LLDDRHDSGLDSMKD	314	CK2A1 (P68400)	1	1	1	1	1	1	1	Both conserved
Y226	Y235	O43561	O54957	DGEEAPDYENLQELN	EEEGAPDYENLQELN	242	ZAP70 (P43403)	1	1	1	1	1	1	1	Both conserved
Y191	Y195	O43561	O54957	SLDGSREYVNVSPEQ	SLDGSREYVNVSQEL	242	ZAP70 (P43403)	1	1	1	1	1	1	1	Both conserved
Y132	Y136	O43561	O54957	EDDYPNGYLVVLPDS	DDYHNPGYLVVLPDS	242	ZAP70 (P43403)	1	0	1	1	0	1	1	Only kinase conserved
Y171	Y175	O43561	O54957	SVESCEDYVNVPESE	SMESIDDYVNVPESG	242	ZAP70 (P43403)	1	1	1	1	1	1	1	Both conserved
S203	S203	Q13285	P33242	EYPEPYASPPQQPGP	EYPEPYASPPQPGLP	462	CDK7 (P50613)	1	1	1	1	1	1	1	Both conserved
S230	S229	P30305	P30306	AFTQRPSSAPDLMCL	AFAQRPSSAPDLMCL	576	CHK1 (O14757)	1	1	1	1	1	1	1	Both conserved
S353	S351	P30305	P30306	VQSKRRKSVTPLEEQ	VQNKRRRSVTPPEEQ	576	AURA (O14965)	1	1	1	1	1	1	1	Both conserved
S323	S321	P30305	P30306	QRLFRSPSMPCSVIR	QRLFRSPSMPCSVIR	576	MAPKAPK2 (P49137)	1	1	1	1	1	1	1	Both conserved
S157	S153	P50552	P70460	EHMERRVSNAGGPPA	EHIERRVSNAGGPPA	375	PKACA (P17612)	1	1	1	1	1	1	1	Both conserved
S130	S126	Q13621	P55014	GPKVNRPSLLEIHEQ	GPKVNRPSLLEIHEQ	1095	AMPKA1 (Q13131)	1	1	1	1	1	1	1	Both conserved
S180	S180	P55087	P55088	TIFASCDSKRTDVTG	TIFASCDSKRTDVTG	323	PKCA (P17252)	1	1	1	1	1	1	1	Both conserved
T38	T38	P14921	P27577	CADVPLLTPSSKEMM	CADVPLLTPSSKEMM	440	ERK2 (P28482)	1	1	1	1	1	1	1	Both conserved
S122	S122	P17542	P22091	DGRMVQLSPPALAAP	DGRMVQLSPPALAAP	329	ERK1 (P27361)	1	1	1	1	1	1	1	Both conserved
S172	S172	P17542	P22091	NRVKRRPSPYEMEIS	NRVKRRPSPYEMEIT	329	PKACA (P17612)	1	1	1	1	1	1	1	Both conserved
S294	S380	Q13950	Q08775	DPRQAQSSPPWSYDQ	DPRQAQSSPPWSYDQ	607	ERK1 (P27361)	1	1	1	1	1	1	1	Both conserved
S3	S3	P23528	P18760	MASGVAVSDGVIKVF	MASGVAVSDGVIKVF	166	TESK1 (Q15569)	1	1	1	1	1	1	1	Both conserved
Y411	Y397	P08631	P25911	RVIEDNEYTAREGAK	RVIEDNEYTAREGAK	512	HCK (P08631)	1	1	1	1	1	1	1	Both conserved
S1981	S1987	Q13315	Q62388	SPTFEEGSQGTTISS	SLAFEEGSQSTTISS	3066	ATR (Q13535)	1	1	1	1	1	1	1	Both conserved
Y378	Y388	P14317	P49710	EPETEPDYEDVGELD	EPEPENDYEDVEEMD	486	SYK (P43405)	1	1	1	1	1	1	1	Both conserved
Y397	Y405	P14317	P49710	DEDAEGDYEDVLEPE	EDEPEGDYEEVLEPE	486	SYK (P43405)	1	1	1	1	1	1	1	Both conserved
S96	S96	P52565	Q99PT1	DLTGDLESFKKQSFV	DLTGDLESFKKQSFV	204	PKCA (P17252)	1	1	1	1	1	1	1	Both conserved
S102	S92	O76074	Q8CG03	GAPARKISASEFDRP	GTPTRKISASEFDRP	865	PKACA (P17612)	1	1	1	1	1	1	1	Both conserved
T183	T183	Q13131	Q5EG47	SDGEFLRTSCGSPNY	SDGEFLRTSCGSPNY	559	AMPKA1 (Q13131)	1	1	1	1	1	1	1	Both conserved
S496	S496	Q13131	Q5EG47	ATPQRSGSISNYRSC	ATPQRSGSVSNYRSC	559	AMPKA1 (Q13131)	1	1	1	1	1	1	1	Both conserved
Y14	Y14	Q03135	P49817	VDSEGHLYTVPIREQ	VDSEGHLYTVPIREQ	178	SRC (P12931)	1	1	1	1	1	1	1	Both conserved
S847	S849	P12830	P09803	SEAASLSSLNSSESD	SEAASLSSLNSSESD	884	CK2A1 (P68400)	1	1	1	1	1	1	1	Both conserved
S853	S855	P12830	P09803	SSLNSSESDQDQDYD	SSLNSSESDKDQDYD	884	CK2A1 (P68400)	1	1	1	1	1	1	1	Both conserved
S367	S367	O15151	O35618	PDCRRTISAPVVRPK	PDCRRTISAPVVRPK	489	CHK1 (O14757)	1	1	1	1	1	1	1	Both conserved
S64	S64	P48436	Q04887	EPDLKKESEEDKFPV	EPDLKKESEEDKFPV	507	PKACA (P17612)	1	1	1	1	1	1	1	Both conserved
Y313	Y311	Q05655	P28867	TTESVGIYQGFEKKP	SSEPVGIYQGFEKKT	674	SRC (P12931)	1	1	1	1	1	1	1	Both conserved
Y334	Y332	Q05655	P28867	ILDNNGTYGKIWEGS	MQDNSGTYGKIWEGS	674	SRC (P12931)	1	1	1	1	1	1	1	Both conserved
S645	S643	Q05655	P28867	LNEKPQLSFSDKNLI	LNEKARLSYSDKNLI	674	PKCD (Q05655)	1	1	1	1	1	1	1	Both conserved
S824	S824	Q9HBA0	Q9EPK8	LRRDRWSSVVPRVVE	LRRDRWSSVVPRVVE	871	PKACA (P17612)	1	1	1	1	1	1	1	Both conserved
T286	T286	P24385	P25322	EEAGLACTPTDVRDV	EEVDLACTPTDVRDV	295	GSK3B (P49841)	1	1	1	1	1	1	1	Both conserved
T288	T288	P24385	P25322	AGLACTPTDVRDVDI	VDLACTPTDVRDVDI	295	DYRK1B (Q9Y463)	1	1	1	1	1	1	1	Both conserved
S522	S522	Q14195	Q62188	PAGSTRGSPTRPNPP	PAGSARGSPTRPNPP	570	CDK5 (Q00535)	1	1	1	1	1	1	1	Both conserved
T509	T509	Q14195	Q62188	PVFDLTTTPKGGTPA	PVFDLTTTPKGGTPA	570	GSK3B (P49841)	1	1	1	1	1	1	1	Both conserved
S371	S383	Q9UEW8	Q9Z1W9	VRRVPGSSGHLHKTE	VRRVPGSSGHLHKTE	556	WNK1 (Q9H4A3)	1	1	1	1	1	1	1	Both conserved
Y348	Y342	P43405	P48025	LPMDTEVYESPYADP	LPMDTEVYESPYADP	629	SYK (P43405)	1	1	1	1	1	1	1	Both conserved
Y526	Y520	P43405	P48025	LRADENYYKAQTHGK	LRADENYYKAQTHGK	629	SYK (P43405)	1	1	1	1	1	1	1	Both conserved
Y525	Y519	P43405	P48025	ALRADENYYKAQTHG	ALRADENYYKAQTHG	629	SYK (P43405)	1	1	1	1	1	1	1	Both conserved
Y352	Y346	P43405	P48025	TEVYESPYADPEEIR	TEVYESPYADPEEIR	629	SYK (P43405)	1	1	1	1	1	1	1	Both conserved
S450	S411	Q96J02	Q8C863	GWEKRTDSNGRVYFV	GWEKRTDSNGRVYFV	864	SGK3 (Q96BR1)	1	1	1	1	1	1	1	Both conserved
S159	S159	Q16828	Q9DBB1	DGSCSSSSPPLPVLG	DGSCSSSSPPLPVLG	381	ERK1 (P27361)	1	1	1	1	1	1	1	Both conserved
S197	S197	Q16828	Q9DBB1	SATDSDGSPLSNSQP	SATDSDGSPLSNSQP	381	ERK1 (P27361)	1	1	1	1	1	1	1	Both conserved
S1497	S1247	P38398	P14873	DVSDERLSPAKSPSL	EPGVERSSPSKCPSL	2464	CDK1 (P06493)	0	0	1	1	0	1	1	Only kinase conserved
T348	T348	Q9UN36	Q9QYG0	GSRSRSRTLSQSSES	GNRSRSRTLSQSSES	371	SGK1 (O00141)	1	1	1	1	1	1	1	Both conserved
S332	S332	Q9UN36	Q9QYG0	LSRSRTASLTSAASI	LSRSRTASLTSAASV	371	SGK1 (O00141)	1	1	1	1	1	1	1	Both conserved
Y649	Y644	O60331	O70161	TDERSWVYSPLHYSA	TDERSWVYSPLHYSA	661	SRC (P12931)	1	1	1	1	1	1	1	Both conserved
S338	S338	P04049	Q99N57	RPRGQRDSSYYWEIE	RPRGQRDSSYYWEIE	648	RAF1 (P04049)	1	1	1	1	1	1	1	Both conserved
Y341	Y341	P04049	Q99N57	GQRDSSYYWEIEASE	GQRDSSYYWEIEASE	648	SRC (P12931)	1	1	1	1	1	1	1	Both conserved
S259	S259	P04049	Q99N57	SQRQRSTSTPNVHMV	SQRQRSTSTPNVHMV	648	RAF1 (P04049)	1	1	1	1	1	1	1	Both conserved
S621	S621	P04049	Q99N57	PKINRSASEPSLHRA	PKINRSASEPSLHRA	648	RAF1 (P04049)	1	1	1	1	1	1	1	Both conserved
S559	S564	Q9BXL7	Q8CIS0	QPHRSRSSIMSITAE	QPPRSRSSIMSITAE	1159	PKCT (Q04759)	1	1	1	1	1	1	1	Both conserved
S294	S294	P06401	Q00175	SPIAPGRSPLATTVV	APMAPGRSPLATTVM	923	ERK1 (P27361)	1	1	1	1	1	1	1	Both conserved
S58	S58	P63104	P63101	VVGARRSSWRVVSSI	VVGARRSSWRVVSSI	245	MAPKAPK2 (P49137)	1	1	1	1	1	1	1	Both conserved
Y486	Y482	Q14247	Q60598	YQAEDDTYDGYESDL	YPAEDSTYDEYENDL	546	SRC (P12931)	1	1	1	1	1	1	1	Both conserved
Y470	Y466	Q14247	Q60598	TYTSEPVYETTEAPG	AYATEAVYESAEAPG	546	SRC (P12931)	1	1	1	1	1	1	1	Both conserved
T567	T567	P15311	P26040	QGRDKYKTLRQIRQG	QGRDKYKTLRQIRQG	586	PKCT (Q04759)	1	1	1	1	1	1	1	Both conserved
Y291	Y293	P42768	P70315	AETSKLIYDFIEDQG	AETSKLIYDFIEDQG	520	ABL (P00519)	1	1	1	1	1	1	1	Both conserved
S311	S311	Q04206	Q04207	RTYETFKSIMKKSPF	RTYETFKSIMKKSPF	549	PKCZ (Q05513)	1	1	1	1	1	1	1	Both conserved
S276	S276	Q04206	Q04207	SMQLRRPSDRELSEP	SMQLRRPSDRELSEP	549	PKACA (P17612)	1	1	1	1	1	1	1	Both conserved
S536	S534	Q04206	Q04207	SGDEDFSSIADMDFS	SGDEDFSSIADMDFS	549	CAMK4 (Q16566)	1	1	1	1	1	1	1	Both conserved
T198	T198	P17612	P05132	RVKGRTWTLCGTPEY	RVKGRTWTLCGTPEY	351	PKACA (P17612)	1	1	1	1	1	1	1	Both conserved
S42	S43	P19429	P48787	AKKKSKISASRKLQL	AKKKSKISASRKLQL	211	PKCA (P17252)	1	1	1	1	1	1	1	Both conserved
S23	S24	P19429	P48787	APVRRRSSANYRAYA	PAPIRRRSSNYRAYA	211	PKCD (Q05655)	1	0	1	1	0	1	1	Only kinase conserved
S44	S45	P19429	P48787	KKSKISASRKLQLKT	KKSKISASRKLQLKT	211	PKCE (Q02156)	1	1	1	1	1	1	1	Both conserved
T143	T144	P19429	P48787	RGKFKRPTLRRVRIS	RGKFKRPTLRRVRIS	211	PKCD (Q05655)	1	1	1	1	1	1	1	Both conserved
S305	S305	O00444	Q64702	SGTSLSGSLLDRRLL	SSTSISGSLFDKRRL	925	PLK4 (O00444)	1	1	1	1	1	1	1	Both conserved
S356	S356	P07550	P18762	TYGNGYSSNSNGRTD	AYGNGYSSNGNTGEQ	418	GRK5 (P34947)	1	0	1	1	0	1	1	Only kinase conserved
S355	S355	P07550	P18762	KTYGNGYSSNSNGRT	KAYGNGYSSNGNTGE	418	GRK5 (P34947)	1	1	1	1	1	1	1	Both conserved
S1564	S1561	Q9C0D5	Q0VGY8	SSQNPPPSPMPGRVS	SSQNPPPSPMPGRIA	1856	CDK2 (P24941)	1	1	1	1	1	1	1	Both conserved
S824	S824	Q13263	Q62318	LPSAGLSSQELSGPG	LPGAGLSSQELSGGP	834	ATM (Q13315)	1	1	1	1	1	1	1	Both conserved
S473	S473	Q13263	Q62318	SGMKRSRSGEGEVSG	SGVKRSRSGEGEVSG	834	CHK1 (O14757)	1	1	1	1	1	1	1	Both conserved
S302	S302	P61978	P61979	GRGGRGGSRARNLPL	GRGGRGGSRARNLPL	463	PKCD (Q05655)	1	1	1	1	1	1	1	Both conserved
S209	S209	P06730	P63073	DTATKSGSTTKNRFV	DTATKSGSTTKNRFV	217	MNK1ISO2 (Q9BUB5)	1	1	1	1	1	1	1	Both conserved
S205	S205	Q96RL1	Q5U5Q9	SGSWDQSSQPVFENE	SGSWDQSSQPVFENV	727	ATR (Q13535)	1	1	1	1	1	1	1	Both conserved
S177	S187	Q96CV9	Q8K3K8	SGGSSEDSFVEIRMT	SSGSSEDSFVEIRMA	584	TBK1 (Q9UHD2)	1	1	1	1	1	1	1	Both conserved
T183	T183	P45984	Q9WTU6	ACTNFMMTPYVVTRY	ACTNFMMTPYVVTRY	423	MKK7 (O14733)	1	1	1	1	1	1	1	Both conserved
Y185	Y185	P45984	Q9WTU6	TNFMMTPYVVTRYYR	TNFMMTPYVVTRYYR	423	MKK4 (P45985)	1	1	1	1	1	1	1	Both conserved
Y852	Y852	P19022	P15116	NDPTAPPYDSLLVFD	NDPTAPPYDSLLVFD	906	SRC (P12931)	1	1	1	1	1	1	1	Both conserved
Y884	Y884	P19022	P15116	SSGGDQDYDYLNDWG	SSGGEQDYDYLNDWG	906	SRC (P12931)	1	1	1	1	1	1	1	Both conserved
Y685	Y685	P33151	P55284	MDARPAVYTQVQKPP	LDARPSLYAQVQKPP	784	SRC (P12931)	1	1	1	1	1	1	1	Both conserved
T125	T163	P55211	Q8C3Q9	PEVLRPETPRPVDIG	PEVLRPETPRPVDIG	454	ERK1 (P27361)	1	1	1	1	1	1	1	Both conserved
S284	S285	Q9Y624	O88792	KVIYSQPSTRSEGEF	KVIYSQPSARSEGEF	300	PKCA (P17252)	1	1	1	1	1	1	1	Both conserved
Y86	Y86	P35222	Q02248	VADIDGQYAMTRAQR	VADIDGQYAMTRAQR	781	ABL (P00519)	1	1	1	1	1	1	1	Both conserved
S552	S552	P35222	Q02248	QDTQRRTSMGGTQQQ	QDTQRRTSMGGTQQQ	781	CAMK2A (Q9UQM7)	1	1	1	1	1	1	1	Both conserved
S191	S191	P35222	Q02248	SRHAIMRSPQMVSAI	SRHAIMRSPQMVSAI	781	CDK5 (Q00535)	1	1	1	1	1	1	1	Both conserved
Y654	Y654	P35222	Q02248	RNEGVATYAAAVLFR	RNEGVATYAAAVLFR	781	HER2 (P04626)	1	1	1	1	1	1	1	Both conserved
S29	S29	P35222	Q02248	VSHWQQQSYLDSGIH	VSHWQQQSYLDSGIH	781	CK2A2 (P19784)	1	1	1	1	1	1	1	Both conserved
S45	S45	P35222	Q02248	GATTTAPSLSGKGNP	GATTTAPSLSGKGNP	781	CK1E (P49674)	1	1	1	1	1	1	1	Both conserved
S33	S33	P35222	Q02248	QQQSYLDSGIHSGAT	QQQSYLDSGIHSGAT	781	GSK3B (P49841)	1	1	1	1	1	1	1	Both conserved
Y142	Y142	P35222	Q02248	AVVNLINYQDDAELA	AVVNLINYQDDAELA	781	BRK (Q13882)	1	1	1	1	1	1	1	Both conserved
S37	S37	P35222	Q02248	YLDSGIHSGATTTAP	YLDSGIHSGATTTAP	781	GSK3B (P49841)	1	1	1	1	1	1	1	Both conserved
T41	T41	P35222	Q02248	GIHSGATTTAPSLSG	GIHSGATTTAPSLSG	781	GSK3B (P49841)	1	1	1	1	1	1	1	Both conserved
S12	S12	P10242	P06876	PRHSIYSSDEDDEDI	PRHSIYSSDEDDEDF	636	CK2A1 (P68400)	1	1	1	1	1	1	1	Both conserved
S11	S11	P10242	P06876	RPRHSIYSSDEDDED	RPRHSIYSSDEDDED	636	CK2A1 (P68400)	1	1	1	1	1	1	1	Both conserved
T2446	T2446	P42345	Q9JLN9	NKRSRTRTDSYSAGQ	NKRSRTRTDSYSAGQ	2549	P70S6K (P23443)	1	1	1	1	1	1	1	Both conserved
S2481	S2481	P42345	Q9JLN9	TVPESIHSFIGDGLV	TVPESIHSFIGDGLV	2549	MTOR (P42345)	1	1	1	1	1	1	1	Both conserved
S59	S59	P39019	Q9CZX8	WFYTRAASTARHLYL	WFYTRAASTARHLYL	145	CAMK1A (Q14012)	1	1	1	1	1	1	1	Both conserved
Y88	Y88	P46527	P46414	RGSLPEFYYRPPRPP	KGSLPEFYYRPPRPP	197	YES (P07947)	1	1	1	1	1	1	1	Both conserved
S10	S10	P46527	P46414	NVRVSNGSPSLERMD	NVRVSNGSPSLERMD	197	CAMK2A (Q9UQM7)	1	1	1	1	1	1	1	Both conserved
T187	T187	P46527	P46414	NAGTVEQTPKKPGLR	NAGSVEQTPKKPGLR	197	ERK1 (P27361)	1	1	1	1	1	1	1	Both conserved
S83	S83	P46527	P46414	WQEVERGSLPEFYYR	WQEVEKGSLPEFYYR	197	CK2A1 (P68400)	1	1	1	1	1	1	1	Both conserved
T5	T5	O00631	Q9CQD6	MERSTQELFINFTVV	MGINTRELFLNFTIV	31	CAMK2A (Q9UQM7)	1	1	1	1	1	1	1	Both conserved
S351	S354	P22736	P12813	GRRGRLPSKPKQPPD	GRRGRLPSKPKQPPD	601	AKT1 (P31749)	1	1	1	1	1	1	1	Both conserved
Y204	Y185	P27361	P63085	HTGFLTEYVATRWYR	HTGFLTEYVATRWYR	358	ERK1 (P27361)	1	1	1	1	1	1	1	Both conserved
T202	T183	P27361	P63085	HDHTGFLTEYVATRW	HDHTGFLTEYVATRW	358	MEK1 (Q02750)	1	1	1	1	1	1	1	Both conserved
S1513	S1511	Q96QT4	Q923J1	EDSPEVDSKAALLPD	EDTHEVDSKAALIPD	1863	CHAK1 (Q96QT4)	1	1	1	1	1	1	1	Both conserved
S1569	S1567	Q96QT4	Q923J1	NLMRLSQSIPFVPVP	NLMRLSQSIPFTPVP	1863	CHAK1 (Q96QT4)	1	1	1	1	1	1	1	Both conserved
Y757	Y757	P05067	P12023	SKMQQNGYENPTYKF	SKMQQNGYENPTYKF	770	FYN (P06241)	1	1	1	1	1	1	1	Both conserved
S100	S100	P17535	P15066	LGLLKLASPELERLI	LGLLKLASPELERLI	341	JNK1 (P45983)	1	1	1	1	1	1	1	Both conserved
S392	S392	P02545	P48678	ERLRLSPSPTSQRSR	ERLRLSPSPTSQRSR	665	CDK1 (P06493)	1	1	1	1	1	1	1	Both conserved
S390	S390	P02545	P48678	EEERLRLSPSPTSQR	EEERLRLSPSPTSQR	665	CDK1 (P06493)	1	1	1	1	1	1	1	Both conserved
S22	S22	P02545	P48678	QASSTPLSPTRITRL	QASSTPLSPTRITRL	665	CDK1 (P06493)	1	1	1	1	1	1	1	Both conserved
S241	S244	O15530	Q9Z2A0	SKQARANSFVGTAQY	SKQARANSFVGTAQY	559	PDK1 (O15530)	1	1	1	1	1	1	1	Both conserved
T513	T516	O15530	Q9Z2A0	PEAKNFKTFFVHTPN	PEAKNFKTFFVHTPN	559	PDK1 (O15530)	1	1	1	1	1	1	1	Both conserved
S20	S20	P24844	Q9CQ19	KRPQRATSNVFAMFD	KRPQRATSNVFAMFD	172	CAMK1A (Q14012)	1	1	1	1	1	1	1	Both conserved
T19	T19	P24844	Q9CQ19	KKRPQRATSNVFAMF	KKRPQRATSNVFAMF	172	CRIK (O14578)	1	1	1	1	1	1	1	Both conserved
S331	S302	Q9Y2Z0	Q9CX34	VKRAMNKSFMESGGT	VKRAMNKSFMESGGT	336	PLK1 (P53350)	1	1	1	1	1	1	1	Both conserved
T177	T177	Q14012	Q91YS8	DPGSVLSTACGTPGY	DPGSVLSTACGTPGY	374	CAMKK1 (Q8N5S9)	1	1	1	1	1	1	1	Both conserved
Y402	Y402	Q14289	Q9QVP9	CSIESDIYAEIPDET	CSIESDIYAEIPDET	1009	SRC (P12931)	1	1	1	1	1	1	1	Both conserved
S368	S368	Q02156	P16054	NNIRKALSFDNRGEE	NNIRKALSFDNRGEE	737	PKCE (Q02156)	1	1	1	1	1	1	1	Both conserved
S288	S240	Q96QF0	Q68EF0	RGHTRNKSTSSAMGG	KGHTRNKSTSSAMSG	428	NDR1 (Q15208)	1	1	1	1	1	1	1	Both conserved
S27	S21	Q9UBP6	Q9Z120	YYRQRAHSNPMADHT	YYRQRAHSNPMADHT	268	P90RSK (Q15418)	1	1	1	1	1	1	1	Both conserved
S205	S205	P23760	P24610	APQSDEGSDIDSEPD	APQSDEGSDIDSEPD	479	CK2A1 (P68400)	1	1	1	1	1	1	1	Both conserved
S383	S384	P19419	P41969	IHFWSTLSPIAPRSP	IHFWSTLSPIAPRSP	429	ERK1 (P27361)	1	1	1	1	1	1	1	Both conserved
S389	S390	P19419	P41969	LSPIAPRSPAKLSFQ	LSPIAPRSPAKLSFQ	429	ERK1 (P27361)	1	1	1	1	1	1	1	Both conserved
Y55	Y55	O43597	Q9QXV8	AIRNTNEYTEGPTVV	AIRNTNEYTEGPTVV	315	SRC (P12931)	1	1	1	1	1	1	1	Both conserved
Y204	Y204	O14543	O35718	VNGHLDSYEKVTQLP	VNGHLDSYEKVTQLP	225	LCK (P06239)	1	1	1	1	1	1	1	Both conserved
S77	S77	P10276	P11416	EIVPSPPSPPPLPRI	EIVPSPPSPPPLPRI	462	CDK7 (P50613)	1	1	1	1	1	1	1	Both conserved
S369	S369	P10276	P11416	YVRKRRPSRPHMFPK	YVRKRRPSRPHMFPK	462	PKACA (P17612)	1	1	1	1	1	1	1	Both conserved
S461	S461	P10276	P11416	LSPSSHRSSPATQSP	LSPSSNRSSPATHSP	462	JNK1 (P45983)	1	1	1	1	1	1	1	Both conserved
S1803	S1803	P35579	Q8VDD5	EMESAVKSKYKASIA	EMEGTVKSKYKASIT	1960	CHAK1 (Q96QT4)	1	1	1	1	1	1	1	Both conserved
S358	S344	Q8WUI4	Q8C2B3	RPLNRTRSEPLPPSA	WPLSRTRSEPLPPSA	938	PKD1 (Q15139)	1	1	1	1	1	1	1	Both conserved
S486	S479	Q8WUI4	Q8C2B3	RPLSRTQSSPAAPVS	RPLSRAQSSPAAPAS	938	PKD1 (Q15139)	1	1	1	1	1	1	1	Both conserved
S155	S178	Q8WUI4	Q8C2B3	FPLRKTVSEPNLKLR	FPLRKTVSEPNLKLR	938	PKD1 (Q15139)	1	1	1	1	1	1	1	Both conserved
S67	S67	Q13522	Q9ERT9	LKSTLSMSPRQRKKM	LKSTLAMSPRQRKKM	171	PKACA (P17612)	1	1	1	1	1	1	1	Both conserved
T35	T35	Q13522	Q9ERT9	QIRRRRPTPATLVLT	QIRRRRPTPATLVLT	171	PKACA (P17612)	1	1	1	1	1	1	1	Both conserved
T34	T34	Q9UD71	Q60829	MIRRRRPTPAMLFRV	MIRRRRPTPAMLFRL	194	PKACA (P17612)	1	1	1	1	1	1	1	Both conserved
T70	T69	Q9Y210	Q61143	RLTHRRQTILREKGR	RLAHRRQTVLREKGR	930	PKG1 (Q13976)	1	1	1	1	1	1	1	Both conserved
S428	S455	Q13322	Q60760	NAPMRSVSENSLVAM	STPVRSVSENSLVAM	621	MTOR (P42345)	1	1	1	1	1	1	1	Both conserved
S476	S503	Q13322	Q60760	MNILSSQSPLHPSTL	MNILGSQSPLHPSTL	621	ERK2 (P28482)	1	1	1	1	1	1	1	Both conserved
Y551	Y551	Q06187	P35991	RYVLDDEYTSSVGSK	RYVLDDEYTSSVGSK	659	SYK (P43405)	1	1	1	1	1	1	1	Both conserved
Y223	Y223	Q06187	P35991	LKKVVALYDYMPMNA	LKKVVALYDYMPMNA	659	TEC (P42680)	1	1	1	1	1	1	1	Both conserved
T279	T271	P55316	Q60987	KLRRRSTTSRAKLAF	KLRRRSTTSRAKLAF	481	AKT1 (P31749)	1	1	1	1	1	1	1	Both conserved
T363	T366	Q15831	Q9WTK7	IEDGIIYTQDFTVPG	IEDDIIYTQDFTVPG	436	LKB1 (Q15831)	1	1	1	1	1	1	1	Both conserved
T336	T336	Q15831	Q9WTK7	KDRWRSMTVVPYLED	KDRWRSMTVVPYLED	436	LKB1 (Q15831)	1	1	1	1	1	1	1	Both conserved
S428	S431	Q15831	Q9WTK7	CSSNKIRRLSACKQQ	SASSKIRRLSACKQQ	436	LKB1 (Q15831)	1	1	1	1	1	1	1	Both conserved
Y699	Y697	P07333	P09581	DSEGDSSYKNIHLEK	DPEGGVDYKNIHLEK	977	CSFR (P07333)	1	1	1	1	1	1	1	Both conserved
Y809	Y807	P07333	P09581	DIMNDSNYVVKGNAR	DIMNDSNYIVKGNAR	977	CSFR (P07333)	1	1	1	1	1	1	1	Both conserved
S363	S363	P41143	P32300	RVTACTPSDGPGGGA	RVTACTPSDGPGGGA	372	GRK2 (P25098)	1	1	1	1	1	1	1	Both conserved
S240	S238	Q00987	P23804	GDCLDQDSVSDQFSV	GDWLDQDSVSDQFSV	489	CK1D (P48730)	1	1	1	1	1	1	1	Both conserved
S260	S258	Q00987	P23804	SLDSEDYSLSDEGHE	SLDSEDYSLSEEGQE	489	CK2A1 (P68400)	1	1	1	1	1	1	1	Both conserved
S166	S163	Q00987	P23804	SSRRRSISETEENTD	SSRRRAISETEENSD	489	MAPKAPK2 (P49137)	1	1	1	1	1	1	1	Both conserved

## Sheet: Chicken
Query site	Hit site	Query accession	Hit accession	Hit sequence	Query sequence	Protein length	Kinase	Sequence Difference Criterion	Non-conservative sequence difference criterion	Phorphorylatable residue criterion	Position criterion	PHOSPHOSITE PRESENT?	Kinase RBH criterion	KINASE PRESENT?	=== STATUS ===
Y221	Y222	P46108	Q04929	GGPEPGPYAQPSINT	GGPEPGPYAQPSVNT	305	ABL (P00519)	1	1	1	1	1	1	1	Both conserved
S75	S72	P12931	P00523	NTSDTVTSPQRAGAL	NSSDTVTSPQRAGPL	533	CDK5 (Q00535)	1	1	1	1	1	1	1	Both conserved
S12	S12	P12931	P00523	KSKPKDPSQRRRSLE	KSKPKDASQRRRSLE	533	PKCD (Q05655)	1	1	1	1	1	1	1	Both conserved
S17	S17	P12931	P00523	DPSQRRRSLEPPDST	DASQRRRSLEPAENV	533	PKACA (P17612)	1	0	1	1	0	1	1	Only kinase conserved
Y530	Y527	P12931	P00523	YFTSTEPQYQPGENL	YFTSTEPQYQPGENL	533	SRC (P12931)	1	1	1	1	1	1	1	Both conserved
S38	S38	P16949	P31395	AAPEFPLSPPKKKDL	SVPEFPLSPPKKKDL	148	ERK1 (P27361)	1	1	1	1	1	1	1	Both conserved
S209	S209	P67870	P67869	LQAASNFKSPVKTIR	LQAASNFKSPVKTIR	215	CDK1 (P06493)	1	1	1	1	1	1	1	Both conserved
T753	T793	P15056	Q04982	YACASPKTPIQAGGY	YACASPKTPIQAGGY	806	ERK1 (P27361)	1	1	1	1	1	1	1	Both conserved
S159	S124	P29966	P16527	KKKKKRFSFKKSFKL	KKKKKRFSFKKSFKL	281	ROCK1 (Q13464)	1	1	1	1	1	1	1	Both conserved
S163	S128	P29966	P16527	KRFSFKKSFKLSGFS	KRFSFKKSFKLSGFS	281	PKCA (P17252)	1	1	1	1	1	1	1	Both conserved
S167	S132	P29966	P16527	FKKSFKLSGFSFKKN	FKKSFKLSGFSFKKN	281	PKCA (P17252)	1	1	1	1	1	1	1	Both conserved
S170	S135	P29966	P16527	SFKLSGFSFKKNKKE	SFKLSGFSFKKNKKE	281	PKCA (P17252)	1	1	1	1	1	1	1	Both conserved
S6	S6	P17931	A4GTP0	MSDGFSLSDALPAHN	MADNFSLHDALSGSG	241	CK1A (P48729)	0	0	1	1	0	1	1	Only kinase conserved
S12	S12	P10242	P01103	PRHSIYSSDDDEEDV	PRHSIYSSDEDDEDF	641	CK2A1 (P68400)	1	1	1	1	1	1	1	Both conserved
S11	S11	P10242	P01103	RPRHSIYSSDDDEED	RPRHSIYSSDEDDED	641	CK2A1 (P68400)	1	1	1	1	1	1	1	Both conserved
