# Supplementary material for: Conservation of kinase-phosphorylation site pairings: Evidence for an evolutionarily dynamic phosphoproteome
Source: PLoS One. 2018 Aug 14;13(8):e0202036. doi: 10.1371/journal.pone.0202036 (PMC6091962; doi:10.1371/journal.pone.0202036)
Supplement: S2 File — (XLSX) [file pone.0202036.s002.xlsx]

## Sheet: Rhesus macaque
Query site	Hit site	Query accession	Hit accession	Hit sequence	Query sequence	Protein length	Kinase	Sequence Difference Criterion	Non-conservative sequence difference criterion	Phorphorylatable residue criterion	Position criterion	PHOSPHOSITE PRESENT?	Kinase RBH criterion	KINASE PRESENT?	=== STATUS ===	Annotated as functional?	Number of low-throughput references for regulatory site	Kinase conserved (Hieranoid)?	=== STATUS (Hieranoid) ===	Kinase conserved (DIOPT)?	=== STATUS (DIOPT) ===
S363	S304	P09651	F7GZF3	GYGGSSSSSSYGSGR	GYGGSSSSSSYGSGR	313	MNK1 (Q9BUB5)	1	1	1	1	1	1	1	Both conserved	no	N/A	1	Both conserved	N/A	N/A
S362	S303	P09651	F7GZF3	GGYGGSSSSSSYGSG	GGYGGSSSSSSYGSG	313	MNK1 (Q9BUB5)	1	1	1	1	1	1	1	Both conserved	no	N/A	1	Both conserved	N/A	N/A
S192	S192	P09651	F7HT53	EMASASSSQRGRSGS	EMASASSSQRGRSGS	286	MNK1 (Q9BUB5)	1	1	1	1	1	1	1	Both conserved	no	N/A	1	Both conserved	N/A	N/A
S199	S199	P09651	F7HT53	SQRGRSGSGNFGGGR	SQRGRSGSGNFGGGR	286	CK2A1 (P68400)	1	1	1	1	1	1	1	Both conserved	yes	4	1	Both conserved	N/A	N/A
S364	S305	P09651	F7GZF3	YGGSSSSSSYGSGRR	YGGSSSSSSYGSGRR	313	MNK1 (Q9BUB5)	1	1	1	1	1	1	1	Both conserved	no	N/A	1	Both conserved	N/A	N/A
T300	T250	Q01534	F7EIY7	APSEGTNTSGASECE	PPEEGTETSGDSQLL	344	CK2A1 (P68400)	0	1	1	1	0	1	1	Only kinase conserved	yes	1	1	Only kinase conserved	N/A	N/A
S132	P132	Q16666	F7GG25	GAQKRKKPTKEKAGT	GAQKRKKSTKEKAGP	783	CK2A1 (P68400)	1	1	0	1	0	1	1	Only kinase conserved	no	N/A	1	Only kinase conserved	N/A	N/A
S49	S49	Q9Y676	Q5TM62	SLSPVPISPYKDEPW	SLSSVPISPYKDEPW	258	CDK2 (P24941)	1	1	1	1	1	1	1	Both conserved	no	N/A	1	Both conserved	N/A	N/A
S72	S72	O00418	F7F8P2	KSERYGSSGSPANSF	KSERYSSSGSPANSF	725	MTOR (P42345)	1	1	1	1	1	1	1	Both conserved	no	N/A	1	Both conserved	N/A	N/A
T353	T353	O00418	F7F8P2	AKTILRGTEEKCGSP	AKTILRGTEEKCGSP	725	EEF2K (O00418)	1	1	1	1	1	1	1	Both conserved	no	N/A	1	Both conserved	N/A	N/A
S474	S474	O00418	F7F8P2	KYESDEDSLGSCGRV	KYESDEDSLGSSGRV	725	EEF2K (O00418)	1	1	1	1	1	1	1	Both conserved	no	N/A	1	Both conserved	N/A	N/A
S500	S500	O00418	F7F8P2	RLHLPRASAVALEVQ	RLHLPRASAVALEVQ	725	EEF2K (O00418)	1	1	1	1	1	1	1	Both conserved	yes	4	1	Both conserved	N/A	N/A
S359	S359	O00418	F7F8P2	GTEEKCGSPRVRTLS	GTEEKCGSPQVRTLS	725	CDK1 (P06493)	1	1	1	1	1	1	1	Both conserved	yes	6	1	Both conserved	N/A	N/A
S396	S396	O00418	F7F8P2	TFDSLPSSPSSATPH	TFDSLPSSPSSATPH	725	P38B (Q15759)	1	1	1	1	1	1	1	Both conserved	no	N/A	1	Both conserved	N/A	N/A
S441	S441	O00418	F7F8P2	DSENSGDSGYPSEKR	ESENSGDSGYPSEKR	725	EEF2K (O00418)	1	1	1	1	1	1	1	Both conserved	yes	2	1	Both conserved	N/A	N/A
S445	S445	O00418	F7F8P2	SGDSGYPSEKRGELD	SGDSGYPSEKRGELD	725	EEF2K (O00418)	1	1	1	1	1	1	1	Both conserved	yes	5	1	Both conserved	N/A	N/A
S377	S377	O00418	F7F8P2	PPLLRPLSENSGDEN	PPLLRPLSENSGDEN	725	MAPKAPK2 (P49137)	1	1	1	1	1	1	1	Both conserved	no	N/A	1	Both conserved	N/A	N/A
S398	S398	O00418	F7F8P2	DSLPSSPSSATPHSQ	DSLPSSPSSATPHSQ	725	AMPKA1 (Q13131)	1	1	1	1	1	1	1	Both conserved	no	N/A	1	Both conserved	N/A	N/A
S74	S74	O00418	F7F8P2	ERYGSSGSPANSFHF	ERYSSSGSPANSFHF	725	MTOR (P42345)	1	1	1	1	1	1	1	Both conserved	no	N/A	1	Both conserved	N/A	N/A
S366	S366	O00418	F7F8P2	SPRVRTLSGSRPPLL	SPQVRTLSGSRPPLL	725	P70S6KB (Q9UBS0)	1	1	1	1	1	1	1	Both conserved	no	N/A	1	Both conserved	N/A	N/A
T348	T348	O00418	F7F8P2	KLLQSAKTILRGTEE	KLLQSAKTILRGTEE	725	EEF2K (O00418)	1	1	1	1	1	1	1	Both conserved	yes	6	1	Both conserved	N/A	N/A
S78	S78	O00418	F7F8P2	SSGSPANSFHFKEAW	SSGSPANSFHFKEAW	725	CHAK1 (Q96QT4)	1	1	1	1	1	1	1	Both conserved	yes	6	1	Both conserved	N/A	N/A
Y447	Y604	Q13882	F7B4G0	ELSKFKSYVNPTELR	LRERLSSFTSYENPT	1490	BRK (Q13882)	0	0	1	1	0	1	1	Only kinase conserved	yes	6	1	Only kinase conserved	N/A	N/A
Y342	Y342	Q13882	F6W3B9	RLIKEDVYLSHDRNI	RLIKEDVYLSHDHNI	362	BRK (Q13882)	1	1	1	1	1	1	1	Both conserved	yes	3	1	Both conserved	N/A	N/A
S254	S254	Q9H4P4	F6RSF7	IENAHERSWPQGLAT	IENAHERSWPQGLAT	317	MARK2 (Q7KZI7)	1	1	1	1	1	1	1	Both conserved	yes	1	1	Both conserved	N/A	N/A
S456	S456	P30101	F7G3A7	GFPTIYFSPANKKLN	GFPTIYFSPANKKLN	505	CDK1 (P06493)	1	1	1	1	1	1	1	Both conserved	no	N/A	1	Both conserved	N/A	N/A
S260	S251	P19793	F7GYP0	NMGLNPSSVTQPLTR	NMGLNPSSPNDPVTN	453	ERK1 (P27361)	1	1	1	1	1	1	1	Both conserved	yes	9	1	Both conserved	N/A	N/A
Y249	Y240	P19793	F7GYP0	VEPKTETYVEANMGL	VEPKTETYVEANMGL	453	MKK4 (P45985)	1	1	1	1	1	1	1	Both conserved	yes	2	1	Both conserved	N/A	N/A
S27	S18	P19793	F7GYP0	TSPTGRGSMAAPSLH	TSPTGRGSMAAPSLH	453	PKACA (P17612)	1	1	1	1	1	1	1	Both conserved	yes	1	0	Only phosphosite conserved	N/A	N/A
S631	S631	Q9HCJ2	F6T8E0	PLLIRMNSKDNVQET	PLLIRMNSKDNVQET	640	CDKL5 (O76039)	1	1	1	1	1	1	1	Both conserved	yes	1	1	Both conserved	N/A	N/A
S36	S36	P12980	F6RHS5	APPPKPASPGPPQVE	APPPKPASPGPPQVE	207	ERK1 (P27361)	1	1	1	1	1	1	1	Both conserved	no	N/A	1	Both conserved	N/A	N/A
S206	S205	P00736	F7DNJ5	TEASGYISSLEYPRS	TEASGYISSLEYPRS	693	CK2A1 (P68400)	1	1	1	1	1	1	1	Both conserved	no	N/A	1	Both conserved	N/A	N/A
S188	S165	Q92837	F7H1S2	RLQQRRGSQPETRTG	RLQQRRGSQPETRTG	197	PKACA (P17612)	1	1	1	1	1	1	1	Both conserved	yes	1	0	Only phosphosite conserved	N/A	N/A
S131	S131	P23258	F7CYX8	READGSDSLEGFVLC	READGSDSLEGFVLC	451	BRSK1 (Q8TDC3)	1	1	1	1	1	1	1	Both conserved	yes	2	1	Both conserved	N/A	N/A
S80	S80	P23258	F7CYX8	VIHSILNSPYAKLYN	VIHSILNSPYAKLYN	451	CDK2 (P24941)	1	1	1	1	1	1	1	Both conserved	no	N/A	1	Both conserved	N/A	N/A
S385	S385	P23258	F7CYX8	MANHTSISSLFERTC	MANHTSISSLFERTC	451	BRSK1 (Q8TDC3)	1	1	1	1	1	1	1	Both conserved	yes	1	1	Both conserved	N/A	N/A
S259	S259	O00443	F6Y9J9	KVSSLQVSPKSEDIS	KVSNLQVSPKSEDIS	1689	CDK1 (P06493)	1	1	1	1	1	1	1	Both conserved	yes	1	1	Both conserved	N/A	N/A
S366	S366	Q9UQB8	F6RXL4	KTLPRSSSMAAGLER	KTLPRSSSMAAGLER	549	AMPKA2 (P54646)	1	1	1	1	1	1	1	Both conserved	yes	2	1	Both conserved	N/A	N/A
S86	S86	Q92993	F6QZE4	TKNGLPGSRPGSPER	TKNGLPGSRPGSPER	441	CDK1 (P06493)	1	1	1	1	1	1	1	Both conserved	yes	5	1	Both conserved	N/A	N/A
S90	S90	Q92993	F6QZE4	LPGSRPGSPEREVPA	LPGSRPGSPEREVPA	441	CDK1 (P06493)	1	1	1	1	1	1	1	Both conserved	yes	4	1	Both conserved	N/A	N/A
T435	T435	P13639	F7GC25	RIMGPNYTPGKKEDL	RIMGPNYTPGKKEDL	858	CDK2 (P24941)	1	1	1	1	1	1	1	Both conserved	no	N/A	1	Both conserved	N/A	N/A
S259	S259	P23975	F6UT22	LWKGVKTSGKVVWIT	LWKGVKTSGKVVWIT	628	PKCE (Q02156)	1	1	1	1	1	1	1	Both conserved	yes	2	1	Both conserved	N/A	N/A
S273	S273	Q8NG66	F7DBG5	SMLNKNPSLRPSAIE	SMLNKNPSLRPSAIE	482	CHK1 (O14757)	1	1	1	1	1	1	1	Both conserved	yes	1	1	Both conserved	N/A	N/A
Y607	Y607	P27986	F7BZL6	NENTEDQYSLVEDDE	NENTEDQYSLVEDDE	724	INSR (P06213)	1	1	1	1	1	1	1	Both conserved	no	N/A	1	Both conserved	N/A	N/A
S608	S608	P27986	F7BZL6	ENTEDQYSLVEDDED	ENTEDQYSLVEDDED	724	CK2A1 (P68400)	1	1	1	1	1	1	1	Both conserved	yes	3	1	Both conserved	N/A	N/A
Y368	Y368	P27986	F7BZL6	STKMHGDYTLTLRKG	STKMHGDYTLTLRKG	724	INSR (P06213)	1	1	1	1	1	1	1	Both conserved	no	N/A	1	Both conserved	N/A	N/A
Y580	Y580	P27986	F7BZL6	LRKTRDQYLMWLTQK	LRKTRDQYLMWLTQK	724	INSR (P06213)	1	1	1	1	1	1	1	Both conserved	no	N/A	1	Both conserved	N/A	N/A
Y203	Y203	P27986	F7BZL6	PVIPAAVYSEMISLA	PVIPAAVYSEMISLA	724	RET (P07949)	1	1	1	1	1	1	1	Both conserved	no	N/A	1	Both conserved	N/A	N/A
T4	T6	P68431	F7HAS8	LQMARTKQTARKSTG	MARTKQTARKSTGGK	138	VRK1 (Q99986)	1	1	1	1	1	1	1	Both conserved	no	N/A	1	Both conserved	N/A	N/A
T46	T48	P68431	F7HAS8	PHRYRPGTVALREIR	PHRYRPGTVALREIR	138	PKCD (Q05655)	1	1	1	1	1	1	1	Both conserved	no	N/A	1	Both conserved	N/A	N/A
S29	S31	P68431	F7HAS8	ATKAARKSAPATGGV	ATKAARKSAPATGGV	138	TGM2 (P21980)	1	1	1	1	1	1	1	Both conserved	no	N/A	1	Both conserved	N/A	N/A
T12	T14	P68431	F7HAS8	KQTARKSTGGKAPRK	KQTARKSTGGKAPRK	138	PKN1 (Q16512)	1	1	1	1	1	1	1	Both conserved	no	N/A	1	Both conserved	N/A	N/A
S11	S13	P68431	F7HAS8	TKQTARKSTGGKAPR	TKQTARKSTGGKAPR	138	AURA (O14965)	1	1	1	1	1	1	1	Both conserved	no	N/A	1	Both conserved	N/A	N/A
Y42	Y44	P68431	F7HAS8	GVKKPHRYRPGTVAL	GVKKPHRYRPGTVAL	138	JAK2 (O60674)	1	1	1	1	1	1	1	Both conserved	no	N/A	1	Both conserved	N/A	N/A
S216	S216	P21980	F6ZTT6	RDCSRRSSPVYVGRV	RDCSRRSSPVYVGRV	637	PKACA (P17612)	1	1	1	1	1	1	1	Both conserved	yes	3	0	Only phosphosite conserved	N/A	N/A
S215	S215	P21980	F6ZTT6	GRDCSRRSSPVYVGR	GRDCSRRSSPVYVGR	637	PKACA (P17612)	1	1	1	1	1	1	1	Both conserved	yes	1	0	Only phosphosite conserved	N/A	N/A
S573	S573	Q9P286	F7FKL1	HRDIKSDSILLTSDG	HRDIKSDSILLTSDG	719	PAK5 (Q9P286)	1	1	1	1	1	1	1	Both conserved	yes	1	1	Both conserved	N/A	N/A
S145	S145	Q05195	F6S3M6	IERIRMDSIGSTVSS	IERIRMDSIGSTVSS	221	P90RSK (Q15418)	1	1	1	1	1	1	1	Both conserved	yes	2	1	Both conserved	N/A	N/A
S134	S134	P04150	F6VE06	ANLNRSTSVPENPKS	ANLNRSTSVPENPKS	777	AKT1 (P31749)	1	1	1	1	1	1	1	Both conserved	yes	4	1	Both conserved	N/A	N/A
S203	S203	P04150	F6VE06	DLEFSSGSPGKETNE	DLEFSSGSPGKETNE	777	CDK5 (Q00535)	1	1	1	1	1	1	1	Both conserved	yes	16	1	Both conserved	N/A	N/A
S211	S211	P04150	F6VE06	PGKETNESPWRSDLL	PGKETNESPWRSDLL	777	P38A (Q16539)	1	1	1	1	1	1	1	Both conserved	yes	33	1	Both conserved	N/A	N/A
S404	S404	P04150	F6VE06	SMRPDVSSPPSSSST	SMRPDVSSPPSSSST	777	GSK3B (P49841)	1	1	1	1	1	1	1	Both conserved	yes	1	1	Both conserved	N/A	N/A
S226	S226	P04150	F6VE06	IDENCLLSPLAGEDD	IDENCLLSPLAGEDD	777	P38B (Q15759)	1	1	1	1	1	1	1	Both conserved	yes	28	1	Both conserved	N/A	N/A
Y489	Y447	Q9H7P9	F6T9Q6	SEPVKDTYVMFPQNA	SEPVKDPYVMFPQNA	1345	SRC (P12931)	1	1	1	1	1	1	1	Both conserved	yes	1	1	Both conserved	N/A	N/A
Y1213	Y1213	P17948	F7FAY2	ESSDDVRYVNAFKFM	GSSDDVRYVNAFKFM	1338	VEGFR1 (P17948)	1	1	1	1	1	1	1	Both conserved	yes	4	1	Both conserved	N/A	N/A
Y1333	Y1333	P17948	F7FAY2	PPDYNSVVLYSTPPV	PPDYNSVVLYSTPPI	1338	VEGFR1 (P17948)	1	1	1	1	1	1	1	Both conserved	yes	4	1	Both conserved	N/A	N/A
Y1327	Y1327	P17948	F7FAY2	CCSPPPDYNSVVLYS	CCSPPPDYNSVVLYS	1338	VEGFR1 (P17948)	1	1	1	1	1	1	1	Both conserved	no	N/A	1	Both conserved	N/A	N/A
Y1242	Y1242	P17948	F7FAY2	ATSMFDDYQGDSSTL	ATSMFDDYQGDSSTL	1338	VEGFR1 (P17948)	1	1	1	1	1	1	1	Both conserved	yes	2	1	Both conserved	N/A	N/A
Y1169	Y1169	P17948	F7FAY2	VQQDGKDYIPINAIL	VQQDGKDYIPINAIL	1338	VEGFR1 (P17948)	1	1	1	1	1	1	1	Both conserved	yes	1	1	Both conserved	N/A	N/A
S4523	S4277	Q07954	F7DEG1	GSRHSLASTDEKREL	GSRHSLASTDEKREL	4298	PKCA (P17252)	1	1	1	1	1	1	1	Both conserved	yes	1	1	Both conserved	N/A	N/A
S4520	S4274	Q07954	F7DEG1	GGHGSRHSLASTDEK	GGHGSRHSLASTDEK	4298	PKACA (P17612)	1	1	1	1	1	1	1	Both conserved	yes	2	0	Only phosphosite conserved	N/A	N/A
Y4473	Y4227	Q07954	F7DEG1	VEIGNPTYKMYEGGE	VEIGNPTYKMYEGGE	4298	SRC (P12931)	1	1	1	1	1	1	1	Both conserved	yes	3	1	Both conserved	N/A	N/A
Y4507	Y4261	Q07954	F7DEG1	TNFTNPVYATLYMGG	TNFTNPVYATLYMGG	4298	SRC (P12931)	1	1	1	1	1	1	1	Both conserved	yes	5	1	Both conserved	N/A	N/A
S4517	S4271	Q07954	F7DEG1	LYMGGHGSRHSLAST	LYMGGHGSRHSLAST	4298	PKCA (P17252)	1	1	1	1	1	1	1	Both conserved	yes	1	1	Both conserved	N/A	N/A
T4460	T4214	Q07954	F7DEG1	GFQHQRMTNGAMNVE	GFQHQRMTNGAMNVE	4298	PKCA (P17252)	1	1	1	1	1	1	1	Both conserved	yes	1	1	Both conserved	N/A	N/A
S92	S92	P45973	F7C841	SESNKRKSNFSNSAD	SESNKRKSNFSNSAD	191	AURB (Q96GD4)	1	1	1	1	1	1	1	Both conserved	no	N/A	1	Both conserved	N/A	N/A
S263	S263	P04198	F6ZI45	GEDTLSDSDDEDDEE	GEDTLSDSDDEDDEE	464	CK2A1 (P68400)	1	1	1	1	1	1	1	Both conserved	no	N/A	1	Both conserved	N/A	N/A
S261	S261	P04198	F6ZI45	TSGEDTLSDSDDEDD	TSGEDTLSDSDDEDD	464	CK2A1 (P68400)	1	1	1	1	1	1	1	Both conserved	no	N/A	1	Both conserved	N/A	N/A
S62	S62	P04198	F6ZI45	LLPTPPLSPSRGFAE	LLPTPPLSPSRGFAE	464	MTOR (P42345)	1	1	1	1	1	1	1	Both conserved	yes	4	1	Both conserved	N/A	N/A
S257	S247	P41212	F7CM21	ESHPKPSSPRQESTR	ESHPKPSSPRQESTR	442	ERK1 (P27361)	1	1	1	1	1	1	1	Both conserved	yes	3	1	Both conserved	N/A	N/A
S213	S203	P41212	F7CM21	DNMIRRLSPAERAQG	DNMIRRLSPAERAQG	442	ERK1 (P27361)	1	1	1	1	1	1	1	Both conserved	yes	1	1	Both conserved	N/A	N/A
S22	S12	P41212	F7CM21	ISYTPPESPVPSYAS	ISYTPPESPVPSYAS	442	P38A (Q16539)	1	1	1	1	1	1	1	Both conserved	no	N/A	1	Both conserved	N/A	N/A
S2233	S2195	Q14315	F7GZ17	LGRERLGSFGSITRQ	LGRERLGSFGSITRQ	2693	AKT2 (P31751)	1	1	1	1	1	1	1	Both conserved	no	N/A	1	Both conserved	N/A	N/A
T212	T212	Q9Y3Y2	F7HGD8	ALTRPVLTKEQLDNQ	ALARPVLTKEQLDNQ	248	CHK1 (O14757)	1	1	1	1	1	1	1	Both conserved	no	N/A	1	Both conserved	N/A	N/A
T2159	T2161	Q01082	F7FS47	NGATEQRTSSKESSP	NGATEQRTSSKESSP	2366	CK2A1 (P68400)	1	1	1	1	1	1	1	Both conserved	yes	1	1	Both conserved	N/A	N/A
S2110	S2112	Q01082	F7FS47	PEPSTKVSEEAESQQ	PEPSTKVSEEAESQQ	2366	CK2A1 (P68400)	1	1	1	1	1	1	1	Both conserved	no	N/A	1	Both conserved	N/A	N/A
Y93	Y93	Q9NYF8	F7GN24	GRYHRGGYRPVWNRR	GRYHRGGYRPVWNRR	923	SRC (P12931)	1	1	1	1	1	1	1	Both conserved	no	N/A	1	Both conserved	N/A	N/A
Y284	Y284	Q9NYF8	F7GN24	VGNGSSRYSPSQNSP	VGNGSSRYSPSQNSP	923	SRC (P12931)	1	1	1	1	1	1	1	Both conserved	no	N/A	1	Both conserved	N/A	N/A
Y81	Y81	Q9NYF8	F7GN24	RGRGRGYYQGGGGRY	RGRGRGYYQGGGGRY	923	SRC (P12931)	1	1	1	1	1	1	1	Both conserved	no	N/A	1	Both conserved	N/A	N/A
Y408	Y408	Q9NYF8	F7GN24	DTEETEDYRQFRKSV	DTEETEDYRQFRKSV	923	SRC (P12931)	1	1	1	1	1	1	1	Both conserved	no	N/A	1	Both conserved	N/A	N/A
S531	S531	Q9NYF8	F7GN24	KSTFREESPLRIKMI	KSTFREESPLRIKMI	923	GSK3B (P49841)	1	1	1	1	1	1	1	Both conserved	no	N/A	1	Both conserved	N/A	N/A
Y80	Y80	Q9NYF8	F7GN24	YRGRGRGYYQGGGGR	YRGRGRGYYQGGGGR	923	SRC (P12931)	1	1	1	1	1	1	1	Both conserved	no	N/A	1	Both conserved	N/A	N/A
Y150	Y150	Q9NYF8	F7GN24	SSRSSSPYSKSPVSK	SSRSSSPYSKSPVSK	923	SRC (P12931)	1	1	1	1	1	1	1	Both conserved	no	N/A	1	Both conserved	N/A	N/A
Y223	Y223	P53779	F7HRW7	TSFMMTPYVVTRYYR	TSFMMTPYVVTRYYR	464	MKK4 (P45985)	1	1	1	1	1	1	1	Both conserved	no	N/A	1	Both conserved	N/A	N/A
T221	T221	P53779	F7HRW7	AGTSFMMTPYVVTRY	AGTSFMMTPYVVTRY	464	MKK7 (O14733)	1	1	1	1	1	1	1	Both conserved	no	N/A	1	Both conserved	N/A	N/A
S1035	S1049	Q9UBN7	F7GBF5	DHQTPPTSPVQGTTP	DHQTPPTSPVQGTTP	1229	ERK1 (P27361)	1	1	1	1	1	1	1	Both conserved	yes	1	1	Both conserved	N/A	N/A
T1031	T1045	Q9UBN7	F7GBF5	ASSTDHQTPPTSPVQ	ASSTDHQTPPTSPVQ	1229	ERK1 (P27361)	1	1	1	1	1	1	1	Both conserved	no	N/A	1	Both conserved	N/A	N/A
Y570	Y584	Q9UBN7	F7GBF5	SSNFDSIYICPSTFA	SSNFDSIYICPSTFA	1229	EGFR (P00533)	1	1	1	1	1	1	1	Both conserved	yes	1	1	Both conserved	N/A	N/A
S95	S95	Q96T88	F7DWN1	SELSDTDSGCCLGQS	SELSDTDSGCCLGQS	795	CK1D (P48730)	1	1	1	1	1	1	1	Both conserved	yes	1	0	Only phosphosite conserved	N/A	N/A
S298	S300	Q96T88	F7DWN1	DNPMRRKSGPSCKHC	DNPMRRKSGPSCKHC	795	PKACA (P17612)	1	1	1	1	1	1	1	Both conserved	no	N/A	0	Only phosphosite conserved	N/A	N/A
S661	S663	Q96T88	F7DWN1	GGPSRAVSPRRTAKK	GGPSRAGSPRRTSKK	795	CDK2 (P24941)	1	1	1	1	1	1	1	Both conserved	yes	2	1	Both conserved	N/A	N/A
S434	S434	P49802	F7G4Y1	YKLMKSDSYPRFIRS	YKLMKSDSYPRFIRS	495	PKCA (P17252)	1	1	1	1	1	1	1	Both conserved	yes	1	1	Both conserved	N/A	N/A
T321	T321	O75152	F7HRW1	PETNIDKTPKKAQVS	PETNIDKTPKKAQVS	810	CDK1 (P06493)	1	1	1	1	1	1	1	Both conserved	no	N/A	1	Both conserved	N/A	N/A
S60	S64	Q8NG31	F6RLB0	KKVKKRVSFADNQGL	KKNSRRVSFADTIKV	285	AURB (Q96GD4)	0	0	1	1	0	1	1	Only kinase conserved	no	N/A	1	Only kinase conserved	N/A	N/A
S24	S719	Q8NG31	F6XXA0	RPRKRKHSSSLPAPR	RPVRRRHSSILKPPR	1664	AURB (Q96GD4)	1	1	1	0	0	1	1	Only kinase conserved	no	N/A	1	Only kinase conserved	N/A	N/A
Y281	Y281	Q13291	F7AHB6	EKKSLTIYAQVQKPG	EKKSLTIYAQVQKPG	335	FYN (P06241)	1	1	1	1	1	1	1	Both conserved	yes	2	1	Both conserved	N/A	N/A
Y307	Y307	Q13291	F7AHB6	QDPCTTIYVAATEPV	QDPCTTIYVAATEPV	335	LCK (P06239)	1	1	1	1	1	1	1	Both conserved	no	N/A	0	Only phosphosite conserved	N/A	N/A
Y327	Y327	Q13291	F7AHB6	ETNSITVYASVTLPE	ETNSITVYASVTLPE	335	FYN (P06241)	1	1	1	1	1	1	1	Both conserved	yes	3	1	Both conserved	N/A	N/A
S503	S18	O75122	F6VGJ2	IPRSQGCSREASPSR	IPRSQGCSREASPSR	787	GSK3B (P49841)	1	1	1	0	0	1	1	Only kinase conserved	no	N/A	1	Only kinase conserved	N/A	N/A
S541	S56	O75122	F6VGJ2	RESSRDTSPVRSFQP	RESSRDTSPVRSFQP	787	CDK1 (P06493)	1	1	1	0	0	1	1	Only kinase conserved	yes	1	1	Only kinase conserved	N/A	N/A
S499	S14	O75122	F6VGJ2	KRSKIPRSQGCSREA	KRSKIPRSQGCSREA	787	GSK3B (P49841)	1	1	1	0	0	1	1	Only kinase conserved	no	N/A	1	Only kinase conserved	N/A	N/A
S507	S22	O75122	F6VGJ2	QGCSREASPSRLSVA	QGCSREASPSRLSVA	787	CDK1 (P06493)	1	1	1	0	0	1	1	Only kinase conserved	yes	1	1	Only kinase conserved	N/A	N/A
S357	S26	P46013	F7GUH9	ESPQQQNSPQKHKNK	QYSQQQNSPQKHKNK	162	CDK2 (P24941)	1	1	1	0	0	1	1	Only kinase conserved	no	N/A	1	Only kinase conserved	N/A	N/A
T1943	A36	P46013	F7BB28	GSRRWPRAPREKAQA	GSKRRPQTPKEKAKA	472	CDK1 (P06493)	1	1	0	0	0	1	1	Only kinase conserved	no	N/A	1	Only kinase conserved	N/A	N/A
S374	S43	P46013	F7GUH9	YTAGRRESVHLGKRE	YTTGRRESVNLGKSE	162	AURB (Q96GD4)	1	1	1	0	0	1	1	Only kinase conserved	no	N/A	1	Only kinase conserved	N/A	N/A
S538	S113	P46013	F7GUI1	ETPTKRKSLVTHTPP	EAPTKRKSLVMHTPP	416	AURB (Q96GD4)	1	1	1	0	0	1	1	Only kinase conserved	no	N/A	1	Only kinase conserved	N/A	N/A
T1764	E495	P46013	F7H202	RRLRKEDEEEDFLDD	RSLRKADTEEEFLAF	1778	CHK1 (O14757)	1	0	0	0	0	1	1	Only kinase conserved	no	N/A	1	Only kinase conserved	N/A	N/A
T761	T336	P46013	F7GUI1	GIAEMFKTPVKEQPQ	GIAEMFKTPVKEQPQ	416	CDK1 (P06493)	1	1	1	0	0	1	1	Only kinase conserved	no	N/A	1	Only kinase conserved	N/A	N/A
Y1090	Y1070	P07949	F6S7W7	TNTGFPRYANDSVYA	TNTGFPRYPNDSVYA	1094	RET (P07949)	1	1	1	1	1	1	1	Both conserved	no	N/A	1	Both conserved	N/A	N/A
Y1062	Y1042	P07949	F6S7W7	TWIENKLYGMSDPNW	TWIENKLYGMSDPNW	1094	RET (P07949)	1	1	1	1	1	1	1	Both conserved	yes	38	1	Both conserved	N/A	N/A
S696	S676	P07949	F6S7W7	SSGARRPSLDSMENQ	SSGARRPSLDSMENQ	1094	PKACA (P17612)	1	1	1	1	1	1	1	Both conserved	yes	5	0	Only phosphosite conserved	N/A	N/A
T675	T655	P07949	F6S7W7	PIPSAEMTFRRPAQA	PISSAEMTFRRPAQA	1094	PKCA (P17252)	1	1	1	1	1	1	1	Both conserved	yes	1	1	Both conserved	N/A	N/A
Y687	Y667	P07949	F6S7W7	AQAFPVSYSSSGARR	AQAFPVSYSSSGARR	1094	RET (P07949)	1	1	1	1	1	1	1	Both conserved	yes	4	1	Both conserved	N/A	N/A
Y1096	Y1076	P07949	F6S7W7	RYANDSVYANWMLSP	RYPNDSVYANWMLSP	1094	RET (P07949)	1	1	1	1	1	1	1	Both conserved	yes	7	1	Both conserved	N/A	N/A
Y900	Y880	P07949	F6S7W7	FGLSRDVYEEDSYVK	FGLSRDVYEEDSYVK	1094	RET (P07949)	1	1	1	1	1	1	1	Both conserved	yes	2	1	Both conserved	N/A	N/A
Y809	Y789	P07949	F6S7W7	LIVEYAKYGSLRGFL	LIVEYAKYGSLRGFL	1094	RET (P07949)	1	1	1	1	1	1	1	Both conserved	yes	2	1	Both conserved	N/A	N/A
Y1029	Y1009	P07949	F6S7W7	TPSDSLLYDDGLSEE	TPSDSLIYDDGLSEE	1094	RET (P07949)	1	1	1	1	1	1	1	Both conserved	no	N/A	1	Both conserved	N/A	N/A
Y981	Y961	P07949	F6S7W7	DNCSEEMYRLMLQCW	DNCSEEMYRLMLQCW	1094	RET (P07949)	1	1	1	1	1	1	1	Both conserved	yes	7	1	Both conserved	N/A	N/A
Y905	Y885	P07949	F6S7W7	DVYEEDSYVKRSKGR	DVYEEDSYVKRSQGR	1094	SRC (P12931)	1	1	1	1	1	1	1	Both conserved	yes	15	1	Both conserved	N/A	N/A
Y826	Y806	P07949	F6S7W7	SRKVGPGYLGSGGSR	SRKVGPGYLGSGGSR	1094	RET (P07949)	1	1	1	1	1	1	1	Both conserved	yes	3	1	Both conserved	N/A	N/A
Y806	Y786	P07949	F6S7W7	PLLLIVEYAKYGSLR	PLLLIVEYAKYGSLR	1094	RET (P07949)	1	1	1	1	1	1	1	Both conserved	yes	1	1	Both conserved	N/A	N/A
Y1015	Y995	P07949	F6S7W7	MMVKSRDYLDLAAST	MMVKRRDYLDLAAST	1094	RET (P07949)	1	1	1	1	1	1	1	Both conserved	yes	12	1	Both conserved	N/A	N/A
S344	S344	Q9HC62	F7HP26	GLLRRKVSIETKEKN	GLLRRKVSIIETKEK	588	CHK1 (O14757)	1	0	1	1	0	1	1	Only kinase conserved	no	N/A	1	Only kinase conserved	N/A	N/A
Y120	Y120	P35354	F7BWZ9	PPTYNADYGYKSWEA	PPTYNADYGYKSWEA	604	LYN (P07948)	1	1	1	1	1	1	1	Both conserved	no	N/A	1	Both conserved	N/A	N/A
Y446	Y446	P35354	F7BWZ9	DQSRQMKYQSFNEYR	DQSRQMKYQSFNEYR	604	FYN (P06241)	1	1	1	1	1	1	1	Both conserved	yes	1	1	Both conserved	N/A	N/A
S36	S36	P17096	F7CRZ8	PRKQPPVSPGTALVG	PRKQPPVSPGTALVG	180	CDK1 (P06493)	1	1	1	1	1	1	1	Both conserved	yes	3	1	Both conserved	N/A	N/A
T42	T42	P17096	F7CS07	KEPSEVPTPKRPRGR	KEPSEVPTPKRPRGR	96	CDK1 (P06493)	1	1	1	1	1	1	1	Both conserved	no	N/A	1	Both conserved	N/A	N/A
T67	T67	P17096	F7CS07	KTRKTTTTPGRKPRG	KTRKTTTTPGRKPRG	96	HIPK2 (Q9H2X6)	1	1	1	1	1	1	1	Both conserved	no	N/A	1	Both conserved	N/A	N/A
T53	T42	P17096	F7CS07	KEPSEVPTPKRPRGR	KEPSEVPTPKRPRGR	96	CDK1 (P06493)	1	1	1	1	1	1	1	Both conserved	yes	5	1	Both conserved	N/A	N/A
T78	T67	P17096	F7CS07	KTRKTTTTPGRKPRG	KTRKTTTTPGRKPRG	96	CDK1 (P06493)	1	1	1	1	1	1	1	Both conserved	yes	4	1	Both conserved	N/A	N/A
S342	S344	P21462	F7H7V1	ATNSTLPSAEVQLQA	ATNSTLPSAEVELQA	352	P38A (Q16539)	1	1	1	1	1	1	1	Both conserved	no	N/A	1	Both conserved	N/A	N/A
S1299	S1216	P12821	F7F5D8	PQGPQFGSEVELRHS	SHGPQFGSEVELRHS	1223	CK2A1 (P68400)	1	1	1	1	1	1	1	Both conserved	yes	7	1	Both conserved	N/A	N/A
S393	S339	O14649	F6VE51	SFTDHQRLMKRRKSV	SLSTFRGLMKRRSSV	340	PKACA (P17612)	0	0	1	1	0	1	1	Only kinase conserved	yes	3	0	Neither conserved	N/A	N/A
T510	T496	Q08050	F6T2H2	EDSPQSPTPRPKKSY	EDSSQSPTPRPKKSY	749	CDK4 (P11802)	1	1	1	1	1	1	1	Both conserved	no	N/A	1	Both conserved	N/A	N/A
S361	S362	Q08050	F6T2H2	PLLPRVSSYLVPIQF	PLLPRVSSYLVPIQF	749	CHK2 (O96017)	1	1	1	1	1	1	1	Both conserved	no	N/A	1	Both conserved	N/A	N/A
S508	S494	Q08050	F6T2H2	SWEDSPQSPTPRPKK	SWEDSSQSPTPRPKK	749	CDK4 (P11802)	1	1	1	1	1	1	1	Both conserved	no	N/A	1	Both conserved	N/A	N/A
T600	T586	Q08050	F6T2H2	EEGGPFKTPIKETLP	EVGGPFKTPIKETLP	749	CDK4 (P11802)	1	1	1	1	1	1	1	Both conserved	yes	2	1	Both conserved	N/A	N/A
T611	T597	Q08050	F6T2H2	ETLPISSTPSKSVLP	ETLPISSTPSKSVLP	749	CDK4 (P11802)	1	1	1	1	1	1	1	Both conserved	yes	4	1	Both conserved	N/A	N/A
T627	T613	Q08050	F6T2H2	TPESWRLTPPAKVGG	TPESWRLTPPAKVGG	749	CDK4 (P11802)	1	1	1	1	1	1	1	Both conserved	yes	1	1	Both conserved	N/A	N/A
S4	S4	Q08050	F6T2H2	MKTSPRRPLILKRRR	MKTSPRRPLILKRRR	749	CDK4 (P11802)	1	1	1	1	1	1	1	Both conserved	no	N/A	1	Both conserved	N/A	N/A
S522	S508	Q08050	F6T2H2	KSYGGLRSPTRCVSE	KSYSGLRSPTRCVSE	749	CDK4 (P11802)	1	1	1	1	1	1	1	Both conserved	no	N/A	1	Both conserved	N/A	N/A
S451	C437	Q08050	F6T2H2	LLCGEGLCPLLPVQS	LLFGEGFSPLLPVQT	749	CDK4 (P11802)	1	1	0	1	0	1	1	Only kinase conserved	no	N/A	1	Only kinase conserved	N/A	N/A
S704	S690	Q08050	F6T2H2	IEVPKPGSPEPQVSG	IDVPKPGSPEPQVSG	749	CDK4 (P11802)	1	1	1	1	1	1	1	Both conserved	yes	2	1	Both conserved	N/A	N/A
S489	S475	Q08050	F6T2H2	PPLEEWPSPAPSFKE	PPLEEWPSPAPSFKE	749	CDK4 (P11802)	1	1	1	1	1	1	1	Both conserved	no	N/A	1	Both conserved	N/A	N/A
T596	T597	Q08050	F6T2H2	ETLPISSTPSKSVLP	ETLPISSTPSKSVLP	749	CDK1 (P06493)	1	1	1	1	1	1	1	Both conserved	no	N/A	1	Both conserved	N/A	N/A
S35	S35	Q08050	F6T2H2	SEEEPKRSPARQEPN	SEEEPKRSPAQQESN	749	CDK4 (P11802)	1	1	1	1	1	1	1	Both conserved	no	N/A	1	Both conserved	N/A	N/A
T620	T606	Q08050	F6T2H2	SKSVLPRTPESWRLT	SKSVLPRTPESWRLT	749	CDK4 (P11802)	1	1	1	1	1	1	1	Both conserved	yes	2	1	Both conserved	N/A	N/A
Y119	Y119	O60674	F7GT47	VLYRIRFYFPRWYCS	VLYRIRFYFPRWYCS	1132	JAK2 (O60674)	1	1	1	1	1	1	1	Both conserved	yes	2	1	Both conserved	N/A	N/A
S523	S523	O60674	F7GT47	GVSDVPTSPTLQRPT	GVSDVPTSPTLQRPT	1132	JAK2 (O60674)	1	1	1	1	1	1	1	Both conserved	no	N/A	1	Both conserved	N/A	N/A
Y570	Y570	O60674	F7GT47	IRREVGDYGQLHETE	VRREVGDYGQLHETE	1132	JAK2 (O60674)	1	1	1	1	1	1	1	Both conserved	no	N/A	1	Both conserved	N/A	N/A
S74	S74	Q8N5S9	F6US14	SLSARKLSLQERPAG	SLSARKLSLQERPAG	505	PKACA (P17612)	1	1	1	1	1	1	1	Both conserved	yes	4	0	Only phosphosite conserved	N/A	N/A
S475	S475	Q8N5S9	F6US14	RREERSMSAPGNLLV	RREERSMSAPGNLLV	505	PKACA (P17612)	1	1	1	1	1	1	1	Both conserved	yes	2	0	Only phosphosite conserved	N/A	N/A
S488	S488	O43516	F7ACR6	RNESRSGSNRRERGA	RNESRSGSNRRERGA	503	PKCT (Q04759)	1	1	1	1	1	1	1	Both conserved	yes	5	1	Both conserved	N/A	N/A
S245	S245	P18848	F7GFP2	TRGSPNRSLPSPGVL	TRGSPNRSLPSPGVL	351	RSK2 (P51812)	1	1	1	1	1	1	1	Both conserved	yes	3	1	Both conserved	N/A	N/A
T818	T818	Q13045	F7H3Q2	LHRPRHATVSRSLEG	LHRPRHATVSRSLEG	1256	SGK3 (Q96BR1)	1	1	1	1	1	1	1	Both conserved	yes	1	1	Both conserved	N/A	N/A
S436	S436	Q13045	F7H3Q2	RLRRRKDSAQDDQAK	RLRRRKDSAQDDQAK	1256	SGK3 (Q96BR1)	1	1	1	1	1	1	1	Both conserved	yes	2	1	Both conserved	N/A	N/A
S552	S552	Q14134	F6T7Z5	PSLMRSQSPKAQPQT	PSLMRSQSPKAQPQT	588	MAPKAPK2 (P49137)	1	1	1	1	1	1	1	Both conserved	yes	1	1	Both conserved	N/A	N/A
S550	S550	Q14134	F6T7Z5	GYPSLMRSQSPKAQP	GYPSLMRSQSPKAQP	588	MAPKAPK2 (P49137)	1	1	1	1	1	1	1	Both conserved	yes	2	1	Both conserved	N/A	N/A
S445	S445	O14974	F6QPK6	LGLRKTGSYGALAEI	LGLRKTGSYGALAEI	1027	NUAK1 (O60285)	1	1	1	1	1	1	1	Both conserved	yes	3	1	Both conserved	N/A	N/A
T853	T852	O14974	F6QPK6	PREKRRSTGVSFWTQ	PREKRRSTGVSFWTQ	1027	PKCT (Q04759)	1	1	1	1	1	1	1	Both conserved	no	N/A	1	Both conserved	N/A	N/A
S852	S851	O14974	F6QPK6	RPREKRRSTGVSFWT	RPREKRRSTGVSFWT	1027	ROCK1 (Q13464)	1	1	1	1	1	1	1	Both conserved	no	N/A	1	Both conserved	N/A	N/A
T696	T696	O14974	F6QPK6	ARQSRRSTQGVTLTD	ARQSRRSTQGVTLTD	1027	RAF1 (P04049)	1	1	1	1	1	1	1	Both conserved	yes	54	1	Both conserved	N/A	N/A
S910	S907	O14974	F6QPK6	SLLGRSGSYSYLEER	SLLGRSGSYSYLEER	1027	NUAK1 (O60285)	1	1	1	1	1	1	1	Both conserved	yes	3	1	Both conserved	N/A	N/A
S472	S472	O14974	F6QPK6	AGVTRSASSPRLSSS	AGVTRSASSPRLSSS	1027	NUAK1 (O60285)	1	1	1	1	1	1	1	Both conserved	yes	2	1	Both conserved	N/A	N/A
S762	S762	P18084	F7GE04	AKFQSERSRARYEMA	AKFQSERSRARYEMA	799	PAK4 (O96013)	1	1	1	1	1	1	1	Both conserved	yes	1	1	Both conserved	N/A	N/A
S759	S759	P18084	F7GE04	REFAKFQSERSRARY	REFAKFQSERSRARY	799	PAK4 (O96013)	1	1	1	1	1	1	1	Both conserved	yes	1	1	Both conserved	N/A	N/A
S7	W285	Q684P5	F6QCX2	DAILRKRWISFGKFF	MFGRKRSVSFGGFGW	397	PKG1 (Q13976)	0	0	0	0	0	1	1	Only kinase conserved	no	N/A	1	Only kinase conserved	N/A	N/A
Y1176	Y1184	Q13813	F7HLQ1	AVQQQEVYGMMPRDE	AVQQQEVYGMMPRDE	2479	SRC (P12931)	1	1	1	1	1	1	1	Both conserved	no	N/A	1	Both conserved	N/A	N/A
Y1073	Y1081	Q13813	F7HLQ1	MKQVEELYHSLLELG	MKQVEELYHSLLELG	2479	SRC (P12931)	1	1	1	1	1	1	1	Both conserved	no	N/A	1	Both conserved	N/A	N/A
Y583	Y492	P11362	F7A4T4	RRPPGLEYCYNPSHN	RRPPGLEYCYNPSHN	731	FGFR1 (P11362)	1	1	1	1	1	1	1	Both conserved	no	N/A	1	Both conserved	N/A	N/A
Y154	Y63	P11362	F7A4T4	NRMPVAPYWTSPEKM	NRMPVAPYWTSPEKM	731	FGFR1 (P11362)	1	1	1	1	1	1	1	Both conserved	yes	4	1	Both conserved	N/A	N/A
Y653	Y562	P11362	F7A4T4	RDIHHIDYYKKTTNG	RDIHHIDYYKKTTNG	731	ETK (P51813)	1	1	1	1	1	1	1	Both conserved	yes	10	1	Both conserved	N/A	N/A
S779	S688	P11362	F7A4T4	PLDQYSPSFPDTRSS	PLDQYSPSFPDTRSS	731	PKCE (Q02156)	1	1	1	1	1	1	1	Both conserved	yes	1	1	Both conserved	N/A	N/A
Y463	Y372	P11362	F7A4T4	MLAGVSEYELPEDPR	MLAGVSEYELPEDPR	731	FGFR1 (P11362)	1	1	1	1	1	1	1	Both conserved	yes	6	1	Both conserved	N/A	N/A
Y654	Y563	P11362	F7A4T4	DIHHIDYYKKTTNGR	DIHHIDYYKKTTNGR	731	ETK (P51813)	1	1	1	1	1	1	1	Both conserved	yes	10	1	Both conserved	N/A	N/A
Y766	Y675	P11362	F7A4T4	ALTSNQEYLDLSMPL	ALTSNQEYLDLSMPL	731	FGFR1 (P11362)	1	1	1	1	1	1	1	Both conserved	yes	8	1	Both conserved	N/A	N/A
Y585	Y494	P11362	F7A4T4	PPGLEYCYNPSHNPE	PPGLEYCYNPSHNPE	731	FGFR1 (P11362)	1	1	1	1	1	1	1	Both conserved	no	N/A	1	Both conserved	N/A	N/A
S777	S686	P11362	F7A4T4	SMPLDQYSPSFPDTR	SMPLDQYSPSFPDTR	731	ERK1 (P27361)	1	1	1	1	1	1	1	Both conserved	yes	3	1	Both conserved	N/A	N/A
Y730	Y639	P11362	F7A4T4	SNCTNELYMMMRDCW	SNCTNELYMMMRDCW	731	FGFR1 (P11362)	1	1	1	1	1	1	1	Both conserved	yes	5	1	Both conserved	N/A	N/A
S184	S184	Q07812	F6ZV96	VAGVLTASLTIWKKM	VAGVLTASLTIWKKM	192	PKCZ (Q05513)	1	1	1	1	1	1	1	Both conserved	yes	6	1	Both conserved	N/A	N/A
S163	S163	Q07812	F6ZV96	GGWDGLLSYFGTPTW	GGWDGLLSYFGTPTW	192	GSK3B (P49841)	1	1	1	1	1	1	1	Both conserved	yes	2	1	Both conserved	N/A	N/A
S380	S218	Q9NRM7	H9H421	ATLARRDSLQKPGLE	ATLARRDSLQKPGLE	760	AURA (O14965)	1	1	1	0	0	1	1	Only kinase conserved	yes	2	1	Only kinase conserved	N/A	N/A
S83	S84	Q9NRM7	F7GFX5	ALQEIRNSLLPFANE	ALREIRYSLLPFANE	689	AURA (O14965)	1	1	1	1	1	1	1	Both conserved	yes	4	1	Both conserved	N/A	N/A
S408	S246	Q9NRM7	H9H421	PVPSRTNSFNSHQPR	PVPSRTNSFNSHQPR	760	CHK1 (O14757)	1	1	1	0	0	1	1	Only kinase conserved	yes	1	1	Only kinase conserved	N/A	N/A
S446	S284	Q9NRM7	H9H421	HILHPVKSVRVLRPE	HILHPVKSVRVLRPE	760	CHK2 (O96017)	1	1	1	0	0	1	1	Only kinase conserved	no	N/A	1	Only kinase conserved	N/A	N/A
S172	S59	Q9NRM7	H9H421	APVTRRPSFEGTSDS	TPVTRRPSFEGTGDS	760	CHK2 (O96017)	1	1	1	1	1	1	1	Both conserved	no	N/A	1	Both conserved	N/A	N/A
T159	T158	P22626	F6QE39	KRGFGFVTFDDHDPV	KRGFGFVTFDDHDPV	352	CHK1 (O14757)	1	1	1	1	1	1	1	Both conserved	no	N/A	1	Both conserved	N/A	N/A
T228	T228	Q16181	F7DQT7	KIYEFPETDDEEENK	KIYEFPETDDEEENK	437	CHK1 (O14757)	1	1	1	1	1	1	1	Both conserved	no	N/A	1	Both conserved	N/A	N/A
S260	S260	P78371	F7GQC0	GSRVRVDSTAKVAEI	GSRVRVDSTAKVAEI	535	P90RSK (Q15418)	1	1	1	1	1	1	1	Both conserved	yes	3	1	Both conserved	N/A	N/A
T228	T228	Q9NXR1	F6R0G6	GPSSSLNTPGSFRRG	GPSSSLNTPGSFRRG	335	CDK2 (P24941)	1	1	1	1	1	1	1	Both conserved	no	N/A	1	Both conserved	N/A	N/A
T131	T131	Q9NXR1	F6R0G6	LERAKRATIMSLEDF	LERAKRATIMSLEDF	335	PKACA (P17612)	1	1	1	1	1	1	1	Both conserved	yes	1	0	Only phosphosite conserved	N/A	N/A
S306	S306	Q9NXR1	F6R0G6	DGGERRPSSSSVPLG	DGGERRPSSTSVPLG	335	PKACA (P17612)	1	1	1	1	1	1	1	Both conserved	no	N/A	0	Only phosphosite conserved	N/A	N/A
Y74	Y74	P50402	F7GKI2	TSGDSDMYDLPKKED	TRGDADMYDLPKKED	258	SRC (P12931)	1	1	1	1	1	1	1	Both conserved	no	N/A	1	Both conserved	N/A	N/A
Y181	Y181	P50402	F7GKI2	RSSLDLSYYPTSSST	RSSLDLSYYPTSSST	258	SRC (P12931)	1	1	1	1	1	1	1	Both conserved	no	N/A	1	Both conserved	N/A	N/A
Y94	Y94	P50402	F7GKI2	SKGYNDDYYEESYFT	SKGYNDDYYEESYFT	258	SRC (P12931)	1	1	1	1	1	1	1	Both conserved	no	N/A	1	Both conserved	N/A	N/A
Y19	Y19	P50402	F7GKI2	LTALLRRYNIPHGPV	LTTLLRRYNIPHGPV	258	SRC (P12931)	1	1	1	1	1	1	1	Both conserved	yes	1	1	Both conserved	N/A	N/A
Y105	Y105	P50402	F7GKI2	SYFTTRTYGEPESAG	SYFTTRTYGEPESAG	258	SRC (P12931)	1	1	1	1	1	1	1	Both conserved	no	N/A	1	Both conserved	N/A	N/A
Y85	Y85	P50402	F7GKI2	KKEDALLYQSKGYND	KKEDALLYQSKGYND	258	SRC (P12931)	1	1	1	1	1	1	1	Both conserved	no	N/A	1	Both conserved	N/A	N/A
Y167	Y167	P50402	F7GKI2	AYQSIAHYRPVSASR	AYQSITHYRPVSASR	258	SRC (P12931)	1	1	1	1	1	1	1	Both conserved	no	N/A	1	Both conserved	N/A	N/A
Y41	Y41	P50402	F7GKI2	YEQKIFEYETQRRRL	YEKKIFEYETQRRRL	258	SRC (P12931)	1	1	1	1	1	1	1	Both conserved	no	N/A	1	Both conserved	N/A	N/A
Y95	Y95	P50402	F7GKI2	KGYNDDYYEESYFTT	KGYNDDYYEESYFTT	258	SRC (P12931)	1	1	1	1	1	1	1	Both conserved	no	N/A	1	Both conserved	N/A	N/A
S49	S49	P50402	F7GKI2	ETQRRRLSPPGSSAA	ETQRRRLSPPSSSAA	258	PKACA (P17612)	1	1	1	1	1	1	1	Both conserved	no	N/A	0	Only phosphosite conserved	N/A	N/A
Y59	Y59	P50402	F7GKI2	GSSAASSYRFSDLNS	SSSAASSYSFSDLNS	258	SRC (P12931)	1	1	1	1	1	1	1	Both conserved	no	N/A	1	Both conserved	N/A	N/A
Y155	Y155	P50402	F7GKI2	KDRERPMYGRDSAYQ	KDRERPMYGRDSAYQ	258	ABL (P00519)	1	1	1	1	1	1	1	Both conserved	no	N/A	1	Both conserved	N/A	N/A
Y161	Y161	P50402	F7GKI2	MYGRDSAYQSIAHYR	MYGRDSAYQSITHYR	258	SRC (P12931)	1	1	1	1	1	1	1	Both conserved	yes	1	1	Both conserved	N/A	N/A
Y90	Y90	P50402	F7GKI2	LLYQSKGYNDDYYEE	LLYQSKGYNDDYYEE	258	SRC (P12931)	1	1	1	1	1	1	1	Both conserved	no	N/A	1	Both conserved	N/A	N/A
Y99	Y99	P50402	F7GKI2	DDYYEESYFTTRTYG	DDYYEESYFTTRTYG	258	SRC (P12931)	1	1	1	1	1	1	1	Both conserved	no	N/A	1	Both conserved	N/A	N/A
Y182	Y182	P50402	F7GKI2	SSLDLSYYPTSSSTS	SSLDLSYYPTSSSTS	258	SRC (P12931)	1	1	1	1	1	1	1	Both conserved	no	N/A	1	Both conserved	N/A	N/A
T438	T438	O94776	F7EC89	AQSLSPYTTSANRAK	AQSLSPYTTSANRAK	668	CDK2 (P24941)	1	1	1	1	1	1	1	Both conserved	no	N/A	1	Both conserved	N/A	N/A
T439	T439	O94776	F7EC89	QSLSPYTTSANRAKL	QSLSPYTTSANRAKL	668	CDK2 (P24941)	1	1	1	1	1	1	1	Both conserved	no	N/A	1	Both conserved	N/A	N/A
S440	S440	O94776	F7EC89	SLSPYTTSANRAKLL	SLSPYTTSANRAKLL	668	CDK2 (P24941)	1	1	1	1	1	1	1	Both conserved	no	N/A	1	Both conserved	N/A	N/A
S435	S435	O94776	F7EC89	RPEAQSLSPYTTSAN	RPEAQSLSPYTTSAN	668	CDK2 (P24941)	1	1	1	1	1	1	1	Both conserved	no	N/A	1	Both conserved	N/A	N/A
S156	S169	Q8IXI2	F6V3M4	AKNLKNISELFYYAQ	AKNLKNISELFYYAQ	631	PINK1 (Q9BXM7)	1	1	1	1	1	1	1	Both conserved	yes	3	1	Both conserved	N/A	N/A
T127	T127	Q15365	F7HR72	IKEIRESTGAQVQVA	IKEIRESTGAQVQVA	319	PAK1 (Q13153)	1	1	1	1	1	1	1	Both conserved	no	N/A	1	Both conserved	N/A	N/A
T60	T60	Q15365	F6QDF0	NCPERIITLAGPTNA	NCPERIITLTGPTNA	366	PAK1 (Q13153)	1	1	1	1	1	1	1	Both conserved	no	N/A	1	Both conserved	N/A	N/A
S365	S366	Q9UPT6	F6VBI6	RLDRTGSSPTQGIVN	RLDRTGSSPTQGIVN	1343	ROCK1 (Q13464)	1	1	1	1	1	1	1	Both conserved	no	N/A	1	Both conserved	N/A	N/A
S364	S365	Q9UPT6	F6VBI6	TRLDRTGSSPTQGIV	TRLDRTGSSPTQGIV	1343	ROCK1 (Q13464)	1	1	1	1	1	1	1	Both conserved	no	N/A	1	Both conserved	N/A	N/A
S314	S315	Q9UPT6	F6VBI6	RAREKRDSRNMEVQV	RAREKRDSRNMEVQV	1343	ROCK1 (Q13464)	1	1	1	1	1	1	1	Both conserved	no	N/A	1	Both conserved	N/A	N/A
S268	S268	O60716	F7EFC2	PQVRVGGSSVDLHRF	PQVRVGGSSVDLHRF	939	PKCE (Q02156)	1	1	1	1	1	1	1	Both conserved	no	N/A	1	Both conserved	N/A	N/A
S879	S879	O60716	F7EFC2	LIDRNQKSDKKPDRE	LIDRNQKSDKKPDRE	939	PKCA (P17252)	1	1	1	1	1	1	1	Both conserved	yes	6	1	Both conserved	N/A	N/A
S216	S213	Q00613	F7GBE0	IPLMLNDSGSAHSMP	IPLMLNDSGSAHSMP	526	PLK1 (P53350)	1	1	1	1	1	1	1	Both conserved	yes	3	1	Both conserved	N/A	N/A
S307	S304	Q00613	F7GBE0	EPPSPPQSPRVEEAS	EPPSPPQSPRVEEAS	526	ERK1 (P27361)	1	1	1	1	1	1	1	Both conserved	yes	20	1	Both conserved	N/A	N/A
T142	T139	Q00613	F7GBE0	DSVTKLLTDVQLMKG	DSVTKLLTDVQLMKG	526	CK2A2 (P19784)	1	1	1	1	1	1	1	Both conserved	yes	3	1	Both conserved	N/A	N/A
S303	S300	Q00613	F7GBE0	RVKEEPPSPPQSPRV	RVKEEPPSPPQSPRV	526	GSK3B (P49841)	1	1	1	1	1	1	1	Both conserved	yes	19	1	Both conserved	N/A	N/A
S121	S118	Q00613	F7GBE0	NIKRKVTSVSTLKSE	NIKRKVTSVSTLKSE	526	MAPKAPK2 (P49137)	1	1	1	1	1	1	1	Both conserved	yes	3	1	Both conserved	N/A	N/A
S230	S227	Q00613	F7GBE0	PKYGRQFSLEHVHGS	PKYSRQFSLEHVHGS	526	CAMK2A (Q9UQM7)	1	1	1	1	1	1	1	Both conserved	yes	13	0	Only phosphosite conserved	N/A	N/A
S320	S317	Q00613	F7GBE0	ASPGRPSSVDTLLSP	ASPGRPSSVDTLLSP	526	PKACA (P17612)	1	1	1	1	1	1	1	Both conserved	yes	5	0	Only phosphosite conserved	N/A	N/A
S462	S464	Q14807	F6YBJ5	SQGAPLLSTPKRERM	SQGAPLLSTPKRERM	670	CDK2 (P24941)	1	1	1	1	1	1	1	Both conserved	no	N/A	1	Both conserved	N/A	N/A
S427	S429	Q14807	F6YBJ5	ASASQKLSPLQKLSS	ASASQKLSPLQKLSS	670	CDK1 (P06493)	1	1	1	1	1	1	1	Both conserved	no	N/A	1	Both conserved	N/A	N/A
T463	T465	Q14807	F6YBJ5	QGAPLLSTPKRERMV	QGAPLLSTPKRERMV	670	CDK1 (P06493)	1	1	1	1	1	1	1	Both conserved	yes	2	1	Both conserved	N/A	N/A
S392	S409	Q06265	F6XRD0	SDAPIILSDSEEEEM	QDAPIILSDSEEEEM	456	CK2A1 (P68400)	1	1	1	1	1	1	1	Both conserved	yes	1	1	Both conserved	N/A	N/A
S394	S411	Q06265	F6XRD0	APIILSDSEEEEMII	APIILSDSEEEEMII	456	CK2A1 (P68400)	1	1	1	1	1	1	1	Both conserved	yes	1	1	Both conserved	N/A	N/A
S115	S115	Q8IW41	F6ZBS3	GELFHRISQHRHFTE	GELFHRISQHRHFTE	471	PKACA (P17612)	1	1	1	1	1	1	1	Both conserved	yes	1	0	Only phosphosite conserved	N/A	N/A
T182	T182	Q8IW41	F6ZBS3	IDQGDLMTPQFTPYY	IDQGDLMTPQFTPYY	471	P38B (Q15759)	1	1	1	1	1	1	1	Both conserved	yes	6	1	Both conserved	N/A	N/A
S100	S100	Q16559	F7H2P2	LENYQVPSPGPSHHI	LENYQVPSPGPSHHI	108	ERK1 (P27361)	1	1	1	1	1	1	1	Both conserved	no	N/A	1	Both conserved	N/A	N/A
T119	T119	Q14457	F6PQC7	LSRRLKVTGDLFDIM	LSRRLKVTGDLFDIM	450	DAPK1 (P53355)	1	1	1	1	1	1	1	Both conserved	yes	3	1	Both conserved	N/A	N/A
S2	S2	P0C0S8	F7C6M7	MSGRGKQGGKARAKA	MSGRGKQGGKARAKA	130	MSK1 (O75582)	1	1	1	1	1	1	1	Both conserved	no	N/A	1	Both conserved	N/A	N/A
S359	S359	P26045	F7D361	PAMRRSLSVEHLETK	PAMRRSLSVEHLETK	913	TAK1 (O43318)	1	1	1	1	1	1	1	Both conserved	yes	1	1	Both conserved	N/A	N/A
T449	T449	Q9UBU7	F7H3P9	NDIRQSFTQLPLHRN	DDIRQNFTQLPLHKN	674	ATR (Q13535)	1	1	1	1	1	1	1	Both conserved	yes	1	1	Both conserved	N/A	N/A
S502	S502	Q9UBU7	F7H3P9	FSTDNSASQPKQKSD	FSTDNSGSQPKQKSD	674	ATR (Q13535)	1	1	1	1	1	1	1	Both conserved	yes	1	1	Both conserved	N/A	N/A
S539	S539	Q9UBU7	F7H3P9	GLITINSSQEHLTVQ	GLITINSSQEHLTVQ	674	ATR (Q13535)	1	1	1	1	1	1	1	Both conserved	yes	1	1	Both conserved	N/A	N/A
T888	T860	P41180	F7B0G9	FKVAARATLRRSNVS	FKVAARATLRRSNVS	1050	PKCA (P17252)	1	1	1	1	1	1	1	Both conserved	yes	7	1	Both conserved	N/A	N/A
S19	S2	Q14203	F6T5J5	MSAEASARPLRVGSR	TPSGSRMSAEASARP	1236	AURA (O14965)	1	0	1	1	0	1	1	Only kinase conserved	yes	2	1	Only kinase conserved	N/A	N/A
S179	S142	Q14203	F6T5J5	SASAGELSSSEPSTP	SASAGELSSSEPSTP	1236	PLK1 (P53350)	1	1	1	1	1	1	1	Both conserved	yes	2	1	Both conserved	N/A	N/A
S212	S175	Q14203	F6T5J5	GAVPPLPSPSKEEEG	GAVPPLPSPSKEEEG	1236	CDK1 (P06493)	1	1	1	1	1	1	1	Both conserved	no	N/A	1	Both conserved	N/A	N/A
T564	T564	P35241	F6VZ13	AGRDKYKTLRQIRQG	AGRDKYKTLRQIRQG	583	PKCT (Q04759)	1	1	1	1	1	1	1	Both conserved	yes	17	1	Both conserved	N/A	N/A
T267	T267	O75533	F6X4D3	HTPAGAATPGRGDTP	HTPAGAATPGRGDTP	1304	CDK2 (P24941)	1	1	1	1	1	1	1	Both conserved	no	N/A	1	Both conserved	N/A	N/A
T434	T434	O75533	F6X4D3	PARKLTATPTPLGGM	PARKLTATPTPLGGM	1304	DYRK1B (Q9Y463)	1	1	1	1	1	1	1	Both conserved	no	N/A	1	Both conserved	N/A	N/A
T244	T244	O75533	F6X4D3	GRAKGSETPGATPGS	GRAKGSETPGATPGS	1304	CDK2 (P24941)	1	1	1	1	1	1	1	Both conserved	yes	1	1	Both conserved	N/A	N/A
T142	T142	O75533	F6X4D3	PFADGGKTPDPKMNA	PFADGGKTPDPKMNA	1304	CDK2 (P24941)	1	1	1	1	1	1	1	Both conserved	no	N/A	1	Both conserved	N/A	N/A
T426	T426	O75533	F6X4D3	AGYVPIRTPARKLTA	AGYVPIRTPARKLTA	1304	CDK2 (P24941)	1	1	1	1	1	1	1	Both conserved	no	N/A	1	Both conserved	N/A	N/A
T432	T432	O75533	F6X4D3	RTPARKLTATPTPLG	RTPARKLTATPTPLG	1304	CDK2 (P24941)	1	1	1	1	1	1	1	Both conserved	no	N/A	1	Both conserved	N/A	N/A
T273	T273	O75533	F6X4D3	ATPGRGDTPGHATPG	ATPGRGDTPGHATPG	1304	DYRK1A (Q13627)	1	1	1	1	1	1	1	Both conserved	no	N/A	1	Both conserved	N/A	N/A
S259	S259	O75533	F6X4D3	KIWDPTPSHTPAGAA	KIWDPTPSHTPAGAA	1304	CDK2 (P24941)	1	1	1	1	1	1	1	Both conserved	no	N/A	1	Both conserved	N/A	N/A
T354	T354	O75533	F6X4D3	GGSTPVLTPGKTPIG	GGSTPVLTPGKTPIG	1304	CDK2 (P24941)	1	1	1	1	1	1	1	Both conserved	no	N/A	1	Both conserved	N/A	N/A
T313	T313	O75533	F6X4D3	HGSGWAETPRTDRGG	HGSGWAETPRTDRGG	1304	CDK2 (P24941)	1	1	1	1	1	1	1	Both conserved	yes	1	1	Both conserved	N/A	N/A
T211	T211	O75533	F6X4D3	ADQTPGATPKKLSSW	ADQTPGATPKKLSSW	1304	CDK2 (P24941)	1	1	1	1	1	1	1	Both conserved	no	N/A	1	Both conserved	N/A	N/A
T261	T261	O75533	F6X4D3	WDPTPSHTPAGAATP	WDPTPSHTPAGAATP	1304	CDK2 (P24941)	1	1	1	1	1	1	1	Both conserved	no	N/A	1	Both conserved	N/A	N/A
T436	T436	O75533	F6X4D3	RKLTATPTPLGGMTG	RKLTATPTPLGGMTG	1304	CDK2 (P24941)	1	1	1	1	1	1	1	Both conserved	no	N/A	1	Both conserved	N/A	N/A
T248	T248	O75533	F6X4D3	GSETPGATPGSKIWD	GSETPGATPGSKIWD	1304	CDK2 (P24941)	1	1	1	1	1	1	1	Both conserved	yes	1	1	Both conserved	N/A	N/A
T252	T252	P23443	F6S3T8	HDGTVTHTFCGTIEY	HDGTVTHTFCGTIEY	525	PDK1 (O15530)	1	1	1	1	1	1	1	Both conserved	yes	31	1	Both conserved	N/A	N/A
S394	S394	P23443	F6S3T8	TRQTPVDSPDDSTLS	TRQTPVDSPDDSTLS	525	CDK1 (P06493)	1	1	1	1	1	1	1	Both conserved	yes	13	1	Both conserved	N/A	N/A
S53	S53	P23443	F6S3T8	EGGQLNESMDHGGVG	EGGQLNESMDHGGVG	525	NEK6 (Q9HC98)	1	1	1	1	1	1	1	Both conserved	no	N/A	1	Both conserved	N/A	N/A
T389	T412	P23443	F6S3T8	NQVFLGFTYVAPSVL	NQVFLGFTYVAPSVL	525	MTOR (P42345)	1	1	1	1	1	1	1	Both conserved	no	N/A	1	Both conserved	N/A	N/A
T229	T252	P23443	F6S3T8	HDGTVTHTFCGTIEY	HDGTVTHTFCGTIEY	525	PDK1 (O15530)	1	1	1	1	1	1	1	Both conserved	no	N/A	1	Both conserved	N/A	N/A
S447	S447	P23443	F6S3T8	GSPRTPVSPVKFSPG	GSPRTPVSPVKFSPG	525	CDK1 (P06493)	1	1	1	1	1	1	1	Both conserved	yes	96	1	Both conserved	N/A	N/A
S434	S434	P23443	F6S3T8	SFEPKIRSPRRFIGS	SFEPKIRSPRRFIGS	525	CDK1 (P06493)	1	1	1	1	1	1	1	Both conserved	yes	27	1	Both conserved	N/A	N/A
T444	T444	P23443	F6S3T8	RFIGSPRTPVSPVKF	RFIGSPRTPVSPVKF	525	ERK2 (P28482)	1	1	1	1	1	1	1	Both conserved	yes	100	1	Both conserved	N/A	N/A
T412	T412	P23443	F6S3T8	NQVFLGFTYVAPSVL	NQVFLGFTYVAPSVL	525	PDK1 (O15530)	1	1	1	1	1	1	1	Both conserved	yes	358	1	Both conserved	N/A	N/A
S403	S403	P23443	F6S3T8	DDSTLSESANQVFLG	DDSTLSESANQVFLG	525	NEK6 (Q9HC98)	1	1	1	1	1	1	1	Both conserved	no	N/A	1	Both conserved	N/A	N/A
T373	T342	Q9H8V3	F6WHS1	VSMLSLNTPNSNRKR	VSMLSLNTPNSNRKR	883	CDK1 (P06493)	1	1	1	1	1	1	1	Both conserved	yes	3	1	Both conserved	N/A	N/A
T846	T815	Q9H8V3	F6WHS1	RAFSFSKTPKRALRR	RAFSFSKTPKRALRR	883	CDK1 (P06493)	1	1	1	1	1	1	1	Both conserved	no	N/A	1	Both conserved	N/A	N/A
T444	T413	Q9H8V3	F6WHS1	TKSSKNSTPVPSKQS	TKSSKSSTPVPSKQS	883	CDK1 (P06493)	1	1	1	1	1	1	1	Both conserved	yes	2	1	Both conserved	N/A	N/A
T359	T328	Q9H8V3	F6WHS1	YLYEKANTPELKKSV	YLYEKANTPELKKSV	883	PKCI (P41743)	1	1	1	1	1	1	1	Both conserved	yes	2	0	Only phosphosite conserved	N/A	N/A
Y751	Y757	P04629	F7DJ84	RACPPEVYAIMRGCW	RACPPEVYAIMRGCW	796	TRKA (P04629)	1	1	1	1	1	1	1	Both conserved	no	N/A	1	Both conserved	N/A	N/A
Y674	Y680	P04629	F7DJ84	RDIYSTDYYRVGGRT	RDIYSTDYYRVGGRT	796	TRKA (P04629)	1	1	1	1	1	1	1	Both conserved	no	N/A	1	Both conserved	N/A	N/A
Y681	Y681	P04629	F7DJ84	DIYSTDYYRVGGRTM	DIYSTDYYRVGGRTM	796	TRKA (P04629)	1	1	1	1	1	1	1	Both conserved	yes	11	1	Both conserved	N/A	N/A
Y670	Y676	P04629	F7DJ84	FGMSRDIYSTDYYRV	FGMSRDIYSTDYYRV	796	TRKA (P04629)	1	1	1	1	1	1	1	Both conserved	no	N/A	1	Both conserved	N/A	N/A
Y675	Y681	P04629	F7DJ84	DIYSTDYYRVGGRTM	DIYSTDYYRVGGRTM	796	TRKA (P04629)	1	1	1	1	1	1	1	Both conserved	no	N/A	1	Both conserved	N/A	N/A
Y680	Y680	P04629	F7DJ84	RDIYSTDYYRVGGRT	RDIYSTDYYRVGGRT	796	TRKA (P04629)	1	1	1	1	1	1	1	Both conserved	yes	11	1	Both conserved	N/A	N/A
Y490	Y496	P04629	F7DJ84	HIIENPQYFSDACVH	HIIENPQYFSDACVH	796	TRKA (P04629)	1	1	1	1	1	1	1	Both conserved	no	N/A	1	Both conserved	N/A	N/A
Y785	Y791	P04629	F7DJ84	QALAQAPPVYLDVLG	QALAQAPPVYLDVLG	796	TRKA (P04629)	1	1	1	1	1	1	1	Both conserved	no	N/A	1	Both conserved	N/A	N/A
Y496	Y496	P04629	F7DJ84	HIIENPQYFSDACVH	HIIENPQYFSDACVH	796	TRKA (P04629)	1	1	1	1	1	1	1	Both conserved	yes	21	1	Both conserved	N/A	N/A
S334	S351	P50549	F7GSQ6	PPYQRRGSLQLWQFL	PTYQRRGSLQLWQFL	494	PKACA (P17612)	1	1	1	1	1	1	1	Both conserved	yes	2	0	Only phosphosite conserved	N/A	N/A
S216	S232	P50549	F7GSQ6	PSYHRQMSEPIVPAA	PMYQRQMSEPNIPFP	494	PKACA (P17612)	1	1	1	1	1	1	1	Both conserved	yes	3	0	Only phosphosite conserved	N/A	N/A
S191	S207	P50549	F7GSQ6	QRFQRQLSEPCHPFP	HRFRRQLSEPCNSFP	494	PKACA (P17612)	1	1	1	1	1	1	1	Both conserved	yes	3	0	Only phosphosite conserved	N/A	N/A
S537	S534	O95625	F6TKM4	KRKAIPKSAVQQVAQ	KRKAVPKSAVQQVAQ	1050	CHK1 (O14757)	1	1	1	1	1	1	1	Both conserved	no	N/A	1	Both conserved	N/A	N/A
S511	S508	O95625	F6TKM4	RSRLRQRSVNEGAYI	RSRLRQRSVNEGAYI	1050	CHK1 (O14757)	1	1	1	1	1	1	1	Both conserved	no	N/A	1	Both conserved	N/A	N/A
Y335	Y335	P23743	F6ZHF9	ILPPSSIYPSVLASG	ILPPSSIYPSVLASG	735	SRC (P12931)	1	1	1	1	1	1	1	Both conserved	yes	4	1	Both conserved	N/A	N/A
S527	?	P14679	F6TZA2	LMEKEDYHNL	LMEKEDYHSLYQSHL	530	PKCB (P05771)	0	0	0	0	0	1	1	Only kinase conserved	no	N/A	1	Only kinase conserved	N/A	N/A
S523	N523	P14679	F6TZA2	MEKEDYHNLLYQSHL	LMEKEDYHSLYQSHL	530	PKCB (P05771)	1	0	0	1	0	1	1	Only kinase conserved	no	N/A	1	Only kinase conserved	N/A	N/A
S251	S244	P50548	F7GQ25	PLSPFPVSPLAGPGS	PLSPFPVSPLAGPGS	541	ERK2 (P28482)	1	1	1	1	1	1	1	Both conserved	yes	2	1	Both conserved	N/A	N/A
T526	T519	P50548	F7GQ25	GEAGGPLTPRRVSSD	GEAGGPLTPRRVSSD	541	ERK2 (P28482)	1	1	1	1	1	1	1	Both conserved	yes	4	1	Both conserved	N/A	N/A
S246	S239	P50548	F7GQ25	RGGPEPLSPFPVSPL	RGGPEPLSPFPVSPL	541	ERK2 (P28482)	1	1	1	1	1	1	1	Both conserved	yes	2	1	Both conserved	N/A	N/A
S161	S154	P50548	F7GQ25	SPTEDPRSPPACSSS	SPTEDPRSPPACSSS	541	ERK2 (P28482)	1	1	1	1	1	1	1	Both conserved	yes	1	1	Both conserved	N/A	N/A
S524	S524	P09917	F6YPK7	GMRGRKSSGFPKSVK	GMRGRKSSGFPKSVK	674	PKACA (P17612)	1	1	1	1	1	1	1	Both conserved	yes	7	0	Only phosphosite conserved	N/A	N/A
S664	S664	P09917	F6YPK7	QLPYYYLSPDRIPNS	QLPYYYLSPDRIPNS	674	ERK2 (P28482)	1	1	1	1	1	1	1	Both conserved	yes	3	1	Both conserved	N/A	N/A
S272	S272	P09917	F6YPK7	CSLERQLSLEQEVQQ	CSLERQLSLEQEVQQ	674	CAMK2A (Q9UQM7)	1	1	1	1	1	1	1	Both conserved	yes	9	0	Only phosphosite conserved	N/A	N/A
T205	T173	Q9UQF2	F7HGZ8	PLKTGEQTPPHEHIC	PLKTGEQTPPHEHIC	679	JNK1 (P45983)	1	1	1	1	1	1	1	Both conserved	no	N/A	1	Both conserved	N/A	N/A
T103	T70	Q9UQF2	F7HGZ8	LIDAAGDTPGAEDDE	LIDATGDTPGAEDDE	679	JNK2 (P45984)	1	1	1	1	1	1	1	Both conserved	yes	2	0	Only phosphosite conserved	N/A	N/A
Y263	Y233	O95297	F7HPB4	INKSESVVYADIRKN	INKSESVVYADIRKN	239	SRC (P12931)	1	1	1	1	1	1	1	Both conserved	yes	1	1	Both conserved	N/A	N/A
Y241	Y211	O95297	F7HPB4	SHQGPVIYAQLDHSG	SHQGPVIYAQLDHSG	239	SRC (P12931)	1	1	1	1	1	1	1	Both conserved	yes	1	1	Both conserved	N/A	N/A
S360	S284	P20265	F7DRC1	RKRKKRTSIEVSVKG	RKRKKRTSIEVSVKG	361	PKACA (P17612)	1	1	1	0	0	1	1	Only kinase conserved	yes	2	0	Neither conserved	N/A	N/A
S193	S193	P51587	F7ER68	AEVDPDMSWSSSLAT	AEVDPDMSWSSSLAT	3336	PLK1 (P53350)	1	1	1	1	1	1	1	Both conserved	yes	2	1	Both conserved	N/A	N/A
T207	T207	P51587	F7ER68	TPPTLSSTVLIVRNE	TPPTLSSTVLIVRNE	3336	PLK1 (P53350)	1	1	1	1	1	1	1	Both conserved	no	N/A	1	Both conserved	N/A	N/A
S205	S205	P51587	F7ER68	LATPPTLSSTVLIVR	LATPPTLSSTVLIVR	3336	PLK1 (P53350)	1	1	1	1	1	1	1	Both conserved	no	N/A	1	Both conserved	N/A	N/A
S206	S206	P51587	F7ER68	ATPPTLSSTVLIVRN	ATPPTLSSTVLIVRN	3336	PLK1 (P53350)	1	1	1	1	1	1	1	Both conserved	no	N/A	1	Both conserved	N/A	N/A
T203	T203	P51587	F7ER68	SSLATPPTLSSTVLI	SSLATPPTLSSTVLI	3336	PLK1 (P53350)	1	1	1	1	1	1	1	Both conserved	no	N/A	1	Both conserved	N/A	N/A
S1494	S323	P16144	F7DF99	TLTRDYHSLTRSEHS	TLTRDYNSLTRSEHS	651	PKCA (P17252)	1	1	1	0	0	1	1	Only kinase conserved	yes	2	1	Only kinase conserved	N/A	N/A
S1356	S255	P16144	F7DF99	YSDDVLRSPSGSQRP	YSDDVLRSPSGSQRP	651	ERK1 (P27361)	1	1	1	0	0	1	1	Only kinase conserved	yes	6	1	Only kinase conserved	N/A	N/A
S1360	S259	P16144	F7DF99	VLRSPSGSQRPSVSD	VLRSPSGSQRPSVSD	651	PKCA (P17252)	1	1	1	0	0	1	1	Only kinase conserved	yes	4	1	Only kinase conserved	N/A	N/A
S1364	S263	P16144	F7DF99	PSGSQRPSVSDDTEH	PSGSQRPSVSDDTGC	651	PKACA (P17612)	1	1	1	0	0	1	1	Only kinase conserved	yes	5	0	Neither conserved	N/A	N/A
T574	T573	Q3KR16	F6YFF6	HLVVTEDTDEDAPFV	HLVVTEDTDEDAPLV	755	PLK1 (P53350)	1	1	1	1	1	1	1	Both conserved	yes	2	1	Both conserved	N/A	N/A
T708	T755	Q9NQA5	F7H160	WEILRQNTLGHLDLG	WEILRQNTLGHLNLG	776	PKACA (P17612)	1	1	1	1	1	1	1	Both conserved	yes	3	0	Only phosphosite conserved	N/A	N/A
S654	S701	Q9NQA5	F7H160	YVEAFKNSDKEDDQE	YVEVFKNSDKEDDQE	776	PKCA (P17252)	1	1	1	1	1	1	1	Both conserved	yes	3	1	Both conserved	N/A	N/A
S299	S346	Q9NQA5	F7H160	FLELVVSSDKREARQ	FLELVVSSDKREARQ	776	PKCA (P17252)	1	1	1	1	1	1	1	Both conserved	yes	3	1	Both conserved	N/A	N/A
S13	S13	Q16543	F7DRC7	VWDHIEVSDDEDETH	VWDHIEVSDDEDETH	378	CK2A1 (P68400)	1	1	1	1	1	1	1	Both conserved	yes	12	1	Both conserved	N/A	N/A
T422	T422	Q9BUG6	F7GWZ9	DVCQKQFTQKSYLKC	DVCQKQFTQKSYLKC	496	ATR (Q13535)	1	1	1	1	1	1	1	Both conserved	no	N/A	1	Both conserved	N/A	N/A
T208	T177	P62258	F7H176	EAIAELDTLSEESYK	DAIAELDTLSEESYK	202	PLK2 (Q9NYY3)	1	1	1	1	1	1	1	Both conserved	no	N/A	1	Both conserved	N/A	N/A
S223	S242	Q9NYZ3	F7HGK9	LLLPRVASVRGRSIP	LLLPRAASVRGRSIP	739	PLK1 (P53350)	1	1	1	1	1	1	1	Both conserved	no	N/A	1	Both conserved	N/A	N/A
S435	S454	Q9NYZ3	F7HGK9	RSIRRRDSYLNSKTK	RSIRRRDSCLNSKTK	739	PLK1 (P53350)	1	1	1	1	1	1	1	Both conserved	yes	1	1	Both conserved	N/A	N/A
S719	S768	Q8N122	F7BU25	TDDLNTSSVSSYSNI	PCTPRLRSVSSYGNI	1022	P90RSK (Q15418)	0	0	1	1	0	1	1	Only kinase conserved	no	N/A	1	Only kinase conserved	N/A	N/A
S696	S815	Q8N122	F7H4P1	PLAPALPSPASTATP	EKNYALPSPATTEGG	1314	ERK1 (P27361)	0	0	1	1	0	1	1	Only kinase conserved	yes	7	1	Only kinase conserved	N/A	N/A
S771	S277	Q8N122	F6PMR0	SACGTLGSAENQAEL	SASSTLGSPENEEHI	514	P38B (Q15759)	0	0	1	0	0	1	1	Only kinase conserved	yes	2	1	Only kinase conserved	N/A	N/A
S792	S893	Q8N122	F7HKM1	SPSSRASSYSSVSST	DKMRRASSYSSLNSL	980	AMPKA1 (Q13131)	0	0	1	1	0	1	1	Only kinase conserved	no	N/A	1	Only kinase conserved	N/A	N/A
S863	S874	Q8N122	F7GE97	QTQTQPGSPTHKREG	LTQSAPASPTNKGVH	1126	P38B (Q15759)	0	0	1	1	0	1	1	Only kinase conserved	yes	11	1	Only kinase conserved	N/A	N/A
S722	S771	Q8N122	F7BU25	LNTSSVSSYSNITVP	PRLRSVSSYGNIRAV	1022	P90RSK (Q15418)	0	0	1	1	0	1	1	Only kinase conserved	no	N/A	1	Only kinase conserved	N/A	N/A
S8	S8	Q8N122	F6QEP4	MESEMLQSPLLGLGE	MESEMLQSPLLGLGE	379	ERK1 (P27361)	1	1	1	1	1	1	1	Both conserved	no	N/A	1	Both conserved	N/A	N/A
T706	T856	Q8N122	F7GPS1	NLHLASLTPQRDSPI	TTEGGSLTPVRDSPC	1167	CDK1 (P06493)	0	0	1	1	0	1	1	Only kinase conserved	no	N/A	1	Only kinase conserved	N/A	N/A
T908	T72	Q8N122	F6QEI3	LPSGRPGTTGPAGAQ	LPSGRPGTTGPAGAQ	389	ICK (Q9UPZ9)	1	1	1	0	0	1	1	Only kinase conserved	yes	1	1	Only kinase conserved	N/A	N/A
S859	S865	Q8N122	F6SB00	VTTSLTSSAPGSAIR	DTSSLTQSAPASPTN	1151	MTOR (P42345)	0	1	1	1	0	1	1	Only kinase conserved	yes	5	1	Only kinase conserved	N/A	N/A
S721	S770	Q8N122	F7BU25	DLNTSSVSSYSNITV	TPRLRSVSSYGNIRA	1022	P90RSK (Q15418)	0	0	1	1	0	1	1	Only kinase conserved	no	N/A	1	Only kinase conserved	N/A	N/A
S975	S716	P28749	F7CLV0	HIKQQPGSPRRISQQ	HIKQQPGSPRRISQQ	809	CDK4 (P11802)	1	1	1	0	0	1	1	Only kinase conserved	yes	2	1	Only kinase conserved	N/A	N/A
S650	S363	P28749	F7CLV0	SVHERYSSPTAGSAK	SVHERYSSPTAGSAK	809	CDK2 (P24941)	1	1	1	0	0	1	1	Only kinase conserved	yes	2	1	Only kinase conserved	N/A	N/A
S640	S353	P28749	F7CLV0	RRDMQPLSPISVHER	RRDMQPLSPISVHER	809	CDK2 (P24941)	1	1	1	0	0	1	1	Only kinase conserved	yes	2	1	Only kinase conserved	N/A	N/A
S964	S705	P28749	F7CLV0	VMDAPPLSPFPHIKQ	MMDAPPLSPFPHIKQ	809	CDK4 (P11802)	1	1	1	0	0	1	1	Only kinase conserved	yes	2	1	Only kinase conserved	N/A	N/A
T369	T83	P28749	F7CLV0	KRSFAPSTPLTGRRY	KRSFAPSTPLTGRRY	809	CDK4 (P11802)	1	1	1	0	0	1	1	Only kinase conserved	yes	2	1	Only kinase conserved	N/A	N/A
S31	S31	P35638	F6WA37	DLQEVLSSDENGGTY	DLQEVLSSDENGGTY	169	CK2A1 (P68400)	1	1	1	1	1	1	1	Both conserved	yes	1	1	Both conserved	N/A	N/A
S15	S15	P35638	F6WA37	FSFGTLSSWELEAWY	FSFGTLSSWELEAWY	169	CK2A1 (P68400)	1	1	1	1	1	1	1	Both conserved	yes	1	1	Both conserved	N/A	N/A
S30	S30	P35638	F6WA37	EDLQEVLSSDENGGT	EDLQEVLSSDENGGT	169	CK2A1 (P68400)	1	1	1	1	1	1	1	Both conserved	yes	2	1	Both conserved	N/A	N/A
S82	S82	P35638	F6WA37	TTSQSPRSPDSSQSS	STSQSPHSPDSSQSS	169	P38A (Q16539)	1	1	1	1	1	1	1	Both conserved	yes	1	1	Both conserved	N/A	N/A
S14	S14	P35638	F6WA37	PFSFGTLSSWELEAW	PFSFGTLSSWELEAW	169	CK2A1 (P68400)	1	1	1	1	1	1	1	Both conserved	yes	1	1	Both conserved	N/A	N/A
S79	S79	P35638	F6WA37	EVTTTSQSPRSPDSS	EVTSTSQSPHSPDSS	169	P38A (Q16539)	1	1	1	1	1	1	1	Both conserved	yes	1	1	Both conserved	N/A	N/A
S372	S372	P09874	F7EMW7	VVATPPPSTASAPAA	VAATPPPSTASAPAA	1014	ERK2 (P28482)	1	1	1	1	1	1	1	Both conserved	yes	2	1	Both conserved	N/A	N/A
T373	T373	P09874	F7EMW7	VATPPPSTASAPAAG	AATPPPSTASAPAAV	1014	ERK2 (P28482)	1	1	1	1	1	1	1	Both conserved	yes	2	1	Both conserved	N/A	N/A
T101	T101	Q14194	F7BMS3	RAALVGGTTMIIDHV	RAALVGGTTMIIDHV	572	AURA (O14965)	1	1	1	1	1	1	1	Both conserved	yes	1	1	Both conserved	N/A	N/A
Y504	Y504	Q14194	F7BMS3	GMYDGPVYEVPATPK	GMYDGPVYEVPATPK	572	FYN (P06241)	1	1	1	1	1	1	1	Both conserved	no	N/A	1	Both conserved	N/A	N/A
S522	S522	Q14194	F7BMS3	PAPSAKSSPSKHQPP	PAPSAKSSPSKHQPP	572	CDK5 (Q00535)	1	1	1	1	1	1	1	Both conserved	yes	2	1	Both conserved	N/A	N/A
T102	T102	Q14194	F7BMS3	AALVGGTTMIIDHVV	AALVGGTTMIIDHVV	572	AURA (O14965)	1	1	1	1	1	1	1	Both conserved	yes	1	1	Both conserved	N/A	N/A
T509	T509	Q14194	F7BMS3	PVYEVPATPKYATPA	PVYEVPATPKYATPA	572	CDK2 (P24941)	1	1	1	1	1	1	1	Both conserved	yes	5	1	Both conserved	N/A	N/A
T1457	T1389	Q15648	F7E5Q9	HSKSPAYTPQNLDSE	HSKSPAYTPQNLDSE	1513	ERK1 (P27361)	1	1	1	1	1	1	1	Both conserved	yes	6	1	Both conserved	N/A	N/A
S1147	S1079	Q15648	F7E5Q9	SSQSKNSSQSGGKPG	SSQSKNSSQSGGKPG	1513	ATM (Q13315)	1	1	1	1	1	1	1	Both conserved	no	N/A	1	Both conserved	N/A	N/A
S887	S818	Q15648	F7E5Q9	EEYFDESSQSGDNDD	EEYFDESSQSGDNDD	1513	ATM (Q13315)	1	1	1	1	1	1	1	Both conserved	no	N/A	1	Both conserved	N/A	N/A
S816	S747	Q15648	F7E5Q9	DSSSSGHSQSTLFDS	DSSSSGHSQSTLFDS	1513	ATM (Q13315)	1	1	1	1	1	1	1	Both conserved	no	N/A	1	Both conserved	N/A	N/A
T704	T635	Q15648	F7E5Q9	PEKPKHQTEDDFQRE	PEKPKHQTEDDFQRE	1513	CHK1 (O14757)	1	1	1	1	1	1	1	Both conserved	no	N/A	1	Both conserved	N/A	N/A
T1215	T1147	Q15648	F7E5Q9	PMKPVPGTPPSSKAK	PMKPVPGTPPSSKAK	1513	CDK2 (P24941)	1	1	1	1	1	1	1	Both conserved	no	N/A	1	Both conserved	N/A	N/A
S953	S884	Q15648	F7E5Q9	LMEHHSGSQGPLMTT	LMEHHSGSQGPLLTT	1513	ATM (Q13315)	1	1	1	1	1	1	1	Both conserved	no	N/A	1	Both conserved	N/A	N/A
T1032	T963	Q15648	F7E5Q9	SSSNRPFTPPTSTGG	SSSNRPFTPPTSTGG	1513	ERK1 (P27361)	1	1	1	1	1	1	1	Both conserved	yes	3	1	Both conserved	N/A	N/A
S1207	S1139	Q15648	F7E5Q9	GGSDKLASPMKPVPG	GGSDKLASPMKPVPG	1513	CDK2 (P24941)	1	1	1	1	1	1	1	Both conserved	no	N/A	1	Both conserved	N/A	N/A
S872	S803	Q15648	F7E5Q9	FNPDLLNSQSQSGFG	FNPDLLNSQSQSGFG	1513	ATM (Q13315)	1	1	1	1	1	1	1	Both conserved	no	N/A	1	Both conserved	N/A	N/A
S1141	S1073	Q15648	F7E5Q9	SQGSSGSSQSKNSSQ	SQGSSGSSQSKNSSQ	1513	ATM (Q13315)	1	1	1	1	1	1	1	Both conserved	no	N/A	1	Both conserved	N/A	N/A
S874	S805	Q15648	F7E5Q9	PDLLNSQSQSGFGEE	PDLLNSQSQSGFGEE	1513	ATM (Q13315)	1	1	1	1	1	1	1	Both conserved	no	N/A	1	Both conserved	N/A	N/A
S1134	S1066	Q15648	F7E5Q9	LSSSMYASQGSSGSS	LSSSMYSSQGSSGSS	1513	ATM (Q13315)	1	1	1	1	1	1	1	Both conserved	no	N/A	1	Both conserved	N/A	N/A
S322	S322	Q9NP62	F7HNY3	NYPFPLTSWPCSFSP	NYPFPLTSWPCSFSP	436	GSK3B (P49841)	1	1	1	1	1	1	1	Both conserved	yes	2	1	Both conserved	N/A	N/A
S289	S288	O76054	F7HAA2	VQISRGSSHQVEYEI	VQISRGSSHQVEYEI	402	PKACA (P17612)	1	1	1	1	1	1	1	Both conserved	yes	1	0	Only phosphosite conserved	N/A	N/A
S707	S707	P42226	F6UMM2	IPPYQGLSPEESVNV	IPPYQGLSPEESVNV	847	JNK1 (P45983)	1	1	1	1	1	1	1	Both conserved	yes	1	1	Both conserved	N/A	N/A
Y798	Y806	Q9BXP5	F7HPJ6	TPQGLMPYGQPRPPI	TPQGLMPYGQPRPPI	860	SRC (P12931)	1	1	1	1	1	1	1	Both conserved	no	N/A	1	Both conserved	N/A	N/A
Y836	Y844	Q9BXP5	F7HPJ6	YGAGRGNYDAFRGQG	YGAGRGNYDAFRGQG	860	SRC (P12931)	1	1	1	1	1	1	1	Both conserved	no	N/A	1	Both conserved	N/A	N/A
Y175	Y175	Q9BXP5	F7HPJ6	AVKRYNDYKLDFRRQ	AVKRYNDYKLDFRRQ	860	SRC (P12931)	1	1	1	1	1	1	1	Both conserved	no	N/A	1	Both conserved	N/A	N/A
Y92	Y92	Q9BXP5	F7HPJ6	DEHSSDPYHSGYEMP	DEHSSDPYHSGYEMP	860	SRC (P12931)	1	1	1	1	1	1	1	Both conserved	no	N/A	1	Both conserved	N/A	N/A
S231	S342	P49427	F7HG38	LPSDEDESGTEESDN	SCFGDDEDDSGTEES	587	CK2A1 (P68400)	1	0	1	1	0	1	1	Only kinase conserved	yes	2	1	Only kinase conserved	N/A	N/A
S203	S83	P49427	F6QES9	KAPAPDEGSDLFYDD	APAPDEGSDLFYDDY	89	CK2A1 (P68400)	1	1	1	0	0	1	1	Only kinase conserved	yes	2	1	Only kinase conserved	N/A	N/A
T233	T344	P49427	F7HG38	SDEDESGTEESDNTP	SCFGDDEDDSGTEES	587	CK2A1 (P68400)	1	0	1	1	0	1	1	Only kinase conserved	yes	2	1	Only kinase conserved	N/A	N/A
S236	S347	P49427	F7HG38	DESGTEESDNTPLLK	SCFGDDEDDSGTEES	587	CK2A1 (P68400)	1	0	1	1	0	1	1	Only kinase conserved	yes	2	1	Only kinase conserved	N/A	N/A
S222	S233	P49427	F7FT49	DAQGEKDSCFGDSGG	EVEEEADSCFGDDED	314	CK2A1 (P68400)	0	0	1	1	0	1	1	Only kinase conserved	yes	2	1	Only kinase conserved	N/A	N/A
Y125	Y125	Q92558	F7G0P8	PIPLQETYDVCEQPP	PIPLQETYDVCEQPP	180	SRC (P12931)	1	1	1	1	1	1	1	Both conserved	yes	1	1	Both conserved	N/A	N/A
S143	S231	Q5JTV8	F6TYC4	QQPPLQPSPVTTRRG	EQPPLQPSPVMTRRG	672	CDK2 (P24941)	1	1	1	1	1	1	1	Both conserved	no	N/A	1	Both conserved	N/A	N/A
T172	T113	P54646	F7D386	SDGEFLRTSCGSPNY	SDGEFLRTSCGSPNY	493	TAK1 (O43318)	1	1	1	1	1	1	1	Both conserved	yes	77	1	Both conserved	N/A	N/A
S495	S495	Q15813	F6VBW2	DLLLSYESPKEPGIE	DLLLSYESPKKPGRE	527	CDK2 (P24941)	1	1	1	1	1	1	1	Both conserved	no	N/A	1	Both conserved	N/A	N/A
T424	T401	O60941	F6XTY2	GNVTRPPTDLSFNFD	GNVTRPPTDLSFNFD	604	PKACA (P17612)	1	1	1	1	1	1	1	Both conserved	no	N/A	0	Only phosphosite conserved	N/A	N/A
T179	T156	O60941	F6XTY2	KEVLKLPTAVFEGPS	KEVLKLPTAVFEGPS	604	PKCA (P17252)	1	1	1	1	1	1	1	Both conserved	no	N/A	1	Both conserved	N/A	N/A
T11	T11	O60941	F7FFF9	DSGKRGNTMAERRQL	ESGNKRKTMAEKRQL	570	PKACA (P17612)	1	1	1	1	1	1	1	Both conserved	yes	1	0	Only phosphosite conserved	N/A	N/A
T212	T189	O60941	F6XTY2	MLNMFLDTMMADPPP	MLNMFLDTMMADPPP	604	PKCA (P17252)	1	1	1	1	1	1	1	Both conserved	no	N/A	1	Both conserved	N/A	N/A
T69	T46	O60941	F6XTY2	FRDNGLNTLDHTTEI	FRDNGLNTLDHTTEI	604	PKCA (P17252)	1	1	1	1	1	1	1	Both conserved	no	N/A	1	Both conserved	N/A	N/A
S148	S76	P09693	F6WI35	GVRQSRASDKQTLLP	GVRQSRASDKQTLLP	110	PKCA (P17252)	1	1	1	0	0	1	1	Only kinase conserved	yes	5	1	Only kinase conserved	N/A	N/A
S46	S29	Q9Y2X7	F7BQN4	RSLGRHISIVKHLRH	RSLGRHISIVKHLRH	744	PKD3 (O94806)	1	1	1	1	1	1	1	Both conserved	yes	1	1	Both conserved	N/A	N/A
S508	S491	Q9Y2X7	F7BQN4	RRDRQAFSMYEPGSA	RRDRQAFSMYEPGSA	744	PAK1 (Q13153)	1	1	1	1	1	1	1	Both conserved	no	N/A	1	Both conserved	N/A	N/A
S700	S683	Q9Y2X7	F7BQN4	PALEPVRSSLRLLNA	PALEPVRSSLRLLNA	744	PAK1 (Q13153)	1	1	1	1	1	1	1	Both conserved	yes	1	1	Both conserved	N/A	N/A
T454	T454	Q8N163	F6RJW4	AAEAAPSTQEVPGEM	AAEAAPPTQEAQGET	923	ATR (Q13535)	1	1	1	1	1	1	1	Both conserved	no	N/A	1	Both conserved	N/A	N/A
T111	A111	Q9H4X1	F6PM60	ALLSPAVAPQKAKLG	ALLSATVTPQKAKLG	137	CDK1 (P06493)	1	1	0	1	0	1	1	Only kinase conserved	no	N/A	1	Only kinase conserved	N/A	N/A
S45	S65	Q9H4X1	F6PM60	ERMKRRSSASVSDSS	ERMKRRSSASVSDSS	137	AKT1 (P31749)	1	1	1	1	1	1	1	Both conserved	no	N/A	1	Both conserved	N/A	N/A
S16	S16	Q7Z5H3	F6ZKA6	ARRARSKSLVMGEQS	ARRARSKSLVMGEQS	697	AKT1 (P31749)	1	1	1	1	1	1	1	Both conserved	yes	1	1	Both conserved	N/A	N/A
S286	S293	O14757	F7DQ46	TSGGVSESPSGFSKH	TSGGVSESPSGFSKH	483	CDK1 (P06493)	1	1	1	1	1	1	1	Both conserved	yes	5	1	Both conserved	N/A	N/A
S316	S323	O14757	F7DQ46	EENVKYSSSQPEPRT	EENVKYSSSQPEPRT	483	CHK1 (O14757)	1	1	1	1	1	1	1	Both conserved	no	N/A	1	Both conserved	N/A	N/A
S280	S287	O14757	F7DQ46	AKRPRVTSGGVSESP	AKRPRVTSGGVSESP	483	AKT1 (P31749)	1	1	1	1	1	1	1	Both conserved	yes	11	1	Both conserved	N/A	N/A
S291	S298	O14757	F7DQ46	SESPSGFSKHIQSNL	SESPSGFSKHIQSNL	483	CHK1 (O14757)	1	1	1	1	1	1	1	Both conserved	no	N/A	1	Both conserved	N/A	N/A
S345	S352	O14757	F7DQ46	LVQGISFSQPTCPDH	LVQGISFSQPTCPDH	483	ATR (Q13535)	1	1	1	1	1	1	1	Both conserved	yes	137	1	Both conserved	N/A	N/A
S317	S324	O14757	F7DQ46	ENVKYSSSQPEPRTG	ENVKYSSSQPEPRTG	483	ATR (Q13535)	1	1	1	1	1	1	1	Both conserved	yes	80	1	Both conserved	N/A	N/A
S301	S308	O14757	F7DQ46	IQSNLDFSPVNSASS	IQSNLDFSPVNSASS	483	CDK1 (P06493)	1	1	1	1	1	1	1	Both conserved	yes	5	1	Both conserved	N/A	N/A
S296	S303	O14757	F7DQ46	GFSKHIQSNLDFSPV	GFSKHIQSNLDFSPV	483	CHK1 (O14757)	1	1	1	1	1	1	1	Both conserved	yes	16	1	Both conserved	N/A	N/A
T722	T722	O15014	F7D3M2	FTVNPALTPAKDKKK	FTVNPALTPAKDKKK	1411	CDK2 (P24941)	1	1	1	1	1	1	1	Both conserved	no	N/A	1	Both conserved	N/A	N/A
S1435	S1280	Q01955	F6ZKE4	LKGKRGDSGSPATWT	LKGKRGDSGSPATWT	1515	COL4A3BP (Q9Y5P4)	1	1	1	1	1	1	1	Both conserved	no	N/A	1	Both conserved	N/A	N/A
S72	S72	Q8WXE1	F6T8N1	TLASQALSQCPAAAQ	TLASQALSQCPAAAR	791	ATR (Q13535)	1	1	1	1	1	1	1	Both conserved	yes	1	1	Both conserved	N/A	N/A
S224	S224	Q8WXE1	F6T8N1	APSVSHVSPRKNPSV	APSVSHVSPRKNPSV	791	CDK2 (P24941)	1	1	1	1	1	1	1	Both conserved	yes	1	1	Both conserved	N/A	N/A
S68	S68	Q8WXE1	F6T8N1	EELDTLASQALSQCP	EELDTLASQALSQCP	791	ATR (Q13535)	1	1	1	1	1	1	1	Both conserved	yes	1	1	Both conserved	N/A	N/A
S392	S392	P04637	P56424	RHKKFMFKTEGPDSD	RHKKLMFKTEGPDSD	393	CK2A1 (P68400)	1	1	1	1	1	1	1	Both conserved	yes	94	1	Both conserved	N/A	N/A
T387	T387	P04637	P56424	RHKKFMFKTEGPDSD	RHKKLMFKTEGPDSD	393	CHK1 (O14757)	1	1	1	1	1	1	1	Both conserved	yes	4	1	Both conserved	N/A	N/A
T377	T377	P04637	P56424	KSKKGQSTSRHKKFM	KSKKGQSTSRHKKLM	393	PKCA (P17252)	1	1	1	1	1	1	1	Both conserved	yes	5	1	Both conserved	N/A	N/A
T150	T150	P04637	P56424	VQLWVDSTPPPGSRV	VQLWVDSTPPPGTRV	393	CK2A1 (P68400)	1	1	1	1	1	1	1	Both conserved	no	N/A	1	Both conserved	N/A	N/A
S183	S183	P04637	P56424	CPHHERCSDSDGLAP	CPHHERCSDSDGLAP	393	AURB (Q96GD4)	1	1	1	1	1	1	1	Both conserved	yes	2	1	Both conserved	N/A	N/A
S313	S313	P04637	P56424	RALPNNTSSSPQPKK	RALPNNTSSSPQPKK	393	CDK2 (P24941)	1	1	1	1	1	1	1	Both conserved	no	N/A	1	Both conserved	N/A	N/A
S9	S9	P04637	P56424	EEPQSDPSIEPPLSQ	EEPQSDPSVEPPLSQ	393	CK1D (P48730)	1	1	1	1	1	1	1	Both conserved	yes	34	0	Only phosphosite conserved	N/A	N/A
S20	S20	P04637	P56424	PLSQETFSDLWKLLP	PLSQETFSDLWKLLP	393	AMPKA1 (Q13131)	1	1	1	1	1	1	1	Both conserved	yes	118	1	Both conserved	N/A	N/A
S269	S269	P04637	P56424	GNLLGRNSFEVRVCA	GNLLGRNSFEVRVCA	393	DAPK1 (P53355)	1	1	1	1	1	1	1	Both conserved	yes	3	1	Both conserved	N/A	N/A
T211	T211	P04637	P56424	EYSDDRNTFRHSVVV	EYLDDRNTFRHSVVV	393	AURB (Q96GD4)	1	1	1	1	1	1	1	Both conserved	yes	1	1	Both conserved	N/A	N/A
S366	S366	P04637	P56424	PAGSRAHSSHLKSKK	PGGSRAHSSHLKSKK	393	CHK2 (O96017)	1	1	1	1	1	1	1	Both conserved	yes	5	1	Both conserved	N/A	N/A
S33	S33	P04637	P56424	LPENNVLSPLPSQAV	LPENNVLSPLPSQAM	393	CDK7 (P50613)	1	1	1	1	1	1	1	Both conserved	yes	30	1	Both conserved	N/A	N/A
S376	S376	P04637	P56424	LKSKKGQSTSRHKKF	LKSKKGQSTSRHKKL	393	CDK7 (P50613)	1	1	1	1	1	1	1	Both conserved	yes	12	1	Both conserved	N/A	N/A
T284	T284	P04637	P56424	CPGRDRRTEEENFRK	CPGRDRRTEEENLRK	393	AURB (Q96GD4)	1	1	1	1	1	1	1	Both conserved	yes	1	1	Both conserved	N/A	N/A
T81	T81	P04637	P56424	APTPAAPTPAAPAPA	APAPAAPTPAAPAPA	393	JNK1 (P45983)	1	1	1	1	1	1	1	Both conserved	yes	9	1	Both conserved	N/A	N/A
T18	T18	P04637	P56424	EPPLSQETFSDLWKL	EPPLSQETFSDLWKL	393	AMPKA1 (Q13131)	1	1	1	1	1	1	1	Both conserved	yes	32	1	Both conserved	N/A	N/A
S315	S315	P04637	P56424	LPNNTSSSPQPKKKP	LPNNTSSSPQPKKKP	393	AURA (O14965)	1	1	1	1	1	1	1	Both conserved	yes	39	1	Both conserved	N/A	N/A
S371	S371	P04637	P56424	AHSSHLKSKKGQSTS	AHSSHLKSKKGQSTS	393	CDK7 (P50613)	1	1	1	1	1	1	1	Both conserved	yes	4	1	Both conserved	N/A	N/A
S378	S378	P04637	P56424	SKKGQSTSRHKKFMF	SKKGQSTSRHKKLMF	393	CDK7 (P50613)	1	1	1	1	1	1	1	Both conserved	yes	15	1	Both conserved	N/A	N/A
T155	S155	P04637	P56424	DSTPPPGSRVRAMAI	DSTPPPGTRVRAMAI	393	CK2A1 (P68400)	1	1	1	1	1	1	1	Both conserved	yes	4	1	Both conserved	N/A	N/A
S37	S37	P04637	P56424	NVLSPLPSQAVDDLM	NVLSPLPSQAMDDLM	393	CHK1 (O14757)	1	1	1	1	1	1	1	Both conserved	yes	68	1	Both conserved	N/A	N/A
S149	S149	P04637	P56424	PVQLWVDSTPPPGSR	PVQLWVDSTPPPGTR	393	CK2A1 (P68400)	1	1	1	1	1	1	1	Both conserved	no	N/A	1	Both conserved	N/A	N/A
T55	T55	P04637	P56424	DDLAQWLTEDPGPDE	DDIEQWFTEDPGPDE	393	TAF1 (P21675)	1	1	1	1	1	1	1	Both conserved	yes	19	1	Both conserved	N/A	N/A
S15	S15	P04637	P56424	PSIEPPLSQETFSDL	PSVEPPLSQETFSDL	393	CHK1 (O14757)	1	1	1	1	1	1	1	Both conserved	yes	401	1	Both conserved	N/A	N/A
S46	S46	P04637	P56424	AVDDLMLSPDDLAQW	AMDDLMLSPDDIEQW	393	PKCD (Q05655)	1	1	1	1	1	1	1	Both conserved	yes	98	1	Both conserved	N/A	N/A
S215	S215	P04637	P56424	DRNTFRHSVVVPYEP	DRNTFRHSVVVPYEP	393	AURA (O14965)	1	1	1	1	1	1	1	Both conserved	yes	6	1	Both conserved	N/A	N/A
S106	S106	P04637	P56424	SQKTYHGSYGFRLGF	SQKTYQGSYGFRLGF	393	AURA (O14965)	1	1	1	1	1	1	1	Both conserved	yes	1	1	Both conserved	N/A	N/A
S314	S314	P04637	P56424	ALPNNTSSSPQPKKK	ALPNNTSSSPQPKKK	393	CDK2 (P24941)	1	1	1	1	1	1	1	Both conserved	no	N/A	1	Both conserved	N/A	N/A
Y502	Y502	Q9UBW7	F7A6C9	CQSCVSEYKQVGSHP	CQSCVSEYKQVGSHP	1377	FGFR1 (P11362)	1	1	1	1	1	1	1	Both conserved	no	N/A	1	Both conserved	N/A	N/A
Y595	Y595	Q9UBW7	F7A6C9	KRNSLPQYQATMPDG	KRNSLPQYQATMPDG	1377	FGFR1 (P11362)	1	1	1	1	1	1	1	Both conserved	no	N/A	1	Both conserved	N/A	N/A
Y557	H557	Q9UBW7	F7A6C9	QCIGPNGHMEPYCST	QCIGPNGYMEPYCST	1377	FGFR1 (P11362)	1	1	0	1	0	1	1	Only kinase conserved	no	N/A	1	Only kinase conserved	N/A	N/A
Y680	Y680	Q9UBW7	F7A6C9	KLHCIVTYCEYCQEE	KLHCIVTYCEYCQEE	1377	FGFR1 (P11362)	1	1	1	1	1	1	1	Both conserved	no	N/A	1	Both conserved	N/A	N/A
Y683	Y683	Q9UBW7	F7A6C9	CIVTYCEYCQEEKTL	CIVTYCEYCQEEKTL	1377	FGFR1 (P11362)	1	1	1	1	1	1	1	Both conserved	no	N/A	1	Both conserved	N/A	N/A
Y605	Y605	Q9UBW7	F7A6C9	TMPDGKLYNFCNSSC	TMPDGKLYNFCNSSC	1377	FGFR1 (P11362)	1	1	1	1	1	1	1	Both conserved	no	N/A	1	Both conserved	N/A	N/A
Y729	Y729	Q9UBW7	F7A6C9	LRCVTCNYCSQLCKK	LRCVTCNYCSQLCKK	1377	FGFR1 (P11362)	1	1	1	1	1	1	1	Both conserved	no	N/A	1	Both conserved	N/A	N/A
S1303	S1303	Q13224	F6T8S6	NKLRRQHSYDTFVDL	NKLRRQHSYDTFVDL	1484	CAMK2A (Q9UQM7)	1	1	1	1	1	1	1	Both conserved	yes	34	0	Only phosphosite conserved	N/A	N/A
S358	S358	O76090	F6UE88	SAQFRRASFMGSTFN	SAQFRRASFMGSTFN	585	PKCD (Q05655)	1	1	1	1	1	1	1	Both conserved	yes	2	1	Both conserved	N/A	N/A
S149	S149	P31645	Q9MYX0	YHRNGCISIWRKICP	YHRNGCISIWRKICP	630	PKCA (P17252)	1	1	1	1	1	1	1	Both conserved	no	N/A	1	Both conserved	N/A	N/A
T603	T603	P31645	Q9MYX0	RLISTPGTFKERIIK	RLIITPGTFKERIIK	630	PKCA (P17252)	1	1	1	1	1	1	1	Both conserved	no	N/A	1	Both conserved	N/A	N/A
T276	T276	P31645	Q9MYX0	SIWKGVKTSGKVVWV	SIWKGVKTSGKVVWV	630	PKG1 (Q13976)	1	1	1	1	1	1	1	Both conserved	yes	6	1	Both conserved	N/A	N/A
S13	S13	P31645	Q9MYX0	LNSQKQLSACKDGED	LNSQKQLSACEDGED	630	CAMK2A (Q9UQM7)	1	1	1	1	1	1	1	Both conserved	no	N/A	0	Only phosphosite conserved	N/A	N/A
S277	S277	P31645	Q9MYX0	IWKGVKTSGKVVWVT	IWKGVKTSGKVVWVT	630	PKCA (P17252)	1	1	1	1	1	1	1	Both conserved	no	N/A	1	Both conserved	N/A	N/A
T616	T616	P31645	Q9MYX0	IKSITPETPTEIPCG	IKSITPETPTEIPCG	630	ERK1 (P27361)	1	1	1	1	1	1	1	Both conserved	yes	2	1	Both conserved	N/A	N/A
S1369	S1371	Q9NTI5	F7EQ66	SAIESTQSTPQKGRG	SAIESTQSTPQKGRG	1450	CDK2 (P24941)	1	1	1	1	1	1	1	Both conserved	no	N/A	1	Both conserved	N/A	N/A
T1370	T1372	Q9NTI5	F7EQ66	AIESTQSTPQKGRGR	AIESTQSTPQKGRGR	1450	CDK1 (P06493)	1	1	1	1	1	1	1	Both conserved	no	N/A	1	Both conserved	N/A	N/A
Y490	M318	O15056	F6WB65	LLLIAEVMGEDIPEK	LLLVGDVYGEEVADK	380	SRC (P12931)	0	1	0	0	0	1	1	Only kinase conserved	no	N/A	1	Only kinase conserved	N/A	N/A
S27	S26	P22234	F7GPV6	EVYELLDSPGKVLLQ	EVYELLDSPGKVLLQ	421	CDK1 (P06493)	1	1	1	1	1	1	1	Both conserved	no	N/A	1	Both conserved	N/A	N/A
S182	S182	Q9Y248	F7BZU2	RTNLQPSESTQSQDF	RTNLQPLESTQSQDF	185	ATR (Q13535)	1	1	1	1	1	1	1	Both conserved	no	N/A	1	Both conserved	N/A	N/A
S601	S555	Q9Y253	F7DMW1	EMDLAHNSQSMHASS	EMDLAHNSQSMHASS	667	ATR (Q13535)	1	1	1	1	1	1	1	Both conserved	yes	2	1	Both conserved	N/A	N/A
S209	S42	P21397	F7D3I3	GGTTRIFSVTNGGQE	GGTTRIFSVTNGGQE	360	P38A (Q16539)	1	1	1	0	0	1	1	Only kinase conserved	yes	2	1	Only kinase conserved	N/A	N/A
S27	S27	P53539	F7BHZ7	SAESQYLSSVDSFGS	SAESQYLSSVDSFGS	185	CK2A1 (P68400)	1	1	1	1	1	1	1	Both conserved	yes	4	1	Both conserved	N/A	N/A
T127	S130	P49760	F6XCW5	RRRRRSRSRSRSRSR	RRRRRSRTFSRSSSQ	221	AKT1 (P31749)	1	1	1	1	1	1	1	Both conserved	yes	1	1	Both conserved	N/A	N/A
S34	S471	P49760	F7BV21	GPRRRSRSRSHSGDR	HKRRRSRSWSSSSDR	676	AKT1 (P31749)	1	1	1	0	0	1	1	Only kinase conserved	yes	1	1	Only kinase conserved	N/A	N/A
S758	S676	O75385	F6QIW8	PVVFTVGSPPSGSTP	PVVFTVGSPPSGSTP	968	MTOR (P42345)	1	1	1	1	1	1	1	Both conserved	yes	31	1	Both conserved	N/A	N/A
S638	S556	O75385	F6QIW8	FDFPKTPSSQNLLAL	FDFPKTPSSQNLLAL	968	AMPKA1 (Q13131)	1	1	1	1	1	1	1	Both conserved	yes	1	1	Both conserved	N/A	N/A
T46	T46	P55017	F6QQS8	SSHPSHLTHGSTFCM	SSHPSHLTHSSTFCM	1029	STLK3 (Q9UEW8)	1	1	1	1	1	1	1	Both conserved	no	N/A	1	Both conserved	N/A	N/A
T55	T55	P55017	F6QQS8	GSTFCMRTFGYNTID	SSTFCMRTFGYNTID	1029	STLK3 (Q9UEW8)	1	1	1	1	1	1	1	Both conserved	yes	23	1	Both conserved	N/A	N/A
T60	T60	P55017	F6QQS8	MRTFGYNTIDVVPAY	MRTFGYNTIDVVPTY	1029	STLK3 (Q9UEW8)	1	1	1	1	1	1	1	Both conserved	yes	22	1	Both conserved	N/A	N/A
S73	S73	P55017	F6QQS8	AYEHYANSTQPGEPR	TYEHYANSTQPGEPR	1029	OSR1 (O95747)	1	1	1	1	1	1	1	Both conserved	yes	14	1	Both conserved	N/A	N/A
T32	T32	Q9HC16	F6R2D2	SILSGWNTTWLCHKV	PILSRRNTVWLCYEV	351	PKACA (P17612)	0	0	1	1	0	1	1	Only kinase conserved	yes	2	0	Neither conserved	N/A	N/A
S1039	S1057	O00329	F7HLC7	KVNWLAHNVSKDNRQ	KVNWLAHNVSKDNRQ	1062	PIK3CD (O00329)	1	1	1	1	1	1	1	Both conserved	yes	2	1	Both conserved	N/A	N/A
S205	S193	P09497	F6PS94	LCDFNPKSSKQAKDV	LCDFNPKSSKQCKDV	217	GRK2 (P25098)	1	1	1	1	1	1	1	Both conserved	yes	1	1	Both conserved	N/A	N/A
S731	S731	O94806	F7GTQ2	ARIIGEKSFRRSVVG	ARIIGEKSFRRSVVG	890	PKCA (P17252)	1	1	1	1	1	1	1	Both conserved	yes	3	1	Both conserved	N/A	N/A
S187	S187	P60880	P60877	RIMEKADSNKTRIDE	RIMEKADSNKTRIDE	206	PKCA (P17252)	1	1	1	1	1	1	1	Both conserved	yes	13	1	Both conserved	N/A	N/A
T646	T646	O60237	F6XR22	ARQTRRSTQGVTLTD	ARQTRRSTQGVTLTD	982	ROCK1 (Q13464)	1	1	1	1	1	1	1	Both conserved	yes	2	1	Both conserved	N/A	N/A
Y303	Y303	Q99952	F6ZZ47	LQNASPHYQNIKENC	LQNASPHYQNIKENC	456	TEC (P42680)	1	1	1	1	1	1	1	Both conserved	yes	1	1	Both conserved	N/A	N/A
Y389	Y385	Q99952	F6ZZ47	SAEEVPLYSQVTPRA	SAEEAPLYSKVTPRA	456	TEC (P42680)	1	1	1	1	1	1	1	Both conserved	yes	1	1	Both conserved	N/A	N/A
Y281	Y281	Q99952	F6ZZ47	AVQTEEQYRFLYHTV	AVQTEEQYRFLYHTV	456	TEC (P42680)	1	1	1	1	1	1	1	Both conserved	yes	1	1	Both conserved	N/A	N/A
Y354	Y354	Q99952	F6ZZ47	GHAMADTYAVVQKRG	GHAMADTYAVVQKRG	456	TEC (P42680)	1	1	1	1	1	1	1	Both conserved	yes	1	1	Both conserved	N/A	N/A
T46	T46	Q13541	F7C5U8	GGTLFSTTPGGTRII	GGTLFSTTPGGTRII	110	GSK3B (P49841)	1	1	1	1	1	1	1	Both conserved	yes	113	1	Both conserved	N/A	N/A
S44	S44	Q13541	F7C5U8	TPGGTLFSTTPGGTR	TPGGTLFSTTPGGTR	110	MTOR (P42345)	1	1	1	1	1	1	1	Both conserved	no	N/A	1	Both conserved	N/A	N/A
T70	T70	Q13541	F7C5U8	RNSPVTKTPPKDLPA	RNSPVTKTPPRDLPT	110	CDK1 (P06493)	1	1	1	1	1	1	1	Both conserved	yes	45	1	Both conserved	N/A	N/A
S112	A114	Q13541	F7FDD1	RKHAVGDDAQFEMDI	DKRAGGEESQFEMDI	120	CK2A1 (P68400)	1	1	0	1	0	1	1	Only kinase conserved	yes	5	1	Only kinase conserved	N/A	N/A
T37	T37	Q13541	F7C5U8	PPGDYSTTPGGTLFS	PPGDYSTTPGGTLFS	110	GSK3B (P49841)	1	1	1	1	1	1	1	Both conserved	yes	112	1	Both conserved	N/A	N/A
S94	S94	Q13541	F7C5U8	DEPPTEASQSHLRNS	DEPPMEASQSHLRNS	110	ATM (Q13315)	1	1	1	1	1	1	1	Both conserved	no	N/A	1	Both conserved	N/A	N/A
S65	S65	Q13541	F7C5U8	FLMECRNSPVTKTPP	FLMECRNSPVTKTPP	110	ERK1 (P27361)	1	1	1	1	1	1	1	Both conserved	yes	75	1	Both conserved	N/A	N/A
T50	T50	Q13541	F7C5U8	FSTTPGGTRIIYDRK	FSTTPGGTRIIYDRK	110	CK1E (P49674)	1	1	1	1	1	1	1	Both conserved	yes	2	1	Both conserved	N/A	N/A
T41	T41	Q13541	F7C5U8	YSTTPGGTLFSTTPG	YSTTPGGTLFSTTPG	110	CK1E (P49674)	1	1	1	1	1	1	1	Both conserved	yes	2	1	Both conserved	N/A	N/A
S101	S101	Q13541	F7C5U8	SQSHLRNSPEDKRAG	SQSHLRNSPEDKRAG	110	DYRK2 (Q92630)	1	1	1	1	1	1	1	Both conserved	no	N/A	1	Both conserved	N/A	N/A
S193	S193	O15519	F7DL95	LQAAIQKSLKDPSNN	LQAAIQKSLKDPSNN	480	PKCA (P17252)	1	1	1	1	1	1	1	Both conserved	yes	1	1	Both conserved	N/A	N/A
S273	S273	O15519	F7DL95	LLQDTFTSLGYEVQK	LLRDTFTSLGYEVQK	480	AKT1 (P31749)	1	1	1	1	1	1	1	Both conserved	yes	1	1	Both conserved	N/A	N/A
T529	T529	Q14839	F6ZS77	PPDADPNTPSPKPLE	PPDADPNTPSPKPLE	1912	CDK2 (P24941)	1	1	1	1	1	1	1	Both conserved	no	N/A	1	Both conserved	N/A	N/A
S1349	S1349	Q14839	F6ZS77	QVNYNDGSQEDRDWQ	QVNYNDGSQEDRDWQ	1912	ATM (Q13315)	1	1	1	1	1	1	1	Both conserved	yes	1	1	Both conserved	N/A	N/A
S531	S531	Q14839	F6ZS77	DADPNTPSPKPLEGR	DADPNTPSPKPLEGR	1912	CDK2 (P24941)	1	1	1	1	1	1	1	Both conserved	no	N/A	1	Both conserved	N/A	N/A
S72	S72	Q9NQS7	F7GPL8	RRKKRRISYVQDENR	RRKKRRISYVQDENR	916	AURB (Q96GD4)	1	1	1	1	1	1	1	Both conserved	no	N/A	1	Both conserved	N/A	N/A
S893	S891	Q9NQS7	F7GPL8	PRYHKRTSSAVWNSP	PRYHKRTSSAVWNSP	916	AURB (Q96GD4)	1	1	1	1	1	1	1	Both conserved	yes	7	1	Both conserved	N/A	N/A
S518	S517	Q9NQS7	F7GPL8	APRSVMKSFIKRNTP	APRSVMKSFIKRNTP	916	AURB (Q96GD4)	1	1	1	1	1	1	1	Both conserved	no	N/A	1	Both conserved	N/A	N/A
S894	S892	Q9NQS7	F7GPL8	RYHKRTSSAVWNSPP	RYHKRTSSAVWNSPP	916	AURB (Q96GD4)	1	1	1	1	1	1	1	Both conserved	yes	9	1	Both conserved	N/A	N/A
T892	T890	Q9NQS7	F7GPL8	KPRYHKRTSSAVWNS	KPRYHKRTSSAVWNS	916	AURB (Q96GD4)	1	1	1	1	1	1	1	Both conserved	yes	2	1	Both conserved	N/A	N/A
T59	T59	Q9NQS7	F7GPL8	EPELMPKTPSQKNRR	EPELMPKTPSQKNRR	916	AURB (Q96GD4)	1	1	1	1	1	1	1	Both conserved	yes	7	1	Both conserved	N/A	N/A
T494	T493	Q9NQS7	F7GPL8	KVVRPLRTFLHTVQR	KVVRPLRTFLHTVQR	916	AURB (Q96GD4)	1	1	1	1	1	1	1	Both conserved	no	N/A	1	Both conserved	N/A	N/A
S899	S897	Q9NQS7	F7GPL8	TSSAVWNSPPLQGAR	TSSAVWNSPPLQGAR	916	AURB (Q96GD4)	1	1	1	1	1	1	1	Both conserved	no	N/A	1	Both conserved	N/A	N/A
S70	S70	P10415	F7HPT9	RDPVARTSPLPTPAA	RDPVARTSPLQTPAA	241	PKCA (P17252)	1	1	1	1	1	1	1	Both conserved	yes	38	1	Both conserved	N/A	N/A
T56	T56	P10415	F7HPT9	FSSQPGHTPHPAASR	FSSQPGHTPHPAASR	241	ERK1 (P27361)	1	1	1	1	1	1	1	Both conserved	yes	11	1	Both conserved	N/A	N/A
S87	S89	P10415	F7HPT9	AAAGPALSPVPPVVH	AAAGPALSPVPPVVH	241	ERK1 (P27361)	1	1	1	1	1	1	1	Both conserved	yes	19	1	Both conserved	N/A	N/A
T74	T74	P10415	F7HPT9	ARTSPLPTPAAPAAA	ARTSPLQTPAAPGAA	241	ERK1 (P27361)	1	1	1	1	1	1	1	Both conserved	yes	4	1	Both conserved	N/A	N/A
T69	T69	P10415	F7HPT9	SRDPVARTSPLPTPA	SRDPVARTSPLQTPA	241	JNK1 (P45983)	1	1	1	1	1	1	1	Both conserved	yes	8	1	Both conserved	N/A	N/A
S410	A92	Q9UKG1	F6T094	SCELRHSALRPVASQ	SFQQRHESLRPAAGQ	467	PKACA (P17612)	0	1	0	0	0	1	1	Only kinase conserved	yes	2	0	Neither conserved	N/A	N/A
S92	S92	O43623	F7FPY3	RVSPPPPSDTSSKDH	RVSPPPPSDTSSKDH	268	GSK3B (P49841)	1	1	1	1	1	1	1	Both conserved	yes	2	1	Both conserved	N/A	N/A
S96	S96	O43623	F7FPY3	PPPSDTSSKDHSGSE	PPPSDTSSKDHSGSE	268	GSK3B (P49841)	1	1	1	1	1	1	1	Both conserved	yes	2	1	Both conserved	N/A	N/A
S104	S104	O43623	F7FPY3	KDHSGSESPISDEEE	KDHSGSESPISDEEE	268	GSK3B (P49841)	1	1	1	1	1	1	1	Both conserved	yes	4	1	Both conserved	N/A	N/A
S100	S100	O43623	F7FPY3	DTSSKDHSGSESPIS	DTSSKDHSGSESPIS	268	GSK3B (P49841)	1	1	1	1	1	1	1	Both conserved	yes	2	1	Both conserved	N/A	N/A
T382	T382	P32121	F6UI32	EFDTNYATDDDIVFE	EFDTNYATDDDIVFE	409	CK2A1 (P68400)	1	1	1	1	1	1	1	Both conserved	no	N/A	1	Both conserved	N/A	N/A
T183	T183	Q06830	F7HLH7	GWKPGSDTIKPDVQK	GWKPGSDTIKPDVQK	199	MST1 (Q13043)	1	1	1	1	1	1	1	Both conserved	yes	1	1	Both conserved	N/A	N/A
T18	T18	Q06830	F7HLH7	PAPNFKATAVMPDGQ	PAPNFKATAVMPDGQ	199	MST1 (Q13043)	1	1	1	1	1	1	1	Both conserved	no	N/A	1	Both conserved	N/A	N/A
S32	S32	Q06830	F7HLH7	QFKDISLSDYKGKYV	QFKDISLSDYKGKYV	199	PBK (Q96KB5)	1	1	1	1	1	1	1	Both conserved	yes	1	1	Both conserved	N/A	N/A
Y194	Y194	Q06830	F7HLH7	KPDVQKSKEYFSKQK	KPDVQKSKEYFSKQK	199	LCK (P06239)	1	1	1	1	1	1	1	Both conserved	yes	1	0	Only phosphosite conserved	N/A	N/A
T90	T90	Q06830	F7HLH7	CHLAWINTPKKQGGL	CHLAWVNTPKKQGGL	199	CDK1 (P06493)	1	1	1	1	1	1	1	Both conserved	yes	4	1	Both conserved	N/A	N/A
S788	S788	Q08345	F6Y731	KIADFGMSRNLYAGD	KIADFGMSRNLYAGD	913	NEK6 (Q9HC98)	1	1	1	1	1	1	1	Both conserved	no	N/A	1	Both conserved	N/A	N/A
S202	S202	Q9UQR1	F6RGP6	GEKPFQCSQCDMRFI	GEKPFQCSQCDMRFI	794	ATM (Q13315)	1	1	1	1	1	1	1	Both conserved	no	N/A	1	Both conserved	N/A	N/A
S1851	S1855	Q5UIP0	F6U9Z7	SEAMSLESQESPNEN	SEAMSLESQESPNEN	2470	ATM (Q13315)	1	1	1	1	1	1	1	Both conserved	no	N/A	1	Both conserved	N/A	N/A
S2205	S2203	Q5UIP0	F6U9Z7	VNKVRRVSFADPIYQ	VNKVRRVSFADPIYQ	2470	CHK1 (O14757)	1	1	1	1	1	1	1	Both conserved	no	N/A	1	Both conserved	N/A	N/A
S60	S59	Q7L5N1	F6YPF9	DHWIRMRSQEGRPVQ	DHWIRMRSQEGRPVQ	326	AKT1 (P31749)	1	1	1	1	1	1	1	Both conserved	yes	3	1	Both conserved	N/A	N/A
Y284	Y284	P37173	F6Q1B1	KIFPYEEYASWKTEK	KIFPYEEYASWKTEK	567	SRC (P12931)	1	1	1	1	1	1	1	Both conserved	yes	3	1	Both conserved	N/A	N/A
S416	S416	P37173	F6Q1B1	SVDDLANSGQVGTAR	SVDDLANSGQVGTAR	567	TGFBR2 (P37173)	1	1	1	1	1	1	1	Both conserved	yes	1	1	Both conserved	N/A	N/A
S213	S213	P37173	F6Q1B1	PRKLMDFSEHCAIIL	TRKLMEFSEHCAIIL	567	TGFBR2 (P37173)	1	1	1	1	1	1	1	Both conserved	yes	1	1	Both conserved	N/A	N/A
S409	S409	P37173	F6Q1B1	LRLDPTLSVDDLANS	LRLDPTLSVDDLANS	567	TGFBR2 (P37173)	1	1	1	1	1	1	1	Both conserved	yes	1	1	Both conserved	N/A	N/A
Y336	Y336	P37173	F6Q1B1	AKGNLQEYLTRHVIS	AKGNLQEYLTRHVIS	567	TGFBR2 (P37173)	1	1	1	1	1	1	1	Both conserved	yes	3	1	Both conserved	N/A	N/A
Y259	Y259	P37173	F6Q1B1	KGRFAEVYKAKLKQN	KGRFAEVYKAKLKQN	567	TGFBR2 (P37173)	1	1	1	1	1	1	1	Both conserved	yes	2	1	Both conserved	N/A	N/A
Y424	Y424	P37173	F6Q1B1	GQVGTARYMAPEVLE	GQVGTARYMAPEVLE	567	TGFBR2 (P37173)	1	1	1	1	1	1	1	Both conserved	yes	2	1	Both conserved	N/A	N/A
S181	T181	Q01995	F6WXC6	VIGLQMGTNRGASQA	VIGLQMGSNRGASQA	201	PKCA (P17252)	1	1	1	1	1	1	1	Both conserved	yes	3	1	Both conserved	N/A	N/A
S67	S47	Q13233	F7EB20	RQLRKVRSVELDQLP	RQLRKVRSVELDQLP	1487	PAK1 (Q13153)	1	1	1	1	1	1	1	Both conserved	yes	2	1	Both conserved	N/A	N/A
Y104	Y104	P43351	F7A626	DLNNGKFYVGVCAFV	DLNNGKFYVGVCAFV	419	BCRABL1 (A9UF07)	1	1	1	1	1	0	0	Only phosphosite conserved	yes	3	0	Only phosphosite conserved	N/A	N/A
S463	S461	Q8NFH8	F7BRK9	RPRSRSYSSTSIEEA	RPRSRSYSSTSIEEA	658	CDK1 (P06493)	1	1	1	1	1	1	1	Both conserved	yes	1	1	Both conserved	N/A	N/A
S372	T317	Q9NP87	F7G0D5	IFLHSCETPTRLPLS	HQHSCCESPTRLAQQ	457	CDK2 (P24941)	0	0	1	1	0	1	1	Only kinase conserved	yes	1	1	Only kinase conserved	N/A	N/A
S184	S184	Q86TB9	F7HUF8	STSPIIGSPPVRAVP	STSPIIGSPPVRAVP	770	MTOR (P42345)	1	1	1	1	1	1	1	Both conserved	no	N/A	1	Both conserved	N/A	N/A
S179	S179	Q86TB9	F7HUF8	ALPRRSTSPIIGSPP	ALPRRSTSPIIGSPP	770	MTOR (P42345)	1	1	1	1	1	1	1	Both conserved	no	N/A	1	Both conserved	N/A	N/A
S378	S378	P53804	F6YCJ6	AYTPRSLSAPVFSTS	AYTPRSLSAPIFTTS	2022	AKT1 (P31749)	1	1	1	1	1	1	1	Both conserved	yes	1	1	Both conserved	N/A	N/A
S795	S794	Q86VM9	F7D581	GKSSQQPSTPQQAPP	GKSSQQPSTPQQAPP	952	CDK2 (P24941)	1	1	1	1	1	1	1	Both conserved	no	N/A	1	Both conserved	N/A	N/A
S618	S617	Q86VM9	F7D581	TPSPHRPSIRTKGEP	TPSPHRPSIRTKGEP	952	CDK2 (P24941)	1	1	1	1	1	1	1	Both conserved	no	N/A	1	Both conserved	N/A	N/A
S613	S612	Q86VM9	F7D581	PSPSPTPSPHRPSIR	PSPSPTPSPHRPSIR	952	CDK2 (P24941)	1	1	1	1	1	1	1	Both conserved	no	N/A	1	Both conserved	N/A	N/A
T796	T795	Q86VM9	F7D581	KSSQQPSTPQQAPPG	KSSQQPSTPQQAPPG	952	CDK2 (P24941)	1	1	1	1	1	1	1	Both conserved	no	N/A	1	Both conserved	N/A	N/A
S1200	S1193	Q9P2D0	F7FYD2	ASSLHSVSSKSFRDF	ASSLHSVSSKSFRDF	1346	PKCB (P05771)	1	1	1	1	1	1	1	Both conserved	yes	1	1	Both conserved	N/A	N/A
S1203	S1196	Q9P2D0	F7FYD2	LHSVSSKSFRDFLLE	LHSVSSKSFRDFLLE	1346	PKCB (P05771)	1	1	1	1	1	1	1	Both conserved	yes	1	1	Both conserved	N/A	N/A
Y507	Y553	P11413	F7HRU0	GFQYEGTYKWVNPHK	GFQYEGTYKWVNPHK	561	SRC (P12931)	1	1	1	1	1	1	1	Both conserved	yes	1	1	Both conserved	N/A	N/A
Y428	Y474	P11413	F7HRU0	DLTYGNRYKNVKLPD	DLTYGNRYKNVKLPD	561	SRC (P12931)	1	1	1	1	1	1	1	Both conserved	yes	1	1	Both conserved	N/A	N/A
S210	S180	P11413	F7HRU0	FGRDLQSSDRLSNHI	FGRDLQSSDRLSNHI	561	PKCD (Q05655)	1	1	1	1	1	1	1	Both conserved	no	N/A	1	Both conserved	N/A	N/A
T266	T236	P11413	F7HRU0	NIACVILTFKEPFGT	NIACVILTFKEPFGT	561	PKCD (Q05655)	1	1	1	1	1	1	1	Both conserved	no	N/A	1	Both conserved	N/A	N/A
S149	S149	Q13163	F7GJH7	SNSLKKSSAELKKIL	SNSLKKSSAELKKIL	449	ERK5 (Q13164)	1	1	1	1	1	1	1	Both conserved	no	N/A	1	Both conserved	N/A	N/A
S129	S129	Q13163	F7GJH7	VNTRAGPSQHSSPAV	VNTRAGPSQHSSPAV	449	ERK5 (Q13164)	1	1	1	1	1	1	1	Both conserved	no	N/A	1	Both conserved	N/A	N/A
S137	S137	Q13163	F7GJH7	QHSSPAVSDSLPSNS	QHSSPAVSDSLPSNS	449	ERK5 (Q13164)	1	1	1	1	1	1	1	Both conserved	no	N/A	1	Both conserved	N/A	N/A
S142	S142	Q13163	F7GJH7	AVSDSLPSNSLKKSS	AVSDSLPSNSLKKSS	449	ERK5 (Q13164)	1	1	1	1	1	1	1	Both conserved	no	N/A	1	Both conserved	N/A	N/A
T135	T135	Q9Y3C5	F7H8S3	DWLMRSFTCPSCMEP	DWLMRSFTCPSCMEP	154	AKT1 (P31749)	1	1	1	1	1	1	1	Both conserved	yes	1	1	Both conserved	N/A	N/A
Y4	Y4	P06493	F7GRY6	MEDYTKIEKIGEGTY	MEDYTKIEKIGEGTY	297	PKR (P19525)	1	1	1	1	1	0	0	Only phosphosite conserved	yes	1	0	Only phosphosite conserved	N/A	N/A
T161	T161	P06493	F7GRY6	GIPIRVYTHEVVTLW	GIPIRVYTHEVVTLW	297	CDK7 (P50613)	1	1	1	1	1	1	1	Both conserved	yes	24	1	Both conserved	N/A	N/A
Y15	Y15	P06493	F7GRY6	EKIGEGTYGVVYKGR	EKIGEGTYGVVYKGR	297	HER2 (P04626)	1	1	1	1	1	1	1	Both conserved	yes	149	1	Both conserved	N/A	N/A
S208	S208	P06493	F7GRY6	KPLFHGDSEIDQLFR	KPLFHGDSEIDQLFR	297	CHK1 (O14757)	1	1	1	1	1	1	1	Both conserved	no	N/A	1	Both conserved	N/A	N/A
T14	T14	P06493	F7GRY6	IEKIGEGTYGVVYKG	IEKIGEGTYGVVYKG	297	MYT1 (Q99640)	1	1	1	1	1	1	1	Both conserved	yes	23	1	Both conserved	N/A	N/A
S39	S39	P06493	F7GRY6	MKKIRLESEEEGVPS	MKKIRLESEEEGVPS	297	CK2A1 (P68400)	1	1	1	1	1	1	1	Both conserved	yes	2	1	Both conserved	N/A	N/A
S11	S11	O43315	F6WY03	EKAEKGKSFKQRLVL	EGAEKGKSFKQRLVL	295	PKCZ (Q05513)	1	1	1	1	1	1	1	Both conserved	yes	2	1	Both conserved	N/A	N/A
S222	S222	O43315	F6WY03	MNPARDLSPRLFTAL	MNPARDLSPRLFTAL	295	PKCZ (Q05513)	1	1	1	1	1	1	1	Both conserved	yes	2	1	Both conserved	N/A	N/A
S252	S155	P33241	F7EH63	PKLARQASIELPSMA	PKLARQASIELPSMA	242	MAPKAPK2 (P49137)	1	1	1	0	0	1	1	Only kinase conserved	yes	3	1	Only kinase conserved	N/A	N/A
S624	A666	Q86VP1	F7AC03	RPPVRVPAWGLEDNV	RPPVRVPSWGLEDNV	789	IKKA (O15111)	1	1	0	1	0	1	1	Only kinase conserved	no	N/A	1	Only kinase conserved	N/A	N/A
S593	S593	Q86VP1	F7AC03	NYKELKRSLENQAER	NYKELKRSLENPAER	789	IKKA (O15111)	1	1	1	1	1	1	1	Both conserved	no	N/A	1	Both conserved	N/A	N/A
S150	S150	P42574	F7HFY2	FRGDCCRSLTGKPKL	FRGDRCRSLTGKPKL	277	P38A (Q16539)	1	1	1	1	1	1	1	Both conserved	yes	1	1	Both conserved	N/A	N/A
S578	S554	P10275	F7B9Z6	YGALTCGSCKVFFKR	YGALTCGSCKVFFKR	895	PKCA (P17252)	1	1	1	1	1	1	1	Both conserved	no	N/A	1	Both conserved	N/A	N/A
S81	S65	P10275	F7B9Z6	QQQQQETSPRQQQQQ	QQQQQETSPRQQQQQ	895	CDK1 (P06493)	1	1	1	1	1	1	1	Both conserved	no	N/A	1	Both conserved	N/A	N/A
Y223	Y208	P10275	F7B9Z6	PTSSKDNYLGGTSTI	PTSSKDNYLGGTSTI	895	FER (P16591)	1	1	1	1	1	1	1	Both conserved	no	N/A	1	Both conserved	N/A	N/A
S650	S626	P10275	F7B9Z6	GEASSTTSPTEETAQ	GEASSTTSPTEETTQ	895	ERK1 (P27361)	1	1	1	1	1	1	1	Both conserved	no	N/A	1	Both conserved	N/A	N/A
Y267	Y252	P10275	F7B9Z6	QLRGDCMYAPVLGVP	QLRGDCMYAPLLGVP	895	ACK (Q07912)	1	1	1	1	1	1	1	Both conserved	no	N/A	1	Both conserved	N/A	N/A
Y534	Y510	P10275	F7B9Z6	MDSYSGPYGDMRLET	MDSYSGPYGDMRLET	895	SRC (P12931)	1	1	1	1	1	1	1	Both conserved	no	N/A	1	Both conserved	N/A	N/A
S515	S491	P10275	F7B9Z6	VSRVPYPSPTCVKSE	VSRVPYPSPTCVKSE	895	CDK7 (P50613)	1	1	1	1	1	1	1	Both conserved	no	N/A	1	Both conserved	N/A	N/A
S291	S276	P10275	F7B9Z6	PLAECKGSLLDDSAG	PLAECKGSLLDDSAG	895	AURA (O14965)	1	1	1	1	1	1	1	Both conserved	no	N/A	1	Both conserved	N/A	N/A
S213	S198	P10275	F7B9Z6	SGRAREASGAPTSSK	SGRAREASGAPTSSK	895	AKT1 (P31749)	1	1	1	1	1	1	1	Both conserved	no	N/A	1	Both conserved	N/A	N/A
T280	T265	P10275	F7B9Z6	VPPAVRPTPCAPLAE	VPPAVRPTPCAPLAE	895	AURA (O14965)	1	1	1	1	1	1	1	Both conserved	no	N/A	1	Both conserved	N/A	N/A
Y363	Y348	P10275	F7B9Z6	AYQSRDYYNFPLALA	AYQSRDYYNFPLALA	895	ACK (Q07912)	1	1	1	1	1	1	1	Both conserved	no	N/A	1	Both conserved	N/A	N/A
S791	S767	P10275	F7B9Z6	CVRMRHLSQEFGWLQ	CVRMRHLSQEFGWLQ	895	AKT1 (P31749)	1	1	1	1	1	1	1	Both conserved	no	N/A	1	Both conserved	N/A	N/A
S54	S54	P29353	F7HPS2	PPLPGDDSPTTLCSF	PPLPGDDSPTTLCSF	584	P38A (Q16539)	1	1	1	1	1	1	1	Both conserved	yes	1	1	Both conserved	N/A	N/A
Y272	Y228	P29353	F7HPR8	ELFDDPSYVNVQNLD	ELFDDPSYVNVQNLD	384	SRC (P12931)	1	1	1	1	1	1	1	Both conserved	no	N/A	1	Both conserved	N/A	N/A
Y410	Y521	P29353	F7HPS2	STTTPGQYVLTGLQS	STTTPGQYVLTGLQS	584	JAK3 (P52333)	1	1	1	1	1	1	1	Both conserved	no	N/A	1	Both conserved	N/A	N/A
Y317	Y428	P29353	F7HPS2	ELFDDPSYVNVQNLD	ELFDDPSYVNVQNLD	584	SYK (P43405)	1	1	1	1	1	1	1	Both conserved	no	N/A	1	Both conserved	N/A	N/A
Y448	Y559	P29353	F7HPS2	SVSHLISYHMDNHLP	SVSHLISYHMDNHLP	584	JAK3 (P52333)	1	1	1	1	1	1	1	Both conserved	no	N/A	1	Both conserved	N/A	N/A
Y349	Y349	P29353	F7HPS2	EEPPDHQYYNDFPGK	EEPPDHQYYNDFPGK	584	SRC (P12931)	1	1	1	1	1	1	1	Both conserved	yes	31	1	Both conserved	N/A	N/A
Y195	Y151	P29353	F7HPR8	EPPDHQYYNDFPGKE	EPPDHQYYNDFPGKE	384	SRC (P12931)	1	1	1	1	1	1	1	Both conserved	no	N/A	1	Both conserved	N/A	N/A
Y240	Y350	P29353	F7HPS2	EPPDHQYYNDFPGKE	EPPDHQYYNDFPGKE	584	SYK (P43405)	1	1	1	1	1	1	1	Both conserved	no	N/A	1	Both conserved	N/A	N/A
S29	S139	P29353	F7HPS2	EEWTRHGSFVNKPTR	EEWTRHGSFVNKPTR	584	PKCD (Q05655)	1	1	1	1	1	1	1	Both conserved	no	N/A	1	Both conserved	N/A	N/A
T386	T386	P29353	F7HPS2	STAPSAQTPSHLGAT	PTAPNAQTPSHLGAT	584	P38A (Q16539)	1	1	1	1	1	1	1	Both conserved	yes	1	1	Both conserved	N/A	N/A
Y427	Y428	P29353	F7HPS2	ELFDDPSYVNVQNLD	ELFDDPSYVNVQNLD	584	SRC (P12931)	1	1	1	1	1	1	1	Both conserved	yes	42	1	Both conserved	N/A	N/A
Y194	Y150	P29353	F7HPR8	EEPPDHQYYNDFPGK	EEPPDHQYYNDFPGK	384	SRC (P12931)	1	1	1	1	1	1	1	Both conserved	no	N/A	1	Both conserved	N/A	N/A
Y239	Y349	P29353	F7HPS2	EEPPDHQYYNDFPGK	EEPPDHQYYNDFPGK	584	SYK (P43405)	1	1	1	1	1	1	1	Both conserved	no	N/A	1	Both conserved	N/A	N/A
Y350	Y350	P29353	F7HPS2	EPPDHQYYNDFPGKE	EPPDHQYYNDFPGKE	584	SRC (P12931)	1	1	1	1	1	1	1	Both conserved	yes	28	1	Both conserved	N/A	N/A
T382	T381	P29401	F7BHR1	GCATRNRTVPFCSTF	GCATRNRTVPFCSTF	622	AKT1 (P31749)	1	1	1	1	1	1	1	Both conserved	yes	1	1	Both conserved	N/A	N/A
S387	S386	P29401	F7BHR1	NRTVPFCSTFAAFFT	NRTVPFCSTFAAFFT	622	AKT1 (P31749)	1	1	1	1	1	1	1	Both conserved	no	N/A	1	Both conserved	N/A	N/A
T46	T48	P84243	F7HAS8	PHRYRPGTVALREIR	PHRYRPGTVALREIR	138	DYRK3 (O43781)	1	1	1	1	1	1	1	Both conserved	no	N/A	1	Both conserved	N/A	N/A
S29	S29	P84243	F6QR30	ATKAARKSAPSTGGV	ATKAARKSAPSTGGV	136	PKACA (P17612)	1	1	1	1	1	1	1	Both conserved	no	N/A	0	Only phosphosite conserved	N/A	N/A
S11	S13	P84243	F7HAS8	TKQTARKSTGGKAPR	TKQTARKSTGGKAPR	138	PKACA (P17612)	1	1	1	1	1	1	1	Both conserved	no	N/A	0	Only phosphosite conserved	N/A	N/A
S739	S693	P54259	F7G4Z0	EEYETPESPVPPARS	EEYETPESPVPPARS	1139	JNK1 (P45983)	1	1	1	1	1	1	1	Both conserved	no	N/A	1	Both conserved	N/A	N/A
T101	A98	Q53GL7	H9H2N7	QGLSPGTAPQRLEQH	QGLPPGTTPQRLEQH	1019	CDK2 (P24941)	1	1	0	1	0	1	1	Only kinase conserved	yes	1	1	Only kinase conserved	N/A	N/A
S334	S333	P21730	F7H5Z6	SVVRESKSFTRSTVD	SVVRESKSFTRSTVD	349	PKCD (Q05655)	1	1	1	1	1	1	1	Both conserved	yes	4	1	Both conserved	N/A	N/A
S338	S331	P21730	P79188	ESKSFTRSTVDTMAQ	ESKSFTRSTVDTMAQ	340	PKCA (P17252)	1	1	1	1	1	1	1	Both conserved	yes	4	1	Both conserved	N/A	N/A
S317	S310	P21730	P79188	RLRKSLPSLLRNVLT	RLRKSLPSLLRNVLT	340	PKCA (P17252)	1	1	1	1	1	1	1	Both conserved	yes	2	1	Both conserved	N/A	N/A
S327	S326	P21730	F7H5Z6	RNVLTEESVVRESKS	RNVLTEESVVRESKS	349	PKCA (P17252)	1	1	1	1	1	1	1	Both conserved	yes	4	1	Both conserved	N/A	N/A
S332	S331	P21730	F7H5Z6	EESVVRESKSFTRST	EESVVRESKSFTRST	349	PKCA (P17252)	1	1	1	1	1	1	1	Both conserved	yes	4	1	Both conserved	N/A	N/A
S314	S307	P21730	P79188	FQGRLRKSLPSLLRN	FQGRLRKSLPSLLRN	340	PKCA (P17252)	1	1	1	1	1	1	1	Both conserved	yes	2	1	Both conserved	N/A	N/A
S409	S409	O75030	F6UXT0	KTSSRRSSMSMEETE	KTSSRRSSMSMEETE	419	P90RSK (Q15418)	1	1	1	1	1	1	1	Both conserved	no	N/A	1	Both conserved	N/A	N/A
S298	S298	O75030	F6UXT0	QARAHGLSLIPSTGL	QARAHGLSLIPSTGL	419	GSK3B (P49841)	1	1	1	1	1	1	1	Both conserved	no	N/A	1	Both conserved	N/A	N/A
S73	S73	O75030	F6UXT0	PGSSAPNSPMAMLTL	PGSSAPNSPMAMLTL	419	ERK1 (P27361)	1	1	1	1	1	1	1	Both conserved	no	N/A	1	Both conserved	N/A	N/A
S13	S68	Q08493	F7GZV4	VHSQRRESFLYRSDS	PHSQRRESFLYRSDS	687	PKACA (P17612)	1	1	1	1	1	1	1	Both conserved	no	N/A	0	Only phosphosite conserved	N/A	N/A
S535	S642	Q08493	F7ASQ1	YQSKIPRSPSDLTNP	YQSKIPRSPSDLTNP	712	ERK2 (P28482)	1	1	1	1	1	1	1	Both conserved	no	N/A	1	Both conserved	N/A	N/A
Y304	Y304	Q8IVM0	F6SPZ0	FSKSESSHKGFHYKH	FSKSESSHKGFHYKH	306	LCK (P06239)	1	1	1	1	1	1	1	Both conserved	yes	1	0	Only phosphosite conserved	N/A	N/A
Y279	Y279	Q8IVM0	F6SPZ0	TDGEDLDYTHFTNQQ	TDGEDADYTHFTNQQ	306	LCK (P06239)	1	1	1	1	1	1	1	Both conserved	yes	1	0	Only phosphosite conserved	N/A	N/A
Y217	Y217	Q8IVM0	F6SPZ0	MAEEKKAYKKAKERE	MAEEKKAYKKAKERE	306	LCK (P06239)	1	1	1	1	1	1	1	Both conserved	yes	1	0	Only phosphosite conserved	N/A	N/A
T370	T457	P21127	F7G6H2	KHEYFRETPLPIDPS	KHEYFRETPLPIDPS	526	CDK11AISO10 (Q9UQ88)	1	1	1	1	1	1	1	Both conserved	no	N/A	0	Only phosphosite conserved	N/A	N/A
T595	T594	P21127	F7FXD3	GSPLKAYTPVVVTLW	GSPLKAYTPVVVTLW	794	CDK7 (P50613)	1	1	1	1	1	1	1	Both conserved	no	N/A	1	Both conserved	N/A	N/A
Y523	Y514	P78352	F7D120	REDSVLSYETVTQME	REDSVLSYETVTQME	715	SRC (P12931)	1	1	1	1	1	1	1	Both conserved	yes	3	1	Both conserved	N/A	N/A
S1083	S1087	Q9UQE7	F7HNK4	ESERGSGSQSSVPSV	ESERGSGSQSSVPSV	1221	ATM (Q13315)	1	1	1	1	1	1	1	Both conserved	yes	4	1	Both conserved	N/A	N/A
S1067	S1071	Q9UQE7	F7HNK4	GDVEGSQSQDEGEGS	GDVEGSQSQDEGEGS	1221	CK2A1 (P68400)	1	1	1	1	1	1	1	Both conserved	yes	1	1	Both conserved	N/A	N/A
S780	S780	P42229	F7G8V4	DSLDSRLSPPAGLFT	DSLDSRLSPPAGLFT	794	ERK1 (P27361)	1	1	1	1	1	1	1	Both conserved	yes	9	1	Both conserved	N/A	N/A
Y694	Y694	P42229	F7G8V4	LAKAVDGYVKPQIKQ	LAKAVDGYVKPQIKQ	794	SYK (P43405)	1	1	1	1	1	1	1	Both conserved	yes	114	1	Both conserved	N/A	N/A
S763	R228	Q5TZA2	F7F2B5	LPRPRPGRRAREAPS	APRPVPGSPARDAPA	261	CDK2 (P24941)	1	0	0	0	0	1	1	Only kinase conserved	no	N/A	1	Only kinase conserved	N/A	N/A
S883	S883	Q9Y6D6	F7BID8	EIAGKKISMKETKEL	EIAGKKISMKETKEL	1849	PKACA (P17612)	1	1	1	1	1	1	1	Both conserved	yes	1	0	Only phosphosite conserved	N/A	N/A
S44	S44	O43852	F6ZZ64	KVHNDAQSFDYDHDA	KVHNDAQSFDYDHDA	315	PLK2 (Q9NYY3)	1	1	1	1	1	1	1	Both conserved	no	N/A	1	Both conserved	N/A	N/A
T73	T224	O43852	F6ZZ64	MYSHDGNTDEPEWVK	MYSHDGNTDEPEWVK	315	CK2A1 (P68400)	1	1	1	0	0	1	1	Only kinase conserved	no	N/A	1	Only kinase conserved	N/A	N/A
T254	T254	O43852	F6ZZ64	GKMDKEETKDWILPS	GKMDKEETKDWILPS	315	PLK3 (Q9H4B4)	1	1	1	1	1	1	1	Both conserved	no	N/A	1	Both conserved	N/A	N/A
T60	T60	O43852	F6ZZ64	LGAEEAKTFDQLTPE	LGAEEAKTFDQLTPE	315	PLK2 (Q9NYY3)	1	1	1	1	1	1	1	Both conserved	no	N/A	1	Both conserved	N/A	N/A
T196	T196	O43852	F6ZZ64	KDIVVQETMEDIDKN	KDIVVQETMEDIDKN	315	PLK2 (Q9NYY3)	1	1	1	1	1	1	1	Both conserved	no	N/A	1	Both conserved	N/A	N/A
T177	T177	O43852	F6ZZ64	IATKEEFTAFLHPEE	IATKEEFTAFLHPEE	315	PLK3 (Q9H4B4)	1	1	1	1	1	1	1	Both conserved	no	N/A	1	Both conserved	N/A	N/A
S263	S264	Q9H9Q4	F6RAR0	QPEQLVSSALTLSVP	QPEQLVSSAPTLSAP	300	DNAPK (P78527)	1	1	1	1	1	1	1	Both conserved	no	N/A	1	Both conserved	N/A	N/A
S251	S252	Q9H9Q4	F6RAR0	ASPQGIHSQCVNQPE	ASLQGIDSQCVNQPE	300	DNAPK (P78527)	1	1	1	1	1	1	1	Both conserved	no	N/A	1	Both conserved	N/A	N/A
T223	K224	Q9H9Q4	F6RAR0	NLYMAVTKQEVQVGQ	DLYMAVTTQEVQVGQ	300	DNAPK (P78527)	1	1	0	1	0	1	1	Only kinase conserved	no	N/A	1	Only kinase conserved	N/A	N/A
S132	S132	Q9H9Q4	F6RAR0	LASPSLVSQHLIRPL	LASPSLVSQHLIRPL	300	DNAPK (P78527)	1	1	1	1	1	1	1	Both conserved	no	N/A	1	Both conserved	N/A	N/A
S245	S246	Q9H9Q4	F6RAR0	PQTSKSASPQGIHSQ	PHTSNSASLQGIDSQ	300	DNAPK (P78527)	1	1	1	1	1	1	1	Both conserved	no	N/A	1	Both conserved	N/A	N/A
T266	T267	Q9H9Q4	F6RAR0	QLVSSALTLSVPEKE	QLVSSAPTLSAPEKE	300	DNAPK (P78527)	1	1	1	1	1	1	1	Both conserved	no	N/A	1	Both conserved	N/A	N/A
S55	S55	Q9H9Q4	F6RAR0	QVDTSVVSQRAKELN	QVDTSVVSQRAKELN	300	DNAPK (P78527)	1	1	1	1	1	1	1	Both conserved	no	N/A	1	Both conserved	N/A	N/A
S305	S305	P03372	F6QUN5	IKHSKKNSPALSLTA	IKRSKKNSLALSLTA	595	AURA (O14965)	1	1	1	1	1	1	1	Both conserved	yes	17	1	Both conserved	N/A	N/A
S236	S236	P03372	F6QUN5	IDKNRRKSCQACRLR	IDKNRRKSCQACRLR	595	PKACA (P17612)	1	1	1	1	1	1	1	Both conserved	yes	5	0	Only phosphosite conserved	N/A	N/A
S559	P559	P03372	F6QUN5	PTSRGGAPMEETDQS	PTSRGGASVEETDQS	595	CK2A1 (P68400)	1	1	0	1	0	1	1	Only kinase conserved	yes	4	1	Only kinase conserved	N/A	N/A
S104	S104	P03372	F6QUN5	FPPLNSVSPSPLMLL	FPPLNSVSPSPLMLL	595	ERK1 (P27361)	1	1	1	1	1	1	1	Both conserved	yes	21	1	Both conserved	N/A	N/A
S282	S282	P03372	F6QUN5	EGRGEVGSAGDMRAA	EGRGEVGSAGDMRAA	595	CK2A1 (P68400)	1	1	1	1	1	1	1	Both conserved	yes	4	1	Both conserved	N/A	N/A
S167	S167	P03372	F6QUN5	GGRERLASTNDKGSM	GGRERLASTNDKGSM	595	CK2A1 (P68400)	1	1	1	1	1	1	1	Both conserved	yes	38	1	Both conserved	N/A	N/A
S294	S294	P03372	F6QUN5	RAANLWPSPLMIKHS	RAANLWPSPLMIKRS	595	CDK2 (P24941)	1	1	1	1	1	1	1	Both conserved	yes	10	1	Both conserved	N/A	N/A
Y219	Y219	P03372	F6QUN5	SIQGHNDYMCPATNQ	SIQGHNDYMCPATNQ	595	ABL (P00519)	1	1	1	1	1	1	1	Both conserved	yes	1	1	Both conserved	N/A	N/A
S102	S102	P03372	F6QUN5	GGFPPLNSVSPSPLM	GGFPPLNSVSPSPLM	595	GSK3B (P49841)	1	1	1	1	1	1	1	Both conserved	yes	3	1	Both conserved	N/A	N/A
S106	S106	P03372	F6QUN5	PLNSVSPSPLMLLHP	PLNSVSPSPLMLLHP	595	ERK1 (P27361)	1	1	1	1	1	1	1	Both conserved	yes	21	1	Both conserved	N/A	N/A
T311	T311	P03372	F6QUN5	NSPALSLTADQMVSA	NSLALSLTADQMVSA	595	P38A (Q16539)	1	1	1	1	1	1	1	Both conserved	yes	7	1	Both conserved	N/A	N/A
Y52	Y52	P03372	F6QUN5	DSSKPAVYNYPEGAA	DSSKPAVYNYPEGAA	595	ABL (P00519)	1	1	1	1	1	1	1	Both conserved	yes	1	1	Both conserved	N/A	N/A
Y537	Y537	P03372	F6QUN5	CKNVVPLYDLLLEML	CKNVVPLYDLLLEML	595	SRC (P12931)	1	1	1	1	1	1	1	Both conserved	yes	9	1	Both conserved	N/A	N/A
S118	S118	P03372	F6QUN5	LHPPPQLSPFLQPHG	LHPPPQLSPFLQPHG	595	CDK7 (P50613)	1	1	1	1	1	1	1	Both conserved	yes	81	1	Both conserved	N/A	N/A
T147	T146	P13498	F7D4K1	ERPQIGGTIKQPPSN	ERPQIGGTIKQPPSN	194	PKCD (Q05655)	1	1	1	1	1	1	1	Both conserved	yes	2	1	Both conserved	N/A	N/A
Y163	Y114	Q14254	F7ECQ7	DVYDKVDYLSSLGKT	DVYDKVDYLSSLGKT	379	FYN (P06241)	1	1	1	1	1	1	1	Both conserved	yes	3	1	Both conserved	N/A	N/A
S1276	S2251	Q7Z3J3	F7HI99	HASPLASSPVRKNLF	HASPLASSPVRKNLF	3220	CDK1 (P06493)	1	1	1	0	0	1	1	Only kinase conserved	no	N/A	1	Only kinase conserved	N/A	N/A
S43	S43	Q86WR7	F7H1S4	SSSSRSRSFTLDDES	SSSSRSRSFTLDDES	435	CHK1 (O14757)	1	1	1	1	1	1	1	Both conserved	no	N/A	1	Both conserved	N/A	N/A
S40	S40	Q9UM11	F7GTB6	PASSPVSSPSKHGDR	PASSPVSSPSKHGDR	493	CDK5 (Q00535)	1	1	1	1	1	1	1	Both conserved	yes	4	1	Both conserved	N/A	N/A
S163	S163	Q9UM11	F7GTB6	KSQKLLRSPRKPTRK	KSQKLLRSPRKPTRK	493	CDK5 (Q00535)	1	1	1	1	1	1	1	Both conserved	yes	2	1	Both conserved	N/A	N/A
T121	T121	Q9UM11	F7GTB6	DRRLQPSTPEKKGLF	DRRLQPSTPEKKGLF	493	CDK5 (Q00535)	1	1	1	1	1	1	1	Both conserved	yes	2	1	Both conserved	N/A	N/A
S274	S274	P14672	F7F3Z8	LERERPLSLLQLLGS	LERERPLSLLQLLGS	509	SGK1 (O00141)	1	1	1	1	1	1	1	Both conserved	yes	1	1	Both conserved	N/A	N/A
Y91	Y91	P42681	F7ADL9	KIQVKALYDFLPREP	KIQVKALYDFLPREP	527	TXK (P42681)	1	1	1	1	1	1	1	Both conserved	yes	2	1	Both conserved	N/A	N/A
Y420	Y420	P42681	F7ADL9	RYVLDDEYVSSFGAK	RYVLDDEYVSSFGAK	527	TXK (P42681)	1	1	1	1	1	1	1	Both conserved	no	N/A	1	Both conserved	N/A	N/A
S504	S475	Q16206	F6TRT5	ENLKEKESCASRLCA	ENLKEKESCASRLCA	581	PKCD (Q05655)	1	1	1	1	1	1	1	Both conserved	yes	1	1	Both conserved	N/A	N/A
S111	S111	Q01860	F6QW14	ESNSDGASPEPCTVP	ESNSDGASPEPCTVT	360	ERK1 (P27361)	1	1	1	1	1	1	1	Both conserved	yes	2	1	Both conserved	N/A	N/A
S289	S289	Q01860	B8XIA3	RQKGKRSSSDYAQRE	RQKGKRSSSDYAQRE	360	PKACA (P17612)	1	1	1	1	1	1	1	Both conserved	no	N/A	0	Only phosphosite conserved	N/A	N/A
T118	P118	Q01860	B8XIA3	SPEPCTVPTGAVKLE	SPEPCTVTPGAVKLE	360	ERK2 (P28482)	1	1	0	1	0	1	1	Only kinase conserved	no	N/A	1	Only kinase conserved	N/A	N/A
S288	S288	Q01860	B8XIA3	RRQKGKRSSSDYAQR	RRQKGKRSSSDYAQR	360	PKACA (P17612)	1	1	1	1	1	1	1	Both conserved	no	N/A	0	Only phosphosite conserved	N/A	N/A
S355	S355	Q01860	B8XIA3	PPVSVTTLGSPMHSN	PPVSVTTLGSPMHSN	360	ERK2 (P28482)	1	1	1	1	1	1	1	Both conserved	no	N/A	1	Both conserved	N/A	N/A
Y699	Y694	P51692	F7G8V4	LAKAVDGYVKPQIKQ	TAKAVDGYVKPQIKQ	794	SRC (P12931)	1	1	1	1	1	1	1	Both conserved	yes	38	1	Both conserved	N/A	N/A
T246	T246	Q96B36	F6PK02	LPRPRLNTSDFQKLK	LPRPRLNTSDFQKLK	256	DYRK3 (O43781)	1	1	1	1	1	1	1	Both conserved	yes	33	1	Both conserved	N/A	N/A
S221	S221	Q96B36	F6PK02	DLDRIAASMRALVLR	DLDRIAASMRALVLR	256	MTOR (P42345)	1	1	1	1	1	1	1	Both conserved	yes	2	1	Both conserved	N/A	N/A
S183	S183	Q96B36	F6PK02	PTQQYAKSLPVSVPV	PTQQYAKSLPVSVPV	256	MTOR (P42345)	1	1	1	1	1	1	1	Both conserved	yes	5	1	Both conserved	N/A	N/A
S495	S495	Q01581	F7HQ90	TATEHIPSPAKKVPR	IATEHIPSPAKKVPR	520	CDK1 (P06493)	1	1	1	1	1	1	1	Both conserved	no	N/A	1	Both conserved	N/A	N/A
S49	S49	P05198	F7EFD7	IEGMILLSELSRRRI	IEGMILLSELSRRRI	315	HRI (Q9BQI3)	1	1	1	1	1	1	1	Both conserved	yes	4	1	Both conserved	N/A	N/A
S52	S52	P05198	F7EFD7	MILLSELSRRRIRSI	MILLSELSRRRIRSI	315	HRI (Q9BQI3)	1	1	1	1	1	1	1	Both conserved	yes	84	1	Both conserved	N/A	N/A
T81	T81	Q9ULC4	F7FCA1	REGPFYPTLRLLHKY	REGPFYPTLRLLHKY	181	ERK1 (P27361)	1	1	1	1	1	1	1	Both conserved	yes	1	1	Both conserved	N/A	N/A
S118	S118	Q9ULC4	F7FCA1	IMCPGLTSPGAKLYP	IMCPGLTSPGAKLYP	181	CDK1 (P06493)	1	1	1	1	1	1	1	Both conserved	no	N/A	1	Both conserved	N/A	N/A
S39	S39	Q16658	F7EX32	KVNASASSLKKKQIW	KVNASASSLKKKQIW	493	PKCA (P17252)	1	1	1	1	1	1	1	Both conserved	yes	11	1	Both conserved	N/A	N/A
S316	S316	P52655	F7H5J8	VEEEPLNSEDDVSDE	VEEEPLNSEDDVSDE	376	TAF1 (P21675)	1	1	1	1	1	1	1	Both conserved	yes	1	1	Both conserved	N/A	N/A
S321	S321	P52655	F7H5J8	LNSEDDVSDEEGQEL	LNSEDDVSDEEGQEL	376	TAF1 (P21675)	1	1	1	1	1	1	1	Both conserved	yes	1	1	Both conserved	N/A	N/A
S412	S397	P49407	F6UMI8	EEEENGTGSPQLNNR	EEEEDGTGSPQLNNR	403	ERK1 (P27361)	1	1	1	1	1	1	1	Both conserved	yes	7	1	Both conserved	N/A	N/A
S557	S562	O95453	F6XSN7	NHYYRNNSFTAPSTV	NHYYRNNSFTAPSTV	644	MAPKAPK2 (P49137)	1	1	1	1	1	1	1	Both conserved	yes	1	1	Both conserved	N/A	N/A
T312	T312	P32245	F7GYJ1	RSQELRKTFKEIICC	RSQELRKTFKEIICC	332	PKACA (P17612)	1	1	1	1	1	1	1	Both conserved	yes	2	0	Only phosphosite conserved	N/A	N/A
S283	S283	Q99626	F7FQH1	RSVQEPLSPVSSLQA	RSVPEPLSPVSSLQA	313	GSK3B (P49841)	1	1	1	1	1	1	1	Both conserved	yes	1	1	Both conserved	N/A	N/A
T26	T26	O43255	F6TED2	PPPQPQHTPSPAAPP	PPPQPQHTPSPAAPP	324	DYRK2 (Q92630)	1	1	1	1	1	1	1	Both conserved	yes	5	1	Both conserved	N/A	N/A
S28	S28	O43255	F6TED2	PQPQHTPSPAAPPAA	PQPQHTPSPAAPPAA	324	HIPK2 (Q9H2X6)	1	1	1	1	1	1	1	Both conserved	yes	6	1	Both conserved	N/A	N/A
T119	T119	O43255	F6TED2	PTCRGALTPSIRNLA	PTCRGALTPSIRNLA	324	DYRK2 (Q92630)	1	1	1	1	1	1	1	Both conserved	yes	3	1	Both conserved	N/A	N/A
S68	S68	O43255	F6TED2	GGGAGPVSPQHHELT	GGGAGPVSPQHHELT	324	DYRK2 (Q92630)	1	1	1	1	1	1	1	Both conserved	yes	5	1	Both conserved	N/A	N/A
S16	S16	O43255	F6TED2	PSANKPCSKQPPPQP	PSANKPCSKQPPPQP	324	DYRK2 (Q92630)	1	1	1	1	1	1	1	Both conserved	yes	2	1	Both conserved	N/A	N/A
S608	S607	Q13586	F6ZFD0	PSAPPGGSPHLDSSR	PSAPPGGSPHLDSSR	684	ERK2 (P28482)	1	1	1	1	1	1	1	Both conserved	yes	7	1	Both conserved	N/A	N/A
S621	S620	Q13586	F6ZFD0	SRSHSPSSPDPDTPS	SRSHSPSSPDPDTPS	684	ERK2 (P28482)	1	1	1	1	1	1	1	Both conserved	yes	7	1	Both conserved	N/A	N/A
S668	S667	Q13586	F6ZFD0	IGEETDSSPGRKKFP	IGEETDSSPGRKKFP	684	CDK1 (P06493)	1	1	1	1	1	1	1	Both conserved	yes	3	1	Both conserved	N/A	N/A
S575	S575	Q13586	F6ZFD0	LMEKLPDSPALAKAL	LVEKLPDSPALAKKA	684	ERK2 (P28482)	1	1	1	1	1	1	1	Both conserved	yes	8	1	Both conserved	N/A	N/A
S366	S345	P05455	F6V7U0	GKKTKFASDDEHDEN	GKKTKFASDDEHDEH	384	CK2A1 (P68400)	1	1	1	1	1	1	1	Both conserved	yes	10	1	Both conserved	N/A	N/A
Y306	Y306	Q13017	F7GRE8	NHPDYEEYINLEGTR	NHPDYEEYINLEGTR	1502	INSR (P06213)	1	1	1	1	1	1	1	Both conserved	yes	1	1	Both conserved	N/A	N/A
Y1109	Y1109	Q13017	F7GRE8	KGYSDEIYVVPDDSQ	KGYSDEIYVVPDDSQ	1502	SRC (P12931)	1	1	1	1	1	1	1	Both conserved	yes	2	1	Both conserved	N/A	N/A
S255	S255	Q9H6F5	F7HTL3	DRSKKRFSQMLQDKP	DRSKKRFSQMLQDKP	360	AURB (Q96GD4)	1	1	1	1	1	1	1	Both conserved	no	N/A	1	Both conserved	N/A	N/A
S77	G29	O15511	F7BM58	AVKERAQGVVLKVLT	AVKDRAGSIVLKVLI	103	MAPKAPK2 (P49137)	1	1	0	0	0	1	1	Only kinase conserved	no	N/A	1	Only kinase conserved	N/A	N/A
S218	S218	Q02750	F7C389	VSGQLIDSMANSFVG	VSGQLIDSMANSFVG	393	RAF1 (P04049)	1	1	1	1	1	1	1	Both conserved	yes	112	1	Both conserved	N/A	N/A
T286	T286	Q02750	F7C389	VEGDAAETPPRPRTP	VEGDAAETPPRPRTP	393	CDK1 (P06493)	1	1	1	1	1	1	1	Both conserved	yes	8	1	Both conserved	N/A	N/A
T55	T55	Q02750	F7C389	KRLEAFLTQKQKVGE	KRLEAFLTQKQKVGE	393	CHK1 (O14757)	1	1	1	1	1	1	1	Both conserved	no	N/A	1	Both conserved	N/A	N/A
T292	T292	Q02750	F7C389	ETPPRPRTPGRPLSS	ETPPRPRTPGRPLSS	393	ERK1 (P27361)	1	1	1	1	1	1	1	Both conserved	yes	13	1	Both conserved	N/A	N/A
T386	T386	Q02750	F7C389	IGLHQPSTPTHAAGV	IGLNQPSTPTHAAGV	393	ERK2 (P28482)	1	1	1	1	1	1	1	Both conserved	yes	5	1	Both conserved	N/A	N/A
S222	S222	Q02750	F7C389	LIDSMANSFVGTRSY	LIDSMANSFVGTRSY	393	RAF1 (P04049)	1	1	1	1	1	1	1	Both conserved	yes	108	1	Both conserved	N/A	N/A
S298	S298	Q02750	F7C389	RTPGRPLSSYGMDSR	RTPGRPLSSYGMDSR	393	PAK1 (Q13153)	1	1	1	1	1	1	1	Both conserved	yes	21	1	Both conserved	N/A	N/A
S303	S303	P09758	F7GC38	VISNRRKSGKYKKVE	VITNRRKSGKYKKVE	323	PKCA (P17252)	1	1	1	1	1	1	1	Both conserved	yes	1	1	Both conserved	N/A	N/A
T38	T38	O14713	F7EVP2	GGLSRSSTVASLDTD	GGLSRSSTVASLDTD	200	CAMK2A (Q9UQM7)	1	1	1	1	1	1	1	Both conserved	yes	1	0	Only phosphosite conserved	N/A	N/A
S131	S131	P18615	F6YEH9	SRRPQRKSLYESFVS	SRRPQRKSLYESFVS	380	AURB (Q96GD4)	1	1	1	1	1	1	1	Both conserved	no	N/A	1	Both conserved	N/A	N/A
S42	S14	P06239	F7B3Z0	AYLIRNGSERVVTSA	TLLIRNGSEVRDPLV	401	PKACA (P17612)	0	0	1	1	0	1	1	Only kinase conserved	no	N/A	0	Neither conserved	N/A	N/A
Y394	Y376	P06239	F7BV42	RVIEDNEYTAREGAK	RLIEDNEYTAREGAK	491	LCK (P06239)	1	1	1	1	1	1	1	Both conserved	yes	38	0	Only phosphosite conserved	N/A	N/A
S59	S683	P06239	F6RB06	EASSPPASPLQHLLP	EGSNPPASPLQDNLV	733	ERK1 (P27361)	1	1	1	0	0	1	1	Only kinase conserved	yes	10	1	Only kinase conserved	N/A	N/A
Y505	Y487	P06239	F7BV42	DDFYTATEGQYQQQP	EDFFTATEGQYQPQP	491	LCK (P06239)	1	1	1	1	1	1	1	Both conserved	yes	39	0	Only phosphosite conserved	N/A	N/A
S10	S10	O95707	F7HPV4	SVIYHALSQKEAKDS	SVIYHALSQKEANDS	221	CHK1 (O14757)	1	1	1	1	1	1	1	Both conserved	no	N/A	1	Both conserved	N/A	N/A
S433	S433	P01730	F6XGD3	RRQAERMSQIKRLLS	RRQAERMSQIKRLLS	458	PKCA (P17252)	1	1	1	1	1	1	1	Both conserved	yes	3	1	Both conserved	N/A	N/A
S440	S440	P01730	F6XGD3	SQIKRLLSEKKTCQC	SQIKRLLSEKKTCQC	458	PKCA (P17252)	1	1	1	1	1	1	1	Both conserved	yes	1	1	Both conserved	N/A	N/A
S696	S530	P27816	F7HR85	PNKELPPSPEKKTKP	PNKELPPSPEKKTKP	986	CDK1 (P06493)	1	1	1	1	1	1	1	Both conserved	no	N/A	1	Both conserved	N/A	N/A
T901	T735	P27816	F7HR85	MPSRPSTTPSIDKKP	MPSRPSTTPFIDKKP	986	CDK1 (P06493)	1	1	1	1	1	1	1	Both conserved	no	N/A	1	Both conserved	N/A	N/A
T917	T751	P27816	F7HR85	SAKPSSTTPRLSRLA	SAKPSSTTPRLSRLA	986	CDK1 (P06493)	1	1	1	1	1	1	1	Both conserved	no	N/A	1	Both conserved	N/A	N/A
T892	T726	P27816	F7HR85	APTRVKPTPMPSRPS	VPSRVKATPMPSRPS	986	CDK1 (P06493)	1	1	1	1	1	1	1	Both conserved	no	N/A	1	Both conserved	N/A	N/A
T925	T759	P27816	F7HR85	PRLSRLATNASAPDL	PRLSRLATNTSAPDL	986	CHK1 (O14757)	1	1	1	1	1	1	1	Both conserved	no	N/A	1	Both conserved	N/A	N/A
S787	S621	P27816	F7HR85	KAPEKRASPSKPASA	KAPEKRASPSKPASA	986	CDK1 (P06493)	1	1	1	1	1	1	1	Both conserved	yes	3	1	Both conserved	N/A	N/A
T161	T161	Q9NYL2	F7GQ89	ASRFHNHTTHMSLVG	ASRFHNHTTHMSLVG	801	ZAK (Q9NYL2)	1	1	1	1	1	1	1	Both conserved	yes	1	1	Both conserved	N/A	N/A
S165	S165	Q9NYL2	F7GQ89	HNHTTHMSLVGTFPW	HNHTTHMSLVGTFPW	801	ZAK (Q9NYL2)	1	1	1	1	1	1	1	Both conserved	yes	1	1	Both conserved	N/A	N/A
T162	T162	Q9NYL2	F7GQ89	SRFHNHTTHMSLVGT	SRFHNHTTHMSLVGT	801	ZAK (Q9NYL2)	1	1	1	1	1	1	1	Both conserved	yes	1	1	Both conserved	N/A	N/A
S667	S667	Q12789	F7HDU1	VRLVRNLSEEGLLRL	VRLVRNLSEEGLLRL	2109	CHK1 (O14757)	1	1	1	1	1	1	1	Both conserved	no	N/A	1	Both conserved	N/A	N/A
S2814	S2796	Q92736	F6QN38	ISQTSQVSVDAAHGY	ISQTSQVSVDAAHGY	4952	CAMK2A (Q9UQM7)	1	1	1	1	1	1	1	Both conserved	no	N/A	0	Only phosphosite conserved	N/A	N/A
S2031	S2013	Q92736	F6QN38	TIRGRLLSLVEKVTY	TIRGRLLSLVEKVTY	4952	PKACA (P17612)	1	1	1	1	1	1	1	Both conserved	no	N/A	0	Only phosphosite conserved	N/A	N/A
S2808	S2790	Q92736	F6QN38	YNRTRRISQTSQVSV	YNRTRRISQTSQVSV	4952	CAMK2A (Q9UQM7)	1	1	1	1	1	1	1	Both conserved	no	N/A	0	Only phosphosite conserved	N/A	N/A
Y1575	Y974	Q15746	F6VWK0	QISEGVEYIHKQGIV	QISEGVEYIHKQGIV	1262	ABL (P00519)	1	1	1	0	0	1	1	Only kinase conserved	no	N/A	1	Only kinase conserved	N/A	N/A
Y611	Y611	Q15746	F6VQQ5	KSSGKSEYLLPVAPS	KSSRKSEYLLPVAPS	1483	ABL (P00519)	1	1	1	1	1	1	1	Both conserved	no	N/A	1	Both conserved	N/A	N/A
Y1449	Y1449	Q15746	F6VQQ5	EKEPEVDYRTVTINT	EKEPEVDYRTVTINT	1483	ABL (P00519)	1	1	1	1	1	1	1	Both conserved	no	N/A	1	Both conserved	N/A	N/A
Y792	Y792	Q15746	F6VQQ5	QPWHAGRYEILLKNR	QPWHAGQYEILLKNR	1483	ABL (P00519)	1	1	1	1	1	1	1	Both conserved	no	N/A	1	Both conserved	N/A	N/A
S1772	S1120	Q15746	F6VWK0	SGLSGRKSSTGSPTS	SGLSGRKSSTGSPTS	1262	PAK1 (Q13153)	1	1	1	0	0	1	1	Only kinase conserved	no	N/A	1	Only kinase conserved	N/A	N/A
S1779	S1127	Q15746	F6VWK0	SSTGSPTSPLNAEKL	SSTGSPTSPLNAEKL	1262	ERK1 (P27361)	1	1	1	0	0	1	1	Only kinase conserved	no	N/A	1	Only kinase conserved	N/A	N/A
Y846	Y846	Q15746	F6VQQ5	DGGGSDRYGTLRPGW	DGGGSDRYGSLRPGW	1483	ABL (P00519)	1	1	1	1	1	1	1	Both conserved	no	N/A	1	Both conserved	N/A	N/A
Y464	Y464	Q15746	F6VQQ5	QEGSIEVYEDAGSHY	QEGSIEVYEDAGSHY	1483	SRC (P12931)	1	1	1	1	1	1	1	Both conserved	yes	3	1	Both conserved	N/A	N/A
S1773	S1121	Q15746	F6VWK0	GLSGRKSSTGSPTSP	GLSGRKSSTGSPTSP	1262	PKACA (P17612)	1	1	1	0	0	1	1	Only kinase conserved	no	N/A	0	Neither conserved	N/A	N/A
Y231	Y231	Q15746	F6VQQ5	NQDDMGVYTCLVVNG	NQDDVGVYTCLVVNG	1483	ABL (P00519)	1	1	1	1	1	1	1	Both conserved	no	N/A	1	Both conserved	N/A	N/A
S1776	S1124	Q15746	F6VWK0	GRKSSTGSPTSPLNA	GRKSSTGSPTSPLNA	1262	GSK3B (P49841)	1	1	1	0	0	1	1	Only kinase conserved	no	N/A	1	Only kinase conserved	N/A	N/A
Y471	Y471	Q15746	F6VQQ5	YEDAGSHYLCLLRAR	YEDAGSHYLCLLKAR	1483	SRC (P12931)	1	1	1	1	1	1	1	Both conserved	yes	2	1	Both conserved	N/A	N/A
Y556	Y556	Q15746	F6VQQ5	LNGQPIQYAHSTCEA	LNGQPIQYARSTCEA	1483	ABL (P00519)	1	1	1	1	1	1	1	Both conserved	no	N/A	1	Both conserved	N/A	N/A
Y1635	Y1034	Q15746	F6VWK0	VAPEVINYEPIGYAT	VAPEVINYEPIGYAT	1262	ABL (P00519)	1	1	1	0	0	1	1	Only kinase conserved	no	N/A	1	Only kinase conserved	N/A	N/A
Y342	Y341	Q9BZS1	F7FCX1	NMRPPFTYATLIRWA	NMRPPFTYATLIRWA	430	LCK (P06239)	1	1	1	1	1	1	1	Both conserved	yes	1	0	Only phosphosite conserved	N/A	N/A
S1190	S42	Q96J92	F7GSC9	TSPCTLLSKGSYQTS	SSRQRRLSKGSFPTS	1072	SGK1 (O00141)	0	0	1	0	0	1	1	Only kinase conserved	no	N/A	1	Only kinase conserved	N/A	N/A
S12	S12	Q9UKT5	F6Z9D2	EPRSGTSSPPPPFSD	EPRSGTNSPPPPFSD	387	GSK3B (P49841)	1	1	1	1	1	1	1	Both conserved	yes	2	1	Both conserved	N/A	N/A
S287	S287	O60928	F7EIS4	EICQRRTSYLPSEIM	EICQRRTSYLPSEIM	360	PKACA (P17612)	1	1	1	1	1	1	1	Both conserved	yes	1	0	Only phosphosite conserved	N/A	N/A
S201	S201	O60928	F7EIS4	TRPSPLTSVRVSAVL	TRPSPLTSVRVSAVL	360	PKCA (P17252)	1	1	1	1	1	1	1	Both conserved	yes	1	1	Both conserved	N/A	N/A
S406	S406	P08195	F6W932	LLTSSYLSDSSFTGE	LLTSSYLSDSGSTGE	482	CK2A1 (P68400)	1	1	1	1	1	1	1	Both conserved	yes	1	1	Both conserved	N/A	N/A
S527	S633	P08195	F7DEQ8	KSLFQRLSVRRSSSP	LSLFRRLSDQRSKER	1422	CK2A1 (P68400)	0	0	1	1	0	1	1	Only kinase conserved	yes	1	1	Only kinase conserved	N/A	N/A
S408	S409	P08195	F6RUW5	TSSYLSDSSFTGEHT	TSSYLSDSGSTGEHT	483	CK2A1 (P68400)	1	1	1	1	1	1	1	Both conserved	yes	1	1	Both conserved	N/A	N/A
S531	K276	P08195	F7C5Y7	TDISDQIKKEKSLLV	RRLSDQRSKERSLLH	328	CK2A1 (P68400)	0	0	0	0	0	1	1	Only kinase conserved	yes	1	1	Only kinase conserved	N/A	N/A
S410	F410	P08195	F6W932	SYLSDSSFTGEHTKS	SYLSDSGSTGEHTKS	482	CK2A1 (P68400)	1	1	0	1	0	1	1	Only kinase conserved	yes	1	1	Only kinase conserved	N/A	N/A
S14	S14	Q9H1K1	F7H2Z5	GRLRRAASALLLRSP	FRLRRAASALLLRSP	167	MTOR (P42345)	1	1	1	1	1	1	1	Both conserved	yes	2	1	Both conserved	N/A	N/A
S20	R20	Q13546	F6THC2	KSSDFLERAELDSGG	KSSDFLESAELDSGG	671	RIPK1 (Q13546)	1	1	0	1	0	1	1	Only kinase conserved	no	N/A	1	Only kinase conserved	N/A	N/A
S15	S15	Q13546	F6THC2	NVIKMKSSDFLERAE	NVIKMKSSDFLESAE	671	RIPK1 (Q13546)	1	1	1	1	1	1	1	Both conserved	no	N/A	1	Both conserved	N/A	N/A
S166	S166	Q13546	F6THC2	LASFKMWSKLSKEEH	LASFKMWSKLNNEEH	671	RIPK1 (Q13546)	1	1	1	1	1	1	1	Both conserved	no	N/A	1	Both conserved	N/A	N/A
S161	S161	Q13546	F6THC2	IADLGLASFKMWSKL	IADLGLASFKMWSKL	671	RIPK1 (Q13546)	1	1	1	1	1	1	1	Both conserved	yes	1	1	Both conserved	N/A	N/A
S14	S14	Q13546	F6THC2	LNVIKMKSSDFLERA	LNVIKMKSSDFLESA	671	RIPK1 (Q13546)	1	1	1	1	1	1	1	Both conserved	no	N/A	1	Both conserved	N/A	N/A
S55	S108	Q13907	F7H516	GLLHRAFSVFLFNTE	GLLHRAFSVFLFNTE	280	CHK1 (O14757)	1	1	1	1	1	1	1	Both conserved	no	N/A	1	Both conserved	N/A	N/A
T329	T329	Q7RTN6	F7AI65	GLSDSLTTSTPRPSN	GLSDSLTTSTPRPSN	431	LKB1 (Q15831)	1	1	1	1	1	1	1	Both conserved	no	N/A	1	Both conserved	N/A	N/A
T419	T419	Q7RTN6	F7AI65	SGIFGLVTNLEELEV	SGIFGLVTNLEELEV	431	LKB1 (Q15831)	1	1	1	1	1	1	1	Both conserved	no	N/A	1	Both conserved	N/A	N/A
S331	S65	Q9BXW9	H9H4F7	KSKGRASSSGNQESS	KSKGRASSSGNQESS	297	CHK1 (O14757)	1	1	1	0	0	1	1	Only kinase conserved	yes	1	1	Only kinase conserved	N/A	N/A
S717	S506	Q9BXW9	F6UU01	TGGGPVASQNSLMQT	KDGGPVTSQESGQKL	562	ATR (Q13535)	0	0	1	0	0	1	1	Only kinase conserved	yes	1	1	Only kinase conserved	N/A	N/A
S222	T106	Q9BXW9	F6YR60	LDEILDETQHLDIGL	LPEILGDSQHADVGK	291	ATM (Q13315)	0	0	1	0	0	1	1	Only kinase conserved	yes	3	1	Only kinase conserved	N/A	N/A
T596	L2265	Q9BXW9	F7BTA1	GEESPGLLQERSPLL	RSESPSLTQERANLS	2628	ATR (Q13535)	0	0	0	0	0	1	1	Only kinase conserved	no	N/A	1	Only kinase conserved	N/A	N/A
T691	T550	Q9BXW9	F6ZZK4	YGLDNFDTQFTSEPV	YGLEEYDTQDGIAIN	592	ATR (Q13535)	0	0	1	0	0	1	1	Only kinase conserved	yes	1	1	Only kinase conserved	N/A	N/A
T608	V396	Q9BXW9	F7E9D6	RLSEEQRVQVTSLRN	NLSDEQCTQVTSLLQ	3707	ATR (Q13535)	1	1	0	1	0	1	1	Only kinase conserved	no	N/A	1	Only kinase conserved	N/A	N/A
T308	T308	P31749	F6SAS5	KDGATMKTFCGTPEY	KDGATMKTFCGTPEY	480	TBK1 (Q9UHD2)	1	1	1	1	1	1	1	Both conserved	yes	577	1	Both conserved	N/A	N/A
S129	S129	P31749	F6SAS5	SGSPSDNSGAEEMEV	SGSPSDNSGAEEMEV	480	CK2A1 (P68400)	1	1	1	1	1	1	1	Both conserved	yes	9	1	Both conserved	N/A	N/A
S473	S473	P31749	F6SAS5	RPHFPQFSYSASGTA	RPHFPQFSYSASGTA	480	TBK1 (Q9UHD2)	1	1	1	1	1	1	1	Both conserved	yes	1390	1	Both conserved	N/A	N/A
S246	S246	P31749	F6SAS5	LSRERVFSEDRARFY	LSRERVFSEDRARFY	480	AKT1 (P31749)	1	1	1	1	1	1	1	Both conserved	yes	1	1	Both conserved	N/A	N/A
T450	T450	P31749	F6SAS5	TAQMITITPPDQDDS	TAQMITITPPDQDDS	480	MTOR (P42345)	1	1	1	1	1	1	1	Both conserved	yes	25	1	Both conserved	N/A	N/A
T72	T72	P31749	F6SAS5	TERPRPNTFIIRCLQ	TERPRPNTFIIRCLQ	480	AKT1 (P31749)	1	1	1	1	1	1	1	Both conserved	yes	2	1	Both conserved	N/A	N/A
Y315	Y316	P31749	F6QE96	TFCGTPEYLAPEVLE	TFCGTPEYLAPEVLE	481	BRK (Q13882)	1	1	1	1	1	1	1	Both conserved	yes	5	1	Both conserved	N/A	N/A
Y326	Y327	P31749	F6QE96	EVLEDNDYGRAVDWW	EVLEDNDYGRAVDWW	481	BRK (Q13882)	1	1	1	1	1	1	1	Both conserved	yes	3	1	Both conserved	N/A	N/A
S140	S140	Q12904	F6RYT0	KKEKKQQSVAGSADS	KKEKKQQSIAGSADS	312	JNK1 (P45983)	1	1	1	1	1	1	1	Both conserved	yes	1	1	Both conserved	N/A	N/A
S159	S159	Q00535	F6W6J7	GIPVRCYSAEVVTLW	GIPVRCYSAEVVTLW	292	CK1A (P48729)	1	1	1	1	1	1	1	Both conserved	yes	5	1	Both conserved	N/A	N/A
Y727	Y727	P00533	P55245	SGAFGTVYKGLWIPE	SGAFGTVYKGLWIPE	1210	SRC (P12931)	1	1	1	1	1	1	1	Both conserved	yes	2	1	Both conserved	N/A	N/A
Y764	Y764	P00533	P55245	KEILDEAYVMASVDN	KEILDEAYVMASVDN	1210	SRC (P12931)	1	1	1	1	1	1	1	Both conserved	no	N/A	1	Both conserved	N/A	N/A
S1026	S1026	P00533	P55245	PQQGFFSSPSTSRTP	PQQGFFSSPSTSRTP	1210	CDK1 (P06493)	1	1	1	1	1	1	1	Both conserved	yes	1	1	Both conserved	N/A	N/A
S1039	S1039	P00533	P55245	TPLLSSLSATSNNST	TPLLSSLSATSNNST	1210	P38B (Q15759)	1	1	1	1	1	1	1	Both conserved	no	N/A	1	Both conserved	N/A	N/A
Y1110	Y1110	P00533	P55245	GSVQNPVYHNQPLNP	GSVQNPVYHNQPLNP	1210	EGFR (P00533)	1	1	1	1	1	1	1	Both conserved	yes	40	1	Both conserved	N/A	N/A
Y1125	Y1125	P00533	P55245	APSRDPHYQDPHSTA	APSRDPHYQDPHSTA	1210	SRC (P12931)	1	1	1	1	1	1	1	Both conserved	yes	4	1	Both conserved	N/A	N/A
T678	T678	P00533	P55245	RHIVRKRTLRRLLQE	RHIVRKRTLRRLLQE	1210	PKN1 (Q16512)	1	1	1	1	1	1	1	Both conserved	yes	19	1	Both conserved	N/A	N/A
Y1197	Y1197	P00533	P55245	STAENAEYLRVAPQS	STAENAEYLRVAPQS	1210	ABL (P00519)	1	1	1	1	1	1	1	Both conserved	yes	84	1	Both conserved	N/A	N/A
Y1092	Y1092	P00533	P55245	TFLPVPEYINQSVPK	TFLPVPEYINQSVPK	1210	ABL (P00519)	1	1	1	1	1	1	1	Both conserved	yes	114	1	Both conserved	N/A	N/A
Y1016	Y1016	P00533	P55245	DVVDADEYLIPQQGF	DVVDADEYLIPQQGF	1210	SRC (P12931)	1	1	1	1	1	1	1	Both conserved	yes	43	1	Both conserved	N/A	N/A
Y869	Y869	P00533	P55245	LGAEEKEYHAEGGKV	LGAEEKEYHAEGGKV	1210	SRC (P12931)	1	1	1	1	1	1	1	Both conserved	yes	77	1	Both conserved	N/A	N/A
Y1172	Y1172	P00533	P55245	ISLDNPDYQQDFFPK	ISLDNPDYQQDFFPK	1210	EGFR (P00533)	1	1	1	1	1	1	1	Both conserved	yes	43	1	Both conserved	N/A	N/A
T693	T693	P00533	P55245	RELVEPLTPSGEAPN	RELVEPLTPSGEAPN	1210	ERK1 (P27361)	1	1	1	1	1	1	1	Both conserved	yes	14	1	Both conserved	N/A	N/A
T1041	T1041	P00533	P55245	LLSSLSATSNNSTVA	LLSSLSATSNNSTVA	1210	P38B (Q15759)	1	1	1	1	1	1	1	Both conserved	no	N/A	1	Both conserved	N/A	N/A
Y737	Y735	P63010	F6WBY8	THRQGHIYMEMNFTN	THRQGHIYMEMNFTN	935	SRC (P12931)	1	1	1	1	1	1	1	Both conserved	yes	2	1	Both conserved	N/A	N/A
S635	S635	Q92878	F7DGI4	KLFDVCGSQDFESDL	KLFDVCGSQDFESDL	1312	ATM (Q13315)	1	1	1	1	1	1	1	Both conserved	yes	1	1	Both conserved	N/A	N/A
T73	T73	Q8TAE6	F7H817	RHQQGKVTVKYDRKE	RHQQGKVTVKYDRKE	165	PKACA (P17612)	1	1	1	1	1	1	1	Both conserved	yes	2	0	Only phosphosite conserved	N/A	N/A
S203	S203	Q9H8G2	F6W2I1	EGDNGMDSDMEEEAD	EGDNGMDSDMEEEAD	361	CHK1 (O14757)	1	1	1	1	1	1	1	Both conserved	no	N/A	1	Both conserved	N/A	N/A
S544	S545	P14866	F7AN89	GKSERSSSGLLEWES	GKSERSSSGLLEWES	590	CAMK4 (Q16566)	1	1	1	1	1	1	1	Both conserved	yes	1	1	Both conserved	N/A	N/A
S323	S450	Q96Q27	F7EA98	RVRRSGVSPLHLAAE	RIRRSGVSPLHLAAE	714	ERK1 (P27361)	1	1	1	1	1	1	1	Both conserved	yes	1	1	Both conserved	N/A	N/A
S26	S26	Q9BW19	F6QUB1	RPRIKAPSRLPLSGS	RPLIKAPSQLPLSGS	673	CHK1 (O14757)	1	1	1	1	1	1	1	Both conserved	no	N/A	1	Both conserved	N/A	N/A
S10	S10	Q9H3Z4	F7F948	DQRQRSLSTSGESLY	DQRQRSLSTSGESLY	198	PKACA (P17612)	1	1	1	1	1	1	1	Both conserved	yes	5	0	Only phosphosite conserved	N/A	N/A
Y188	Y179	P07766	G7NCB9	PPVPNPDYEPIRKGQ	PPVPNPDYEPIRKGQ	198	FYN (P06241)	1	1	1	1	1	1	1	Both conserved	yes	4	1	Both conserved	N/A	N/A
Y199	Y190	P07766	G7NCB9	RKGQQDLYSGLNQRR	RKGQRDLYSGLNQRR	198	FYN (P06241)	1	1	1	1	1	1	1	Both conserved	no	N/A	1	Both conserved	N/A	N/A
S751	S677	Q8WWI1	F7BN32	KWKDRRKSYTSDLQK	KWKDRRKSYTSDLQK	1610	AURB (Q96GD4)	1	1	1	1	1	1	1	Both conserved	no	N/A	1	Both conserved	N/A	N/A
S300	S226	Q8WWI1	F7BN32	DMSYRRISAVEPKTA	DMSYRRISAVEPKTA	1610	AURB (Q96GD4)	1	1	1	1	1	1	1	Both conserved	no	N/A	1	Both conserved	N/A	N/A
S1510	S1437	Q8WWI1	F7BN32	GIMRRGESLDNLDSP	GIMRRGESLDNLDSP	1610	CHK1 (O14757)	1	1	1	1	1	1	1	Both conserved	no	N/A	1	Both conserved	N/A	N/A
S397	S397	P04004	F6SSW9	NQNSRRPSRPTWRLS	NQNSRRPSRATWLSL	479	PKACA (P17612)	1	1	1	1	1	1	1	Both conserved	yes	4	0	Only phosphosite conserved	N/A	N/A
S386	S386	P04004	F6SSW9	YRSDRGHSRGRNQNS	YRSQRGHSRGRNQNS	479	PKCA (P17252)	1	1	1	1	1	1	1	Both conserved	no	N/A	1	Both conserved	N/A	N/A
S381	S381	P04004	F6SSW9	RNRKGYRSDRGHSRG	RNRKGYRSQRGHSRG	479	PKCA (P17252)	1	1	1	1	1	1	1	Both conserved	no	N/A	1	Both conserved	N/A	N/A
S393	S393	P04004	F6SSW9	SRGRNQNSRRPSRPT	SRGRNQNSRRPSRAT	479	PKCA (P17252)	1	1	1	1	1	1	1	Both conserved	no	N/A	1	Both conserved	N/A	N/A
T76	V76	P04004	F6SSW9	TMPEDEYVTYDYGEE	TMPEDEYTVYDDGEE	479	CK2A1 (P68400)	1	1	0	1	0	1	1	Only kinase conserved	no	N/A	1	Only kinase conserved	N/A	N/A
T69	T69	P04004	F6SSW9	VTRGDVFTMPEDEYV	VTRGDVFTMPEDEYT	479	CK2A1 (P68400)	1	1	1	1	1	1	1	Both conserved	no	N/A	1	Both conserved	N/A	N/A
Y60	Y43	O43294	F6T778	SGDKDHLYSTVCKPR	SGDKDHLYSTVCKPR	444	PYK2 (Q14289)	1	1	1	1	1	1	1	Both conserved	yes	3	1	Both conserved	N/A	N/A
S342	S342	O43164	F7EJJ7	RHEAKQRSVQRWREA	RHEAKQRSVQRWREA	667	PKACA (P17612)	1	1	1	1	1	1	1	Both conserved	yes	1	0	Only phosphosite conserved	N/A	N/A
T389	T389	O43164	F7EJJ7	RVITQRETENNQITP	RVITQRETENNQMTS	667	PKACA (P17612)	1	1	1	1	1	1	1	Both conserved	yes	1	0	Only phosphosite conserved	N/A	N/A
S307	S307	Q9Y2I7	F6UUQ5	PARNRSASITNLSLD	PARNRSASITNLSLD	2098	AKT1 (P31749)	1	1	1	1	1	1	1	Both conserved	yes	3	1	Both conserved	N/A	N/A
S318	S318	Q9Y2I7	F6UUQ5	LSLDRSGSPMVPSYE	LSLDRSGSPMVPSYE	2098	SGK1 (O00141)	1	1	1	1	1	1	1	Both conserved	yes	3	1	Both conserved	N/A	N/A
S361	S361	Q13422	F6YC72	LAEGTPRSNHSAQDS	LAEGTPRSNHSAQDS	519	SYK (P43405)	1	1	1	1	1	1	1	Both conserved	yes	1	1	Both conserved	N/A	N/A
S214	S156	Q13422	F7B8A3	GRSYKQRSSLEEHKE	GRSYKQRSSLEEHKE	473	BTK (Q06187)	1	1	1	1	1	1	1	Both conserved	no	N/A	1	Both conserved	N/A	N/A
S215	S157	Q13422	F7B8A3	RSYKQRSSLEEHKER	RSYKQRSSLEEHKER	473	BTK (Q06187)	1	1	1	1	1	1	1	Both conserved	no	N/A	1	Both conserved	N/A	N/A
S364	S364	Q13422	F6YC72	GTPRSNHSAQDSAVE	GTPRSNHSAQDSAVE	519	SYK (P43405)	1	1	1	1	1	1	1	Both conserved	yes	1	1	Both conserved	N/A	N/A
S114	S116	P31323	F6Q503	NRFTRRASVCAEAYN	NRFTRRASVCAEAYN	420	PKACA (P17612)	1	1	1	1	1	1	1	Both conserved	yes	2	0	Only phosphosite conserved	N/A	N/A
S408	S92	P81274	F7HGT8	KARQLRRSMENIELG	PKLGRRHSMENMELM	637	PKCA (P17252)	0	0	1	0	0	1	1	Only kinase conserved	yes	2	1	Only kinase conserved	N/A	N/A
T457	T409	P81274	F6PQH0	EKGKKNKTNLIFLAG	LKGKKYKTNSSTKVL	585	PBK (Q96KB5)	0	0	1	1	0	1	1	Only kinase conserved	yes	1	1	Only kinase conserved	N/A	N/A
S303	S303	Q13887	F7GX31	QATYFPPSPPSSEPG	QATYFPPSPPSSEPG	456	GSK3B (P49841)	1	1	1	1	1	1	1	Both conserved	yes	2	1	Both conserved	N/A	N/A
S387	S387	Q8NHY2	F6QR11	SDDSRTASQLDEFQE	SDDSRTASQLDEFQE	731	ATM (Q13315)	1	1	1	1	1	1	1	Both conserved	yes	3	1	Both conserved	N/A	N/A
S157	S153	P48200	F7E7R2	LQKAGKLSPLKVQPK	LQKAGKLSPVKVQPK	959	CDK1 (P06493)	1	1	1	1	1	1	1	Both conserved	yes	1	1	Both conserved	N/A	N/A
Y251	Y251	P46108	F6VK11	QKRVPCAYDKTALAL	QKRVPNAYDKTALAL	303	ABL (P00519)	1	1	1	1	1	1	1	Both conserved	yes	3	1	Both conserved	N/A	N/A
Y221	E247	P46108	F7A5Y9	GGPEPPPEAQPSPPP	GGPEPGPYAQPSVNT	453	ABL (P00519)	1	0	0	1	0	1	1	Only kinase conserved	yes	24	1	Only kinase conserved	N/A	N/A
Y1477	Y1481	Q00610	F7B8E8	LFITEEDYQALRTSI	LFITEEDYQALRTSI	1679	SRC (P12931)	1	1	1	1	1	1	1	Both conserved	yes	2	1	Both conserved	N/A	N/A
S966	S966	Q14683	F7H3L1	GEDSVSGSQRISSIY	GEDSVSGSQRISSIY	1232	ATM (Q13315)	1	1	1	1	1	1	1	Both conserved	yes	19	1	Both conserved	N/A	N/A
S957	S957	Q14683	F7H3L1	ISQEEGSSQGEDSVS	ISQEEGSSQGEDSVS	1232	ATR (Q13535)	1	1	1	1	1	1	1	Both conserved	yes	17	1	Both conserved	N/A	N/A
S291	S291	Q12800	F7HLY6	TYVNNSPSPGFNSSH	TYVNNSPSPGFNSSH	502	CDK2 (P24941)	1	1	1	1	1	1	1	Both conserved	yes	2	1	Both conserved	N/A	N/A
S289	S289	Q12800	F7HLY6	EITYVNNSPSPGFNS	EITYVNNSPSPGFNS	502	CDK2 (P24941)	1	1	1	1	1	1	1	Both conserved	no	N/A	1	Both conserved	N/A	N/A
T258	T258	Q12800	F7HLY6	REKMEKRTPHEKEKY	REKMEKRTPHEKEKY	502	CDK2 (P24941)	1	1	1	1	1	1	1	Both conserved	no	N/A	1	Both conserved	N/A	N/A
S309	S309	Q12800	F7HLY6	SLGEGNGSPNHQPEP	SLGEGNGSPNHQPEP	502	CDK3 (Q00526)	1	1	1	1	1	1	1	Both conserved	yes	2	1	Both conserved	N/A	N/A
S6	S6	P12956	F6XWI2	MSGWESYYKTEGDEE	MSGWESYYKTEGDEE	608	DNAPK (P78527)	1	1	1	1	1	1	1	Both conserved	no	N/A	1	Both conserved	N/A	N/A
S477	S427	P12956	F7GQQ6	RFTYRSDSFENPVLQ	RFTYRSDSFENPVLQ	559	CHK1 (O14757)	1	1	1	1	1	1	1	Both conserved	no	N/A	1	Both conserved	N/A	N/A
T455	T405	P12956	F7GQQ6	FTEKIMATPEQVDKM	FTEKIMATPEQVGKM	559	CDK2 (P24941)	1	1	1	1	1	1	1	Both conserved	no	N/A	1	Both conserved	N/A	N/A
S51	S50	P12956	F6UM31	DSRAMFESQSEDLTP	ASKAMFESQSEDELT	371	DNAPK (P78527)	1	1	1	1	1	1	1	Both conserved	no	N/A	1	Both conserved	N/A	N/A
S1320	S1320	Q9NRL2	F6WVT7	RSLRKISSAPPTETK	RSLRKINSAPPTETK	1556	CHK1 (O14757)	1	1	1	1	1	1	1	Both conserved	no	N/A	1	Both conserved	N/A	N/A
S602	S582	Q9BZQ8	F7CXS9	ASPARRASAILPGVP	ASPARRASAILPGVL	908	AKT1 (P31749)	1	1	1	1	1	1	1	Both conserved	yes	1	1	Both conserved	N/A	N/A
S907	S907	P10071	F7GN18	TDASRRSSEASQSDG	TDASRRSSEASQSDG	1580	PKACA (P17612)	1	1	1	1	1	1	1	Both conserved	yes	1	0	Only phosphosite conserved	N/A	N/A
S865	S865	P10071	F7GN18	YLSSRRSSGISPCFS	YLSSRRSSGISPCFS	1580	PKACA (P17612)	1	1	1	1	1	1	1	Both conserved	yes	1	0	Only phosphosite conserved	N/A	N/A
S980	S980	P10071	F7GN18	VHAPRRCSDGGAHGY	VHAPRRCSDGGAHGY	1580	PKACA (P17612)	1	1	1	1	1	1	1	Both conserved	yes	1	0	Only phosphosite conserved	N/A	N/A
S849	S849	P10071	F7GN18	NMLNRRDSSASTISS	NMLNRRDSSASTISS	1580	PKACA (P17612)	1	1	1	1	1	1	1	Both conserved	yes	1	0	Only phosphosite conserved	N/A	N/A
S1006	S1006	P10071	F7GN18	GHGVRRASDPVRTGS	GHGVRRASDPVRTGS	1580	PKACA (P17612)	1	1	1	1	1	1	1	Both conserved	yes	1	0	Only phosphosite conserved	N/A	N/A
S877	S877	P10071	F7GN18	CFSSRRSSEASQAEG	CFSSRRSSEASQAEG	1580	PKACA (P17612)	1	1	1	1	1	1	1	Both conserved	yes	1	0	Only phosphosite conserved	N/A	N/A
S244	S244	Q6JBY9	F7E4L3	PPLRRSPSRTEKQEE	PPLRRSPSRTEKQEE	416	MAPKAPK2 (P49137)	1	1	1	1	1	1	1	Both conserved	no	N/A	1	Both conserved	N/A	N/A
S179	S179	Q6JBY9	F7E4L3	RRFRRSQSDCGELGD	RRFRRSQSDCGELGD	416	MAPKAPK2 (P49137)	1	1	1	1	1	1	1	Both conserved	no	N/A	1	Both conserved	N/A	N/A
S268	S268	P35372	F7FPR8	LKSVRMLSGSKEKDR	LKSVRMLSGSKEKDR	400	CAMK2A (Q9UQM7)	1	1	1	1	1	1	1	Both conserved	yes	3	0	Only phosphosite conserved	N/A	N/A
Y247	Y247	Q9UPT8	F7GSF2	SRGRGRGYRGRGGRG	SRGRGRGYRGRGSRG	1303	SRC (P12931)	1	1	1	1	1	1	1	Both conserved	no	N/A	1	Both conserved	N/A	N/A
Y1218	Y1218	Q9UPT8	F7GSF2	PTDRYNSYNRPRPKA	PTDRYNSYNRPRPKA	1303	SRC (P12931)	1	1	1	1	1	1	1	Both conserved	no	N/A	1	Both conserved	N/A	N/A
Y158	Y158	Q9UPT8	F7GSF2	GHRKYREYSPPYAPS	GHRKYREYSPPYAPS	1303	SRC (P12931)	1	1	1	1	1	1	1	Both conserved	no	N/A	1	Both conserved	N/A	N/A
S454	S454	Q14157	F6VRQ3	AAPPPPSSPLPSKST	AAPPPPSSPLPSKST	983	CDK1 (P06493)	1	1	1	1	1	1	1	Both conserved	no	N/A	1	Both conserved	N/A	N/A
S593	S592	O43683	F6UI40	RCNKTPGSPKSPGDF	CNKTLAPSPKSPGDF	1084	CDK1 (P06493)	0	0	1	1	0	1	1	Only kinase conserved	no	N/A	1	Only kinase conserved	N/A	N/A
T609	T608	O43683	F6UI40	SAAQLASTPFHKLPA	SAAQLASTPFHKLPV	1084	CDK1 (P06493)	1	1	1	1	1	1	1	Both conserved	yes	1	1	Both conserved	N/A	N/A
S314	S314	O43683	F6UI40	SHEELPASQERSEVN	SHEDLPASQERSEVN	1084	ATM (Q13315)	1	1	1	1	1	1	1	Both conserved	yes	4	1	Both conserved	N/A	N/A
S448	S443	Q9NPF5	F7FYC3	GAPLTPNSRKRRESA	GAPLTPNSRKRRESA	462	CDK2 (P24941)	1	1	1	1	1	1	1	Both conserved	no	N/A	1	Both conserved	N/A	N/A
T445	T440	Q9NPF5	F7FYC3	DVVGAPLTPNSRKRR	DVVGAPLTPNSRKRR	462	CDK2 (P24941)	1	1	1	1	1	1	1	Both conserved	no	N/A	1	Both conserved	N/A	N/A
S310	S237	P15976	F7GBH5	QTRNRKASGKGKKKR	QTRNRKASGKGKKKR	340	AKT1 (P31749)	1	1	1	0	0	1	1	Only kinase conserved	yes	9	1	Only kinase conserved	N/A	N/A
Y279	Y279	P49840	F6VAQ6	RGEPNVSYICSRYYR	RGEPNVSYICSRYYR	483	GSK3A (P49840)	1	1	1	1	1	1	1	Both conserved	yes	18	1	Both conserved	N/A	N/A
S21	S21	P49840	F6VAQ6	SGRARTSSFAEPGGG	SGRARTSSFAEPGGG	483	PKCD (Q05655)	1	1	1	1	1	1	1	Both conserved	yes	137	1	Both conserved	N/A	N/A
T601	T600	P22459	F6QDP8	LKKFRSSTSSSLGDK	LKKFRSSTSSSLGDK	652	PKACA (P17612)	1	1	1	1	1	1	1	Both conserved	yes	1	0	Only phosphosite conserved	N/A	N/A
S595	S591	Q06124	F6ZJD8	VYENVGLMQQQKSFR	VYENVGLMQQQKSFR	593	PKCBISO2 (P05771)	1	1	1	1	1	1	1	Both conserved	no	N/A	1	Both conserved	N/A	N/A
S580	S576	Q06124	F6ZJD8	CAEMREDSARVYENV	CAEMREDSARVYENV	593	PKCBISO2 (P05771)	1	1	1	1	1	1	1	Both conserved	no	N/A	1	Both conserved	N/A	N/A
Y546	Y542	Q06124	F6ZJD8	SKRKGHEYTNIKYSL	SKRKGHEYTNIKYSL	593	FYN (P06241)	1	1	1	1	1	1	1	Both conserved	yes	27	1	Both conserved	N/A	N/A
Y584	Y580	Q06124	F6ZJD8	REDSARVYENVGLMQ	REDSARVYENVGLMQ	593	ALK (Q9UM73)	1	1	1	1	1	1	1	Both conserved	yes	16	1	Both conserved	N/A	N/A
S93	S93	Q9UMR2	F6WP43	SPLYSVKSFEELRLK	SPLYSVKSFEELRLK	479	CHK1 (O14757)	1	1	1	1	1	1	1	Both conserved	yes	2	1	Both conserved	N/A	N/A
S207	S207	P52564	F6QNB5	ISGYLVDSVAKTIDA	ISGYLVDSVAKTIDA	334	ASK1 (Q99683)	1	1	1	1	1	1	1	Both conserved	yes	12	1	Both conserved	N/A	N/A
Y219	Y219	P52564	F6QNB5	IDAGCKPYMAPERIN	IDAGCKPYMAPERIN	334	MKK6 (P52564)	1	1	1	1	1	1	1	Both conserved	yes	1	1	Both conserved	N/A	N/A
S100	S15	Q9NQR1	F6Z7M7	SKIYSYMSPNKCSGM	SKIYSYMSPNKCSGM	308	CDK1 (P06493)	1	1	1	0	0	1	1	Only kinase conserved	yes	1	1	Only kinase conserved	N/A	N/A
S710	S735	Q9BZL6	F7GTQ2	GEKSFRRSVVGTPAY	GEKSFRRSVVGTPAY	890	PKCH (P24723)	1	1	1	1	1	1	1	Both conserved	yes	5	0	Only phosphosite conserved	N/A	N/A
S706	S731	Q9BZL6	F7GTQ2	ARIIGEKSFRRSVVG	ARIIGEKSFRRSVVG	890	PKCH (P24723)	1	1	1	1	1	1	1	Both conserved	yes	5	0	Only phosphosite conserved	N/A	N/A
S876	S861	Q9BZL6	F7ES71	QDHDMQGLAERISVL	QDHDMQGLAERISVL	863	PKCH (P24723)	1	1	1	1	1	1	1	Both conserved	yes	5	0	Only phosphosite conserved	N/A	N/A
S142	S142	P10828	F7G9B9	IQKNLHPSYSCKYEG	IQKNLHPSYSCKYEG	461	ERK1 (P27361)	1	1	1	1	1	1	1	Both conserved	yes	1	1	Both conserved	N/A	N/A
T72	T72	P27707	F6WR63	QDEFEELTTSQKNGG	QDEFEELTMSQKNGG	260	CK1D (P48730)	1	1	1	1	1	1	1	Both conserved	no	N/A	0	Only phosphosite conserved	N/A	N/A
S15	S15	P27707	F6WR63	SCPSLSASSEGTRIK	SCPSFSASSEGTRIK	260	CK1D (P48730)	1	1	1	1	1	1	1	Both conserved	yes	4	0	Only phosphosite conserved	N/A	N/A
S74	S74	P27707	F6WR63	EFEELTTSQKNGGNV	EFEELTMSQKNGGNV	260	CK1D (P48730)	1	1	1	1	1	1	1	Both conserved	yes	14	0	Only phosphosite conserved	N/A	N/A
S11	S11	P27707	F6WR63	PPKRSCPSLSASSEG	PPKRSCPSFSASSEG	260	CK1D (P48730)	1	1	1	1	1	1	1	Both conserved	yes	4	0	Only phosphosite conserved	N/A	N/A
S171	S168	Q92918	F6QWT4	ATIAKRKSFIGTPYW	ATLARRLSFIGTPYW	892	PKD1 (Q15139)	1	1	1	1	1	1	1	Both conserved	yes	3	1	Both conserved	N/A	N/A
T165	T162	Q92918	F6QWT4	VSAQITATIAKRKSF	ISAQIGATLARRLSF	892	HPK1 (Q92918)	1	1	1	1	1	1	1	Both conserved	yes	2	1	Both conserved	N/A	N/A
S149	S150	Q9UKT4	F6QK90	YEDSGYSSFSQQSGL	YEDSGYSSFSLQSGL	448	PLK1 (P53350)	1	1	1	1	1	1	1	Both conserved	no	N/A	1	Both conserved	N/A	N/A
S145	S146	Q9UKT4	F6QK90	TSRLYEDSGYSSFSQ	TSRLYEDSGYSSFSL	448	PLK1 (P53350)	1	1	1	1	1	1	1	Both conserved	no	N/A	1	Both conserved	N/A	N/A
Y142	Y143	Q9UKT4	F6QK90	ALETSRLYEDSGYSS	ALETSRLYEDSGYSS	448	SRC (P12931)	1	1	1	1	1	1	1	Both conserved	yes	1	1	Both conserved	N/A	N/A
T467	T467	P36871	F7G9Y1	SANDKVYTVEKADNF	SANDKVYTVEKADNF	562	PAK1 (Q13153)	1	1	1	1	1	1	1	Both conserved	yes	1	1	Both conserved	N/A	N/A
S2280	S2280	Q9UQ35	F6XRR4	PRTAVAPSAVNLADP	PRTAVAPSAVNLADP	2753	CHK1 (O14757)	1	1	1	1	1	1	1	Both conserved	no	N/A	1	Both conserved	N/A	N/A
S1318	S1318	Q9UQ35	F6XRR4	SPEHKELSNSPLREN	SPEHKELSNSPLREN	2753	MTOR (P42345)	1	1	1	1	1	1	1	Both conserved	no	N/A	1	Both conserved	N/A	N/A
S1497	S1497	Q9UQ35	F6XRR4	PQTPRPRSRSPSSPE	PQTPRPRSRSPSSPE	2753	CHK1 (O14757)	1	1	1	1	1	1	1	Both conserved	no	N/A	1	Both conserved	N/A	N/A
T1413	T1413	Q9UQ35	F6XRR4	VLDAVPRTPSRERSS	VLDAVPRTPSRERSS	2753	CDK1 (P06493)	1	1	1	1	1	1	1	Both conserved	no	N/A	1	Both conserved	N/A	N/A
S1326	S1326	Q9UQ35	F6XRR4	NSPLRENSFESSLEF	NSPLRENSFGSPLEF	2753	MTOR (P42345)	1	1	1	1	1	1	1	Both conserved	no	N/A	1	Both conserved	N/A	N/A
S1499	S1499	Q9UQ35	F6XRR4	TPRPRSRSPSSPELN	TPRPRSRSPSSPELN	2753	CHK1 (O14757)	1	1	1	1	1	1	1	Both conserved	no	N/A	1	Both conserved	N/A	N/A
S2388	S2388	Q9UQ35	F6XRR4	TSPRVPLSAYERVSG	TSPRVPLSAYERVSG	2753	CHK1 (O14757)	1	1	1	1	1	1	1	Both conserved	no	N/A	1	Both conserved	N/A	N/A
S1329	S1329	Q9UQ35	F6XRR4	LRENSFESSLEFRNS	LRENSFGSPLEFRNS	2753	MTOR (P42345)	1	1	1	1	1	1	1	Both conserved	no	N/A	1	Both conserved	N/A	N/A
T866	T866	Q9UQ35	F6XRR4	QANEQSVTPQRRSCF	QANEQSVTPQRRSCF	2753	CDK1 (P06493)	1	1	1	1	1	1	1	Both conserved	no	N/A	1	Both conserved	N/A	N/A
T2252	T2252	Q9UQ35	F6XRR4	ARTPAIPTAVNLADT	ARTPAIPTAVNLADS	2753	CHK1 (O14757)	1	1	1	1	1	1	1	Both conserved	no	N/A	1	Both conserved	N/A	N/A
S282	S282	Q13191	F6T053	KYSTKPGSYIFRLSC	KYSTKPGSYIFRLSC	979	PKCT (Q04759)	1	1	1	1	1	1	1	Both conserved	no	N/A	1	Both conserved	N/A	N/A
S230	S230	Q07869	Q4PNY3	VKARVILSGKASNNP	VKARVILSGKASNNP	467	PKCBISO2 (P05771)	1	1	1	1	1	1	1	Both conserved	yes	1	1	Both conserved	N/A	N/A
S179	S179	Q07869	Q4PNY3	RFGRMPRSEKAKLKA	RFGRMPRSEKAKLKA	467	PKCBISO2 (P05771)	1	1	1	1	1	1	1	Both conserved	yes	2	1	Both conserved	N/A	N/A
S109	S108	Q8NE71	F7FXF8	KKLSVPASDEEDEVP	KKLSVPTSDEEDEVP	843	CK2A1 (P68400)	1	1	1	1	1	1	1	Both conserved	yes	1	1	Both conserved	N/A	N/A
S140	S139	Q8NE71	F7FXF8	AALIQDQSEEEDEEE	AALIQDQSEEEEEEE	843	CK2A1 (P68400)	1	1	1	1	1	1	1	Both conserved	yes	1	1	Both conserved	N/A	N/A
S424	S424	O15379	F6V5K8	YDGDHDNDKESDVEI	YDGDHDNDKESDVEI	428	CK2A1 (P68400)	1	1	1	1	1	1	1	Both conserved	yes	4	1	Both conserved	N/A	N/A
T1063	T1067	Q2NKX8	F7GVS4	VKQFDASTPKNDISP	VKQFDASTPKNDISP	1252	CDK1 (P06493)	1	1	1	1	1	1	1	Both conserved	yes	1	1	Both conserved	N/A	N/A
S30	S30	Q9BYE7	F7DTZ0	LPPPPPASPPALTPA	LPPPPPVSPPALTPA	350	CDK7 (P50613)	1	1	1	1	1	1	1	Both conserved	no	N/A	1	Both conserved	N/A	N/A
S300	S300	P08559	F7HBM4	SMSDPGVSYRTREEI	SMSDPGVSYRTREEI	390	PDHK4 (Q16654)	1	1	1	1	1	1	1	Both conserved	yes	39	1	Both conserved	N/A	N/A
S232	S232	P08559	F7HBM4	NRYGMGTSVERAAAS	NRYGMGTSVERAAAS	390	PDK1 (O15530)	1	1	1	1	1	1	1	Both conserved	yes	30	1	Both conserved	N/A	N/A
S293	S293	P08559	F7HBM4	TYRYHGHSMSDPGVS	TYRYHGHSMSDPGVS	390	PDHK4 (Q16654)	1	1	1	1	1	1	1	Both conserved	yes	71	1	Both conserved	N/A	N/A
T7	T7	Q8IX01	F7CNH3	MAARRITQETFDAVL	MAARRITQETFDAVL	1084	ATR (Q13535)	1	1	1	1	1	1	1	Both conserved	no	N/A	1	Both conserved	N/A	N/A
S326	Y141	P38159	F7DU86	GYGGSRDYYSSRSQS	GYGGSRDSYSSSRSD	168	AURB (Q96GD4)	1	0	1	0	0	1	1	Only kinase conserved	no	N/A	1	Only kinase conserved	N/A	N/A
Y315	Y72	Q99961	F6X299	QPSCKALYDFEPEND	QPSCKALYDFEPEND	125	SRC (P12931)	1	1	1	0	0	1	1	Only kinase conserved	yes	2	1	Only kinase conserved	N/A	N/A
S27	S27	P42677	F6V558	KKKRLVQSPNSYFMD	KKKRLVQSPNSYFMD	84	P38A (Q16539)	1	1	1	1	1	1	1	Both conserved	no	N/A	1	Both conserved	N/A	N/A
Y537	Y531	P07947	F7FVL2	YFTATEPQYQPGENL	YFTATEPQYQPGENL	537	CSK (P41240)	1	1	1	1	1	1	1	Both conserved	yes	4	1	Both conserved	N/A	N/A
S28	S28	Q15172	F7APV7	VDGFTRKSVRKAQRQ	VDGFTRKSVRKAQRQ	486	PKR (P19525)	1	1	1	1	1	0	0	Only phosphosite conserved	yes	2	0	Only phosphosite conserved	N/A	N/A
S41	S41	Q15172	F7APV7	RQKRSQGSSQFRSQG	RQKRSQGSSQFRSQG	486	PKCA (P17252)	1	1	1	1	1	1	1	Both conserved	yes	1	1	Both conserved	N/A	N/A
S304	S251	P51946	F7DJL5	YEDDDYVSKKSKHEE	YEDDDYVSKKSKHEE	270	CDK8 (P49336)	1	1	1	1	1	1	1	Both conserved	yes	1	1	Both conserved	N/A	N/A
S5	L5	P51946	F7GVF5	MYHSLSETRHPLQPE	MYHNSSQKRHWTFSS	797	CDK8 (P49336)	0	0	0	1	0	1	1	Only kinase conserved	yes	1	1	Only kinase conserved	N/A	N/A
T315	T262	P51946	F7DJL5	KHEEEEWTDDDLVES	KHEEEEWTDDDLVES	270	CK2A1 (P68400)	1	1	1	1	1	1	1	Both conserved	no	N/A	1	Both conserved	N/A	N/A
S196	S196	O75676	F6SDH6	EEKERTFSFCGTIEY	EEKERTFSFCGTIEY	772	MSK2 (O75676)	1	1	1	1	1	1	1	Both conserved	yes	4	1	Both conserved	N/A	N/A
S324	S324	O75676	F6SDH6	PFRPQIRSELDVGNF	PFRPQIRSELDVGNF	772	CK2A1 (P68400)	1	1	1	1	1	1	1	Both conserved	yes	1	1	Both conserved	N/A	N/A
S46	S50	O00303	F6V6M4	PAAAPAASSDPAAAA	PAAAPASSSDPAAAA	361	CDK11B (P21127)	1	1	1	1	1	1	1	Both conserved	yes	2	1	Both conserved	N/A	N/A
T119	T123	O00303	F6V6M4	GAARVIGTLLGTVDK	GAARVIGTLLGTVDK	361	CDK19 (Q9BWU1)	1	1	1	1	1	1	1	Both conserved	yes	1	1	Both conserved	N/A	N/A
T387	T387	O96017	F6ST60	LMRTLCGTPTYLAPE	LMRTLCGTPTYLAPE	543	CHK2 (O96017)	1	1	1	1	1	1	1	Both conserved	yes	17	1	Both conserved	N/A	N/A
S379	S379	O96017	F6ST60	SKILGETSLMRTLCG	SKILGETSLMRTLCG	543	CHK2 (O96017)	1	1	1	1	1	1	1	Both conserved	yes	4	1	Both conserved	N/A	N/A
S28	S28	O96017	F6ST60	PHGSVTQSQGSSSQS	PHGSVTQSQGSSSQS	543	ATM (Q13315)	1	1	1	1	1	1	1	Both conserved	yes	3	1	Both conserved	N/A	N/A
S164	S164	O96017	F6ST60	IAYIEDHSGNGTFVN	IAYIEDHSGNGTFVN	543	PLK1 (P53350)	1	1	1	1	1	1	1	Both conserved	yes	1	1	Both conserved	N/A	N/A
T26	T26	O96017	F6ST60	SQPHGSVTQSQGSSS	SQPHGSVTQSQGSSS	543	ATM (Q13315)	1	1	1	1	1	1	1	Both conserved	yes	3	1	Both conserved	N/A	N/A
S140	S140	O96017	F6ST60	TDKYRTYSKKHFRIF	TDKYRTYSKKHFRIF	543	CHK2 (O96017)	1	1	1	1	1	1	1	Both conserved	yes	1	1	Both conserved	N/A	N/A
S33	S33	O96017	F6ST60	TQSQGSSSQSQGISS	TQSQGSSSQSQGISS	543	CHK2 (O96017)	1	1	1	1	1	1	1	Both conserved	yes	11	1	Both conserved	N/A	N/A
S210	S210	O96017	F6ST60	DLTVDDQSVYPKALR	DLTVDDQSVYPKALR	543	PLK1 (P53350)	1	1	1	1	1	1	1	Both conserved	yes	1	1	Both conserved	N/A	N/A
S435	S435	O96017	F6ST60	SEHRTQVSLKDQITS	SEHRTQVSLKDQITS	543	CHK2 (O96017)	1	1	1	1	1	1	1	Both conserved	no	N/A	1	Both conserved	N/A	N/A
T225	T225	O96017	F6ST60	DEYIMSKTLGSGACG	DEYIMSKTLGSGACG	543	CHK2 (O96017)	1	1	1	1	1	1	1	Both conserved	no	N/A	1	Both conserved	N/A	N/A
T383	T383	O96017	F6ST60	GETSLMRTLCGTPTY	GETSLMRTLCGTPTY	543	CHK2 (O96017)	1	1	1	1	1	1	1	Both conserved	yes	8	1	Both conserved	N/A	N/A
T68	T68	O96017	F6ST60	SSLETVSTQELYSIP	SSLETVSTQELYSIP	543	CHK2 (O96017)	1	1	1	1	1	1	1	Both conserved	yes	162	1	Both conserved	N/A	N/A
S260	S260	O96017	F6ST60	KRKFAIGSARETDPA	KRKFAIGSAREADPA	543	CHK2 (O96017)	1	1	1	1	1	1	1	Both conserved	no	N/A	1	Both conserved	N/A	N/A
T432	T432	O96017	F6ST60	PPFSEHRTQVSLKDQ	PPFSEHRTQVSLKDQ	543	CHK2 (O96017)	1	1	1	1	1	1	1	Both conserved	no	N/A	1	Both conserved	N/A	N/A
T205	T205	O96017	F6ST60	VFVFFDLTVDDQSVY	VFVFFDLTVDDQSVY	543	PLK1 (P53350)	1	1	1	1	1	1	1	Both conserved	yes	1	1	Both conserved	N/A	N/A
S73	S73	O96017	F6ST60	VSTQELYSIPEDQEP	VSTQELYSIPEDQEP	543	PLK3 (Q9H4B4)	1	1	1	1	1	1	1	Both conserved	yes	1	1	Both conserved	N/A	N/A
S19	S19	O96017	F6ST60	SHGSSTCSQPHGSVT	SHGSSACSQPHGSVT	543	CHK2 (O96017)	1	1	1	1	1	1	1	Both conserved	yes	11	1	Both conserved	N/A	N/A
S516	S516	O96017	F6ST60	PQVLAQPSTSRKRPH	PQVLAQPSTSRKRPR	543	CHK2 (O96017)	1	1	1	1	1	1	1	Both conserved	yes	13	1	Both conserved	N/A	N/A
S120	S120	O96017	F6ST60	YWFGRDKSCEYCFDE	YWFGRDKSCEYCFDE	543	CHK2 (O96017)	1	1	1	1	1	1	1	Both conserved	no	N/A	1	Both conserved	N/A	N/A
S62	S62	O96017	F6ST60	SSSGTLSSLETVSTQ	SSSGTLSSLETVSTQ	543	PLK3 (Q9H4B4)	1	1	1	1	1	1	1	Both conserved	no	N/A	1	Both conserved	N/A	N/A
S35	S35	O96017	F6ST60	SQGSSSQSQGISSSS	SQGSSSQSQGISSSS	543	CHK2 (O96017)	1	1	1	1	1	1	1	Both conserved	yes	10	1	Both conserved	N/A	N/A
Y263	Y264	Q8TDQ1	F6ZQY4	AEDQEPTYCNMGPLS	AEDQEPTYCNMGHLS	291	FYN (P06241)	1	1	1	1	1	1	1	Both conserved	yes	2	1	Both conserved	N/A	N/A
Y236	Y237	Q8TDQ1	F6ZQY4	ADQVEVEYVAMAPFP	VDQVEVEYVTMASLP	291	FYN (P06241)	1	1	1	1	1	1	1	Both conserved	yes	2	1	Both conserved	N/A	N/A
T926	D17	P52732	F6W0R2	WDIPDGTDCHRKAYA	LDIPTGTTPQRKSYL	140	CDK1 (P06493)	0	0	0	0	0	1	1	Only kinase conserved	yes	6	1	Only kinase conserved	N/A	N/A
T205	T205	Q96QD9	H9H359	KVQAQLNTEQLLDDV	KVQAQLNTEQLLDDV	318	CHK1 (O14757)	1	1	1	1	1	1	1	Both conserved	no	N/A	1	Both conserved	N/A	N/A
S1050	S1050	P33076	F7CVK8	AASLLRLSLYNNCIC	AASLLRLSLYNNCIC	1130	PKACA (P17612)	1	1	1	1	1	1	1	Both conserved	yes	1	0	Only phosphosite conserved	N/A	N/A
S280	S280	P33076	F7CVK8	TVHGLPTSPDRPGST	TVHGLPTSPDRPGST	1130	ERK1 (P27361)	1	1	1	1	1	1	1	Both conserved	yes	3	1	Both conserved	N/A	N/A
S288	S288	P33076	F7CVK8	PDRPGSTSPFAPSAT	PDRPGSTSPFAPSAT	1130	ERK1 (P27361)	1	1	1	1	1	1	1	Both conserved	yes	2	1	Both conserved	N/A	N/A
S373	S373	P33076	F7CVK8	VQARLERSSSKSLER	VQARLERSSSKSLER	1130	GSK3B (P49841)	1	1	1	1	1	1	1	Both conserved	yes	1	1	Both conserved	N/A	N/A
S834	S834	P33076	F7CVK8	QELPARLSFLGTRLT	QELPGRLSFLGTRLT	1130	PKACA (P17612)	1	1	1	1	1	1	1	Both conserved	yes	1	0	Only phosphosite conserved	N/A	N/A
T499	T554	Q08289	F6SWI4	RGLSRQETFDSETQE	RGLSRQETFDSETQE	660	CAMK2D (Q13557)	1	1	1	1	1	1	1	Both conserved	no	N/A	1	Both conserved	N/A	N/A
T229	T229	P11021	F7C3R1	VFDLGGGTFDVSLLT	VFDLGGGTFDVSLLT	654	GRP78 (P11021)	1	1	1	1	1	1	1	Both conserved	no	N/A	1	Both conserved	N/A	N/A
T91	T91	Q99259	F6W3S5	RDARFRRTETDFSNL	RDARFRRTETDFSNL	594	PKACA (P17612)	1	1	1	1	1	1	1	Both conserved	no	N/A	0	Only phosphosite conserved	N/A	N/A
S14	S14	Q16623	F7GT55	ELRTAKDSDDDDDVT	ELRTAKDSDDDDDVA	288	CK2A1 (P68400)	1	1	1	1	1	1	1	Both conserved	yes	5	1	Both conserved	N/A	N/A
S154	S154	Q8NBZ0	F6UCY8	ALQLPEPSPLRPKRE	ALQLPEPSPLRPKRE	244	CDK2 (P24941)	1	1	1	1	1	1	1	Both conserved	no	N/A	1	Both conserved	N/A	N/A
T34	T41	Q8WVI7	F6RH66	QIRKRRPTPASLVIL	QIRKRRPTPASLVIL	116	PKACA (P17612)	1	1	1	1	1	1	1	Both conserved	yes	1	0	Only phosphosite conserved	N/A	N/A
S321	S321	P14416	F7CYH8	GLHSTPDSPAKPEKN	GLHSTPDSPAKPEKN	443	CDK5 (Q00535)	1	1	1	1	1	1	1	Both conserved	yes	1	1	Both conserved	N/A	N/A
S277	S277	P08138	F7GQ23	IAFKRWNSCKQNKQG	IAFKRWNSCKQNKQG	427	PKCG (P05129)	1	1	1	1	1	1	1	Both conserved	no	N/A	1	Both conserved	N/A	N/A
S303	S303	P08138	F7GQ23	PEGEKLHSDSGISVD	PEGEKLHSDSGISVD	427	PKACB (P22694)	1	1	1	1	1	1	1	Both conserved	yes	2	1	Both conserved	N/A	N/A
T9	T9	Q13485	F7H894	DNMSITNTPTSNDAC	DNMSITNTPTSNDAC	552	NLK (Q9UBE8)	1	1	1	1	1	1	1	Both conserved	no	N/A	1	Both conserved	N/A	N/A
T77	T77	Q13485	F7H894	KCVTIQRTLDGRLQV	KCVTIQRTLDGRLQV	552	LKB1 (Q15831)	1	1	1	1	1	1	1	Both conserved	yes	1	1	Both conserved	N/A	N/A
S138	S138	Q13485	F7H894	YHYERVVSPGIDLSG	YHYERVVSPGIDLSG	552	NLK (Q9UBE8)	1	1	1	1	1	1	1	Both conserved	no	N/A	1	Both conserved	N/A	N/A
S12	S12	P13051	F7DWJ9	KTLYSFFSPSPARKR	KTLYSFFSPSPARKR	313	CDK2 (P24941)	1	1	1	1	1	1	1	Both conserved	no	N/A	1	Both conserved	N/A	N/A
S64	S64	P13051	F7DWJ9	EPGTPPSSPLSAEQL	EPGTPPSSPLSAEQL	313	CDK1 (P06493)	1	1	1	1	1	1	1	Both conserved	yes	3	1	Both conserved	N/A	N/A
T157	T159	Q9UPZ9	F7GEP8	IRSKPPYTDYVSTRW	IRSKPPYTDYVSTRW	636	CDK20 (Q8IZL9)	1	1	1	1	1	1	1	Both conserved	no	N/A	1	Both conserved	N/A	N/A
S242	S242	Q9GZM8	F6UAG5	IPNGFGTSPLTPSAR	IPNGFGTSPLTPSAR	345	CDK1 (P06493)	1	1	1	1	1	1	1	Both conserved	yes	2	1	Both conserved	N/A	N/A
T219	T219	Q9GZM8	F6UAG5	ASLSLPATPVGKGTE	ASLSLPATPVGKGTE	345	CDK1 (P06493)	1	1	1	1	1	1	1	Both conserved	yes	5	1	Both conserved	N/A	N/A
T245	T245	Q9GZM8	F6UAG5	GFGTSPLTPSARISA	GFGTSPLTPSARISA	345	CDK1 (P06493)	1	1	1	1	1	1	1	Both conserved	yes	2	1	Both conserved	N/A	N/A
T686	T405	P04626	F7D6W0	QQKIRKYTMRRLLQE	QQKIRKYTMRRLLQE	974	PKACA (P17612)	1	1	1	0	0	1	1	Only kinase conserved	yes	6	0	Neither conserved	N/A	N/A
Y1248	Y967	P04626	F7D6W0	PTAENPEYLGLDVPV	PTAENPEYLGLDVPV	974	HER2 (P04626)	1	1	1	0	0	1	1	Only kinase conserved	yes	52	1	Only kinase conserved	N/A	N/A
Y1221	Y940	P04626	F7D6W0	SPAFDNLYYWDQDPS	SPAFDNLYYWDQDPP	974	HER2 (P04626)	1	1	1	0	0	1	1	Only kinase conserved	yes	23	1	Only kinase conserved	N/A	N/A
Y1196	Y915	P04626	F7D6W0	GAVENPEYLAPRGGA	GAVENPEYLTPQGGA	974	HER2 (P04626)	1	1	1	0	0	1	1	Only kinase conserved	yes	12	1	Only kinase conserved	N/A	N/A
Y1139	Y858	P04626	F7D6W0	TCSPQPEYVNQPDVR	TCSPQPEYVNQPDVR	974	HER2 (P04626)	1	1	1	0	0	1	1	Only kinase conserved	yes	11	1	Only kinase conserved	N/A	N/A
Y1112	Y831	P04626	F7D6W0	DPSPLQRYSEDPTVP	DPSPLQRYSEDPTVP	974	HER2 (P04626)	1	1	1	0	0	1	1	Only kinase conserved	yes	8	1	Only kinase conserved	N/A	N/A
Y1222	Y941	P04626	F7D6W0	PAFDNLYYWDQDPSE	PAFDNLYYWDQDPPE	974	HER2 (P04626)	1	1	1	0	0	1	1	Only kinase conserved	yes	27	1	Only kinase conserved	N/A	N/A
Y877	Y596	P04626	F7D6W0	LDIDETEYHADGGKV	LDIDETEYHADGGKV	974	HER2 (P04626)	1	1	1	0	0	1	1	Only kinase conserved	yes	19	1	Only kinase conserved	N/A	N/A
Y1023	Y742	P04626	F7D6W0	DLVDAEEYLVPQQGF	DLVDAEEYLVPQQGF	974	HER2 (P04626)	1	1	1	0	0	1	1	Only kinase conserved	yes	7	1	Only kinase conserved	N/A	N/A
S179	S182	Q9Y3F4	F6XLB0	ATMTEVKSLNFNMSV	ATMTEVKSLNFNMSV	265	ASK1 (Q99683)	1	1	1	1	1	1	1	Both conserved	yes	2	1	Both conserved	N/A	N/A
T175	T178	Q9Y3F4	F6XLB0	LWDHATMTEVKSLNF	LWDHATMTEVKSLNF	265	ASK1 (Q99683)	1	1	1	1	1	1	1	Both conserved	yes	2	1	Both conserved	N/A	N/A
S95	S91	Q9Y2W7	F7HHE2	FTKKELQSLYRGFKN	FTKKELQSLYRGFKN	252	GRK2 (P25098)	1	1	1	1	1	1	1	Both conserved	yes	1	1	Both conserved	N/A	N/A
S63	S59	Q9Y2W7	F7HHE2	APQGSDSSDGELELS	APQGSDSSDSELELS	252	CK1A (P48729)	1	1	1	1	1	1	1	Both conserved	yes	1	1	Both conserved	N/A	N/A
S3	S2	P60981	F6TEG7	ASGVQVADEVCRIFY	MASGVQVADEVCRIF	164	LIMK2 (P53671)	1	1	1	1	1	1	1	Both conserved	yes	4	1	Both conserved	N/A	N/A
S601	S604	Q9Y6Q9	F7GY72	SDKESKESSVEGSEN	SDKESKESSVEGAEN	1428	CK1D (P48730)	1	1	1	1	1	1	1	Both conserved	yes	1	0	Only phosphosite conserved	N/A	N/A
T1114	T1119	Q9Y6Q9	F7GY72	KAGLYGQTYPAQGPP	KAGLYGQTYPAQGPP	1428	PKCZ (Q05513)	1	1	1	1	1	1	1	Both conserved	yes	1	1	Both conserved	N/A	N/A
S1033	S1038	Q9Y6Q9	F7GY72	NRPLLRNSLDDLVGP	NRPLLRNSLDDLVGP	1428	PKCZ (Q05513)	1	1	1	1	1	1	1	Both conserved	yes	1	1	Both conserved	N/A	N/A
S505	S507	Q9Y6Q9	F7GY72	SPVAGVHSPMGSSGN	SPVAGVHSPMASSGN	1428	P38A (Q16539)	1	1	1	1	1	1	1	Both conserved	yes	6	1	Both conserved	N/A	N/A
S728	S731	Q9Y6Q9	F7GY72	VVKQEQLSPKKKENN	VVKQEQLSPKKKENN	1428	CDK1 (P06493)	1	1	1	1	1	1	1	Both conserved	yes	1	1	Both conserved	N/A	N/A
S1048	S1053	Q9Y6Q9	F7GY72	PSNLEGQSDERALLD	PSNLEGQSDERALLD	1428	PKCZ (Q05513)	1	1	1	1	1	1	1	Both conserved	yes	1	1	Both conserved	N/A	N/A
S867	S870	Q9Y6Q9	F7GY72	SPVSVGSSPPVKNIS	SPVSVGSSPPVKNIS	1428	CDK1 (P06493)	1	1	1	1	1	1	1	Both conserved	yes	4	1	Both conserved	N/A	N/A
S857	S860	Q9Y6Q9	F7GY72	PPYNRAVSLDSPVSV	PPYNRAVSLDSPVSV	1428	PKACA (P17612)	1	1	1	1	1	1	1	Both conserved	yes	9	0	Only phosphosite conserved	N/A	N/A
S860	S863	Q9Y6Q9	F7GY72	NRAVSLDSPVSVGSS	NRAVSLDSPVSVGSS	1428	P38A (Q16539)	1	1	1	1	1	1	1	Both conserved	yes	6	1	Both conserved	N/A	N/A
S543	S546	Q9Y6Q9	F7GY72	SLLSTLSSPGPKLDN	SLLSTLSSPGPKLDN	1428	P38A (Q16539)	1	1	1	1	1	1	1	Both conserved	yes	6	1	Both conserved	N/A	N/A
T1067	T1072	Q9Y6Q9	F7GY72	LLSNTDATGLEEIDR	LLSNTDATGLEEIDR	1428	PKCZ (Q05513)	1	1	1	1	1	1	1	Both conserved	yes	1	1	Both conserved	N/A	N/A
T1064	T1069	Q9Y6Q9	F7GY72	LHTLLSNTDATGLEE	LHTLLSNTDATGLEE	1428	PKCZ (Q05513)	1	1	1	1	1	1	1	Both conserved	yes	1	1	Both conserved	N/A	N/A
T1059	T1064	Q9Y6Q9	F7GY72	ALLDQLHTLLSNTDA	ALLDQLHTLLSNTDA	1428	PKCZ (Q05513)	1	1	1	1	1	1	1	Both conserved	yes	1	1	Both conserved	N/A	N/A
Y1357	Y1361	Q9Y6Q9	F7GY72	HPQAASIYQSSEMKG	HPQAASIYQSSEMKG	1428	ABL (P00519)	1	1	1	1	1	1	1	Both conserved	yes	1	1	Both conserved	N/A	N/A
S1042	S1047	Q9Y6Q9	F7GY72	DDLVGPPSNLEGQSD	DDLVGPPSNLEGQSD	1428	PKCZ (Q05513)	1	1	1	1	1	1	1	Both conserved	yes	1	1	Both conserved	N/A	N/A
S1062	S1067	Q9Y6Q9	F7GY72	DQLHTLLSNTDATGL	DQLHTLLSNTDATGL	1428	PKCZ (Q05513)	1	1	1	1	1	1	1	Both conserved	yes	1	1	Both conserved	N/A	N/A
T24	A24	Q9Y6Q9	F7GY72	KHKLPCDAPGQGLTC	KRKLPCDTPGQGLTC	1428	JNK1 (P45983)	1	1	0	1	0	1	1	Only kinase conserved	yes	4	1	Only kinase conserved	N/A	N/A
S76	S76	Q6UB98	F7D913	SRNEERDSDTEKEGP	SRNEERDSDTEKEGP	2034	CHK1 (O14757)	1	1	1	1	1	1	1	Both conserved	no	N/A	1	Both conserved	N/A	N/A
T11	T11	P16401	F7BRW5	TAPAETATPAPVEKS	TAPAETATPAPVEKS	226	GSK3B (P49841)	1	1	1	1	1	1	1	Both conserved	no	N/A	1	Both conserved	N/A	N/A
S104	S104	P31943	F7BG13	LKHTGPNSPDTANDG	LKHTGPNSPDTANDG	449	CDK2 (P24941)	1	1	1	1	1	1	1	Both conserved	no	N/A	1	Both conserved	N/A	N/A
S57	S23	Q9UJX3	F6ZY88	HSNVRLLSSLLLTMS	HSNVRLLSSLLLTMS	565	PLK1 (P53350)	1	1	1	1	1	1	1	Both conserved	no	N/A	1	Both conserved	N/A	N/A
S64	S30	Q9UJX3	F6ZY88	SSLLLTMSNNNPELF	SSLLLTMSNNNPELF	565	PLK1 (P53350)	1	1	1	1	1	1	1	Both conserved	no	N/A	1	Both conserved	N/A	N/A
S51	S17	Q9UJX3	F6ZY88	MAAAGLHSNVRLLSS	MAAAGLHSNVRLLSS	565	PLK1 (P53350)	1	1	1	1	1	1	1	Both conserved	no	N/A	1	Both conserved	N/A	N/A
S165	S165	Q9NZH5	F6UYK5	LFQLGPPSPVKMPSP	LFQLGPPSPVKMPSP	202	CDK1 (P06493)	1	1	1	1	1	1	1	Both conserved	no	N/A	1	Both conserved	N/A	N/A
T480	T511	P35611	F7HMM7	TKEDGHRTSTSAVPN	TKEDGHRTSTSAVPN	768	ROCK1 (Q13464)	1	1	1	1	1	1	1	Both conserved	yes	1	1	Both conserved	N/A	N/A
S12	S12	P35611	F7HMM7	SRAAVVTSPPPTTAP	SRAAVVTSPPPTTAP	768	CDK1 (P06493)	1	1	1	1	1	1	1	Both conserved	yes	2	1	Both conserved	N/A	N/A
T445	T445	P35611	F7HMM7	QKQQREKTRWLNSGR	QKQQREKTRWLNSGR	768	ROCK1 (Q13464)	1	1	1	1	1	1	1	Both conserved	yes	5	1	Both conserved	N/A	N/A
S613	S644	P35611	F7HMM7	AVPHPPPSTPIKLEE	AVPHPPPSTPIKLEE	768	CDK2 (P24941)	1	1	1	1	1	1	1	Both conserved	no	N/A	1	Both conserved	N/A	N/A
S726	S757	P35611	F7HMM7	KKKFRTPSFLKKSKK	KKKFRTPSFLKKSKK	768	CHK1 (O14757)	1	1	1	1	1	1	1	Both conserved	yes	19	1	Both conserved	N/A	N/A
S355	S355	P35611	F7HMM7	KYKAKSRSPGSPVGE	KYKAKSRSPGSPVGE	768	CDK1 (P06493)	1	1	1	1	1	1	1	Both conserved	yes	2	1	Both conserved	N/A	N/A
T614	T645	P35611	F7HMM7	VPHPPPSTPIKLEED	VPHPPPSTPIKLEED	768	CDK2 (P24941)	1	1	1	1	1	1	1	Both conserved	no	N/A	1	Both conserved	N/A	N/A
S716	S747	P35611	F7HMM7	GSPGKSPSKKKKKFR	GSPGKSPSKKKKKFR	768	PKCA (P17252)	1	1	1	1	1	1	1	Both conserved	yes	5	1	Both conserved	N/A	N/A
S944	S944	Q8TD19	F6U7G5	GQQVGMHSKGTQTAK	GQQVGMHSKGTQTAK	979	NEK9 (Q8TD19)	1	1	1	1	1	1	1	Both conserved	yes	2	1	Both conserved	N/A	N/A
T210	T210	Q8TD19	F6U7G5	SEYSMAETLVGTPYY	SEYSMAETLVGTPYY	979	NEK9 (Q8TD19)	1	1	1	1	1	1	1	Both conserved	yes	4	1	Both conserved	N/A	N/A
T492	T491	P78362	F7GFY2	PSHDRSRTVSASSTG	PSHDRSRTVSASSTG	687	AKT1 (P31749)	1	1	1	1	1	1	1	Both conserved	yes	2	1	Both conserved	N/A	N/A
S17	S17	O00327	F6YAN0	STISDFMSPGPTDLL	STISDFMSPGPTDLL	625	GSK3B (P49841)	1	1	1	1	1	1	1	Both conserved	yes	1	1	Both conserved	N/A	N/A
T21	T21	O00327	F6YAN0	DFMSPGPTDLLSGSL	DFMSPGPTDLLSSSL	625	GSK3B (P49841)	1	1	1	1	1	1	1	Both conserved	yes	1	1	Both conserved	N/A	N/A
S112	S112	Q13042	F6SWK5	EKYLKDESGFKDPSS	EKYLKDESGFKDPSS	620	CDK1 (P06493)	1	1	1	1	1	1	1	Both conserved	no	N/A	1	Both conserved	N/A	N/A
T581	T581	Q13042	F6SWK5	TAEETGLTPLETSRK	TAEETGLTPLETSRK	620	CDK1 (P06493)	1	1	1	1	1	1	1	Both conserved	no	N/A	1	Both conserved	N/A	N/A
S560	S560	Q13042	F6SWK5	KTLKNIISPPWDFRE	KTLKNIISPPWDFRE	620	CDK1 (P06493)	1	1	1	1	1	1	1	Both conserved	no	N/A	1	Both conserved	N/A	N/A
S67	S67	Q04837	F6X3C0	ATNEMWRSGDSEVYQ	ATNEMWRSGDSEVYQ	148	CHK1 (O14757)	1	1	1	1	1	1	1	Both conserved	no	N/A	1	Both conserved	N/A	N/A
S257	S257	P45985	F7FU91	ISGQLVDSIAKTRDA	ISGQLVDSIAKTRDA	399	MKK4 (P45985)	1	1	1	1	1	1	1	Both conserved	yes	14	1	Both conserved	N/A	N/A
T261	T261	P45985	F7FU91	LVDSIAKTRDAGCRP	LVDSIAKTRDAGCRP	399	MKK4 (P45985)	1	1	1	1	1	1	1	Both conserved	yes	25	1	Both conserved	N/A	N/A
S80	S80	P45985	F7FU91	IERLRTHSIESSGKL	IERLRTHSIESSGKL	399	AKT1 (P31749)	1	1	1	1	1	1	1	Both conserved	yes	8	1	Both conserved	N/A	N/A
S82	S82	Q9GZR7	F7BWG4	KRKAQAVSEEEEEGE	KRKAQAVSEEEEEEE	855	CHK1 (O14757)	1	1	1	1	1	1	1	Both conserved	no	N/A	1	Both conserved	N/A	N/A
S42	S42	P12524	F7GJM0	LVPSPPTSPPWGLGP	LVPSPPTSPPWGLGP	364	GSK3B (P49841)	1	1	1	1	1	1	1	Both conserved	no	N/A	1	Both conserved	N/A	N/A
S38	S38	P12524	F7GJM0	KKFELVPSPPTSPPW	KKFELVPSPPTSPPW	364	GSK3B (P49841)	1	1	1	1	1	1	1	Both conserved	no	N/A	1	Both conserved	N/A	N/A
S115	S115	Q8N680	F7FTH3	IQEASLASQGAFSHP	IQEASLASQGAFSHP	514	ATM (Q13315)	1	1	1	1	1	1	1	Both conserved	no	N/A	1	Both conserved	N/A	N/A
T890	T890	P40189	F7FXC5	GQVERFETIGMEAAI	GQVERFETVGMEAAT	918	PKCD (Q05655)	1	1	1	1	1	1	1	Both conserved	yes	1	1	Both conserved	N/A	N/A
Y1030	Y1030	Q96KG7	F6ZB61	LSSSENPYATIKDPP	LSSSENPYATIKDPP	1136	SRC (P12931)	1	1	1	1	1	1	1	Both conserved	yes	2	1	Both conserved	N/A	N/A
S158	S158	Q9UIG0	F7ETW7	KSDGACDSPSSDKEN	KSDGACDSPSSDKEN	1483	ERK1 (P27361)	1	1	1	1	1	1	1	Both conserved	yes	2	1	Both conserved	N/A	N/A
T312	T247	Q01543	F7EPH2	TNGEFKMTDPDEVAR	TNGEFKMTDPDEVAR	387	PKCD (Q05655)	1	1	1	1	1	1	1	Both conserved	yes	6	1	Both conserved	N/A	N/A
S257	S254	P55212	F7GYT8	TLVNRKVSQRRVDFC	TLVNRKVSQRRVDFC	290	NUAK1 (O60285)	1	1	1	1	1	1	1	Both conserved	no	N/A	1	Both conserved	N/A	N/A
Y2217	Y2202	Q13936	F7HT59	SEEELQDSRVYVSSL	SEEELQDSRVYVSSL	2206	SRC (P12931)	1	1	1	1	1	1	1	Both conserved	yes	2	1	Both conserved	N/A	N/A
S1981	S1966	Q13936	F7HT59	GFAGRRASFHLECLK	ASLGRRASFHLECLK	2206	PKD1 (Q15139)	1	1	1	1	1	1	1	Both conserved	yes	28	1	Both conserved	N/A	N/A
S373	S339	Q9NPC2	F6VE51	SFTDHQRLMKRRKSV	SFTDHQRLMKRRKSV	340	PKACA (P17612)	1	1	1	1	1	1	1	Both conserved	yes	1	0	Only phosphosite conserved	N/A	N/A
S116	S98	Q15121	F7DQD4	KDIIRQPSEEEIIKL	KDIIRQPSEEEIIKL	112	AKT1 (P31749)	1	1	1	1	1	1	1	Both conserved	yes	9	1	Both conserved	N/A	N/A
Y568	Y568	P10721	F6V858	EEINGNNYVYIDPTQ	EEINGNNYVYIDPTQ	976	KIT (P10721)	1	1	1	1	1	1	1	Both conserved	yes	13	1	Both conserved	N/A	N/A
Y936	Y936	P10721	F6V858	SESTNHIYSNLANCS	SESTNHIYSNLANCS	976	KIT (P10721)	1	1	1	1	1	1	1	Both conserved	yes	4	1	Both conserved	N/A	N/A
Y721	Y721	P10721	F6V858	CSDSTNEYMDMKPGV	CSDSTNEYMDMKPGV	976	KIT (P10721)	1	1	1	1	1	1	1	Both conserved	yes	17	1	Both conserved	N/A	N/A
Y703	Y703	P10721	F6V858	DHAESALYKNLLHSK	DHAEAALYKNLLHSK	976	KIT (P10721)	1	1	1	1	1	1	1	Both conserved	no	N/A	1	Both conserved	N/A	N/A
S746	S746	P10721	F6V858	RRSARIGSYIERDVT	RRSVRIGSYIERDVT	976	PKCA (P17252)	1	1	1	1	1	1	1	Both conserved	yes	2	1	Both conserved	N/A	N/A
Y553	Y553	P10721	F6V858	KYLQKPMYEVQWKVV	KYLQKPMYEVQWKVV	976	KIT (P10721)	1	1	1	1	1	1	1	Both conserved	yes	1	1	Both conserved	N/A	N/A
Y823	Y823	P10721	F6V858	DIKNDSNYVVKGNAR	DIKNDSNYVVKGNAR	976	KIT (P10721)	1	1	1	1	1	1	1	Both conserved	no	N/A	1	Both conserved	N/A	N/A
Y547	Y547	P10721	F6V858	VMILTYKYLQKPMYE	VMILTYKYLQKPMYE	976	KIT (P10721)	1	1	1	1	1	1	1	Both conserved	yes	1	1	Both conserved	N/A	N/A
Y570	Y570	P10721	F6V858	INGNNYVYIDPTQLP	INGNNYVYIDPTQLP	976	KIT (P10721)	1	1	1	1	1	1	1	Both conserved	yes	9	1	Both conserved	N/A	N/A
S741	S741	P10721	F6V858	TKADKRRSARIGSYI	TKADKRRSVRIGSYI	976	PKCA (P17252)	1	1	1	1	1	1	1	Both conserved	yes	1	1	Both conserved	N/A	N/A
S27	S27	Q71UM5	F7FYX9	KKKRLVQSPNSYFMD	KKKRLVQSPNSYFMD	84	CDK2 (P24941)	1	1	1	1	1	1	1	Both conserved	no	N/A	1	Both conserved	N/A	N/A
T277	T277	Q16584	F6T3F7	LAREWHKTTQMSAAG	LAREWHKTTQMSAAG	847	MLK3 (Q16584)	1	1	1	1	1	1	1	Both conserved	yes	6	1	Both conserved	N/A	N/A
S674	P674	Q16584	F6T3F7	QGRERGDPPTTPPTP	PGRERGESPTTPPTP	847	AKT1 (P31749)	1	1	0	1	0	1	1	Only kinase conserved	yes	3	1	Only kinase conserved	N/A	N/A
S281	S281	Q16584	F6T3F7	WHKTTQMSAAGTYAW	WHKTTQMSAAGTYAW	847	HPK1 (Q92918)	1	1	1	1	1	1	1	Both conserved	yes	6	1	Both conserved	N/A	N/A
S1184	S1183	Q9UIF9	F6PWL4	GSNTTASSPARARGR	GSNTTASSPARARGR	1908	CDK2 (P24941)	1	1	1	1	1	1	1	Both conserved	no	N/A	1	Both conserved	N/A	N/A
S1183	S1182	Q9UIF9	F6PWL4	AGSNTTASSPARARG	AGSNTTASSPARARG	1908	CDK2 (P24941)	1	1	1	1	1	1	1	Both conserved	no	N/A	1	Both conserved	N/A	N/A
S509	S508	Q9UIF9	F6PWL4	AAAFPTASPANKDAS	AAAFPTASPANKDVS	1908	CDK2 (P24941)	1	1	1	1	1	1	1	Both conserved	no	N/A	1	Both conserved	N/A	N/A
S98	S98	P16220	F6Z7G4	KDLKRLFSGTQISTI	KDLKRLFSGTQISTI	341	PKD1 (Q15139)	1	1	1	1	1	1	1	Both conserved	no	N/A	1	Both conserved	N/A	N/A
S129	S129	P16220	F6Z7G4	QKRREILSRRPSYRK	QKRREILSRRPSYRK	341	GSK3B (P49841)	1	1	1	1	1	1	1	Both conserved	yes	10	1	Both conserved	N/A	N/A
T100	T100	P16220	F6Z7G4	LKRLFSGTQISTIAE	LKRLFSGTQISTIAE	341	ATM (Q13315)	1	1	1	1	1	1	1	Both conserved	yes	3	1	Both conserved	N/A	N/A
S108	S108	P16220	F6Z7G4	QISTIAESEDSQESV	QISTIAESEDSQESV	341	CK2A1 (P68400)	1	1	1	1	1	1	1	Both conserved	yes	7	1	Both conserved	N/A	N/A
S111	S111	P16220	F6Z7G4	TIAESEDSQESVDSV	TIAESEDSQESVDSV	341	CK2A1 (P68400)	1	1	1	1	1	1	1	Both conserved	yes	8	1	Both conserved	N/A	N/A
S271	S271	P16220	F6Z7G4	PGVVMASSPALPTQP	PGVVMASSPALPTQP	341	HIPK2 (Q9H2X6)	1	1	1	1	1	1	1	Both conserved	yes	3	1	Both conserved	N/A	N/A
S156	S156	P16220	F6Z7G4	PRIEEEKSEEETSAP	PRIEEEKSEEETSAP	341	CK1A (P48729)	1	1	1	1	1	1	1	Both conserved	no	N/A	1	Both conserved	N/A	N/A
S133	S133	P16220	F6Z7G4	EILSRRPSYRKILND	EILSRRPSYRKILND	341	CAMK4 (Q16566)	1	1	1	1	1	1	1	Both conserved	yes	245	1	Both conserved	N/A	N/A
S114	S114	P16220	F6Z7G4	ESEDSQESVDSVTDS	ESEDSQESVDSVTDS	341	CK1A (P48729)	1	1	1	1	1	1	1	Both conserved	yes	7	1	Both conserved	N/A	N/A
S121	S121	P16220	F6Z7G4	SVDSVTDSQKRREIL	SVDSVTDSQKRREIL	341	ATR (Q13535)	1	1	1	1	1	1	1	Both conserved	yes	11	1	Both conserved	N/A	N/A
T136	T136	O15198	F6YCR1	YHYRRVETPVLPPVL	YHYRRVETPVLPPVL	467	P38A (Q16539)	1	1	1	1	1	1	1	Both conserved	no	N/A	1	Both conserved	N/A	N/A
S72	S72	Q12834	F7FUI4	SKVQTTPSKPGGDRY	SKVQTTPSKPGGDRY	499	BUB1 (O43683)	1	1	1	1	1	1	1	Both conserved	no	N/A	1	Both conserved	N/A	N/A
S153	S153	Q12834	F7FUI4	NRLKVLYSQKATPGS	NRLKVLYSQKATPGS	499	BUB1 (O43683)	1	1	1	1	1	1	1	Both conserved	no	N/A	1	Both conserved	N/A	N/A
S92	S92	Q12834	F7FUI4	AAQMEVASFLLSKEN	AAQMEVASFLLSKEN	499	BUB1 (O43683)	1	1	1	1	1	1	1	Both conserved	yes	2	1	Both conserved	N/A	N/A
S161	S161	Q12834	F7FUI4	QKATPGSSRKTCRYI	QKATPGSSRKTCRYI	499	BUB1 (O43683)	1	1	1	1	1	1	1	Both conserved	no	N/A	1	Both conserved	N/A	N/A
S41	S41	Q12834	F7FUI4	EASGPAPSPMRAANR	EAAGPAPSPMRAANR	499	BUB1 (O43683)	1	1	1	1	1	1	1	Both conserved	no	N/A	1	Both conserved	N/A	N/A
T157	T157	Q12834	F7FUI4	VLYSQKATPGSSRKT	VLYSQKATPGSSRKT	499	BUB1 (O43683)	1	1	1	1	1	1	1	Both conserved	no	N/A	1	Both conserved	N/A	N/A
S75	S75	Q9H063	F7DI17	SPSRLSKSQGGEDEG	SPSRLSKSQGGEEEG	258	MTOR (P42345)	1	1	1	1	1	1	1	Both conserved	yes	3	1	Both conserved	N/A	N/A
S60	S60	Q9H063	F7DI17	PHVLEALSPPQTSGL	PHVLEALSPPQTSGL	258	MTOR (P42345)	1	1	1	1	1	1	1	Both conserved	yes	2	1	Both conserved	N/A	N/A
S68	S68	Q9H063	F7DI17	PPQTSGLSPSRLSKS	PPQTSGLSPSRLSKS	258	MTOR (P42345)	1	1	1	1	1	1	1	Both conserved	yes	2	1	Both conserved	N/A	N/A
S170	S170	P41208	F7HT47	SEQEFLRIMKKTSLY	SEQEFLRIMKKTSLY	172	AURA (O14965)	1	1	1	1	1	1	1	Both conserved	yes	3	1	Both conserved	N/A	N/A
Y206	Y205	P42680	F7ADK1	RLERGQEYLILEKND	RLERGQEYLILEKND	630	TEC (P42680)	1	1	1	1	1	1	1	Both conserved	no	N/A	1	Both conserved	N/A	N/A
S322	S322	O43312	F6SBT8	SSVSSHDSGFISQDA	SSVSSHDSGFISQDA	718	CK1D (P48730)	1	1	1	1	1	1	1	Both conserved	yes	1	0	Only phosphosite conserved	N/A	N/A
Y361	Y361	P11511	F7HSS5	KVMENFIYESMRYQP	KVMENFIYESMRYQP	503	SRC (P12931)	1	1	1	1	1	1	1	Both conserved	yes	1	1	Both conserved	N/A	N/A
S569	S572	Q9H2S1	F6VI99	SRRRRSSSTAPPTSS	SRRRRSSSTAPPTSS	582	PKACA (P17612)	1	1	1	1	1	1	1	Both conserved	no	N/A	0	Only phosphosite conserved	N/A	N/A
S567	S570	Q9H2S1	F6VI99	SSSRRRRSSSTAPPT	SSSRRRRSSSTAPPT	582	PKACA (P17612)	1	1	1	1	1	1	1	Both conserved	no	N/A	0	Only phosphosite conserved	N/A	N/A
S464	S467	Q9H2S1	F6VI99	QAIHQLRSVKMEQRK	QAIHQLRSVKMEQRK	582	PKACA (P17612)	1	1	1	1	1	1	1	Both conserved	no	N/A	0	Only phosphosite conserved	N/A	N/A
S568	S571	Q9H2S1	F6VI99	SSRRRRSSSTAPPTS	SSRRRRSSSTAPPTS	582	PKACA (P17612)	1	1	1	1	1	1	1	Both conserved	no	N/A	0	Only phosphosite conserved	N/A	N/A
S135	S138	Q9H2S1	F6VI99	FEKRKRLSDYALIFG	FEKRKRLSDYALIFG	582	PKACA (P17612)	1	1	1	1	1	1	1	Both conserved	no	N/A	0	Only phosphosite conserved	N/A	N/A
T182	T105	P57059	F7G9X3	KSGEPLSTWCGSPPY	KSGEPLSTWCGSPPY	706	LKB1 (Q15831)	1	1	1	1	1	1	1	Both conserved	no	N/A	1	Both conserved	N/A	N/A
S464	S464	Q08AD1	F6VME1	RGITRSISNEGLTLN	RGITRSISNEGLTLN	1489	CHK1 (O14757)	1	1	1	1	1	1	1	Both conserved	no	N/A	1	Both conserved	N/A	N/A
S304	S304	Q7Z6J0	F7GYZ5	KNTKKRHSFTSLTMA	KNTKKRHSFTSLTMA	890	AKT2 (P31751)	1	1	1	1	1	1	1	Both conserved	yes	1	1	Both conserved	N/A	N/A
S53	S53	P05783	F6VBK4	ISVSRSTSFRGGMGS	ISVSRSTSFRGGMGS	430	MAPKAPK2 (P49137)	1	1	1	1	1	1	1	Both conserved	yes	16	1	Both conserved	N/A	N/A
Y925	Y881	Q05397	F6SS49	DRTDDLVYLNVMELV	DRSNDKVYENVTGLV	1009	SRC (P12931)	1	1	1	1	1	1	1	Both conserved	yes	84	1	Both conserved	N/A	N/A
Y5	Y21	Q05397	F7C671	SKIMAAAYLDPNLNH	MAAAYLDPNLNHTPN	87	PDGFRB (P09619)	1	1	1	1	1	1	1	Both conserved	no	N/A	1	Both conserved	N/A	N/A
Y861	Y613	Q05397	F6XII4	ITGNQYIYQEVWNLF	PIGNQHIYQPVGKPD	2027	SRC (P12931)	0	0	1	1	0	1	1	Only kinase conserved	yes	67	1	Only kinase conserved	N/A	N/A
S732	S516	Q05397	F7HBZ5	AVVDAYPSPQLLVQA	SSEGFYPSPQHMVQT	580	ROCK1 (Q13464)	0	0	1	0	0	1	1	Only kinase conserved	yes	5	1	Only kinase conserved	N/A	N/A
S910	S767	Q05397	F6YDH3	LLQPQARSPPVTWSR	KLQPQEISPPPTANL	1234	CDK5 (Q00535)	0	0	1	1	0	1	1	Only kinase conserved	yes	18	1	Only kinase conserved	N/A	N/A
Y397	Y199	Q05397	F7C660	SVSETDDYAEIIDEE	SVSETDDYAEIIDEE	424	SRC (P12931)	1	1	1	0	0	1	1	Only kinase conserved	yes	276	1	Only kinase conserved	N/A	N/A
Y407	Y209	Q05397	F7C660	IIDEEDTYTMPSTRD	IIDEEDTYTMPSTRD	424	SRC (P12931)	1	1	1	0	0	1	1	Only kinase conserved	yes	27	1	Only kinase conserved	N/A	N/A
Y742	Y38	Q05397	F6SGS7	HMTQPNRYQVFFFGT	HMVQTNHYQVSGYPG	247	SRC (P12931)	0	0	1	0	0	1	1	Only kinase conserved	no	N/A	1	Only kinase conserved	N/A	N/A
Y441	Y243	Q05397	F7C660	GDVHQGVYMSPENPA	GDVHQGIYMSPENPA	424	SRC (P12931)	1	1	1	0	0	1	1	Only kinase conserved	no	N/A	1	Only kinase conserved	N/A	N/A
Y898	F806	Q05397	F7F359	KNIPADSFSEGGPGQ	LSSPADSYNEGVKLQ	1821	SRC (P12931)	0	0	0	1	0	1	1	Only kinase conserved	no	N/A	1	Only kinase conserved	N/A	N/A
Y576	Y417	Q05397	F7C660	RYMEDSTYYKGKKSG	RYMEDSTYYKASKGK	424	SRC (P12931)	1	1	1	0	0	1	1	Only kinase conserved	yes	77	1	Only kinase conserved	N/A	N/A
Y1007	N963	Q05397	F6SS49	KMRLAQQNAVTSLSE	KMKLAQQYVMTSLQQ	1009	SRC (P12931)	1	1	0	1	0	1	1	Only kinase conserved	no	N/A	1	Only kinase conserved	N/A	N/A
Y194	F201	Q05397	F6SS49	ALDKKSNFELLEKEV	ALEKKSNYEVLEKDV	1009	PDGFRB (P09619)	1	1	0	1	0	1	1	Only kinase conserved	yes	2	1	Only kinase conserved	N/A	N/A
Y577	Y418	Q05397	F7C660	RYMEDSTYYKGKKSG	YMEDSTYYKASKGKL	424	SRC (P12931)	1	1	1	0	0	1	1	Only kinase conserved	yes	71	1	Only kinase conserved	N/A	N/A
T375	T367	Q5JVS0	F6WFC0	GRGARGGTRGGRGRI	GRGARGGTRGGRGRI	405	PKCT (Q04759)	1	1	1	1	1	1	1	Both conserved	yes	1	1	Both conserved	N/A	N/A
T354	T346	Q5JVS0	F6WFC0	RKPANDITSQLEINF	RKPANDITSQLEINF	405	PKCT (Q04759)	1	1	1	1	1	1	1	Both conserved	yes	1	1	Both conserved	N/A	N/A
Y1353	Y1352	Q04912	F7ED42	SALLGDHYVQLPATY	SALLGDHYVQLPATY	1399	MET (P08581)	1	1	1	1	1	1	1	Both conserved	yes	5	1	Both conserved	N/A	N/A
Y1238	Y1237	Q04912	F7ED42	RDILDKEYYSVRQHR	RDILDREYYSVQQHR	1399	MET (P08581)	1	1	1	1	1	1	1	Both conserved	yes	7	1	Both conserved	N/A	N/A
Y1360	Y1359	Q04912	F7ED42	YVQLPATYMNLGPST	YVQLPATYMNLGPST	1399	MET (P08581)	1	1	1	1	1	1	1	Both conserved	yes	5	1	Both conserved	N/A	N/A
S1394	S1393	Q04912	F7ED42	SAHRPRPLSEPPRPT	NVRRPRPLSEPPRPT	1399	AKT1 (P31749)	1	1	1	1	1	1	1	Both conserved	yes	2	1	Both conserved	N/A	N/A
Y1239	Y1238	Q04912	F7ED42	DILDKEYYSVRQHRH	DILDREYYSVQQHRH	1399	MET (P08581)	1	1	1	1	1	1	1	Both conserved	yes	7	1	Both conserved	N/A	N/A
S85	S85	O95983	F7FHB9	RQRVRYDSSNQVKGK	RQRVRYDSSNQVKGK	291	AURA (O14965)	1	1	1	1	1	1	1	Both conserved	no	N/A	1	Both conserved	N/A	N/A
S24	S24	O95983	F7FHB9	REEVPRRSGLSAGHR	REEVPRRSGLSAGHR	291	AURA (O14965)	1	1	1	1	1	1	1	Both conserved	no	N/A	1	Both conserved	N/A	N/A
S132	S65	Q9Y5P4	F6PRU2	SSLRRHGSMVSLVSG	SSLRRHGSMVSLVSG	559	CK1G2 (P78368)	1	1	1	1	1	1	1	Both conserved	yes	5	1	Both conserved	N/A	N/A
S2339	S2339	Q7Z6Z7	F7HBR6	GQPEVLSSQEMQVEN	GQPEVLSSQEMQVEN	4374	ATM (Q13315)	1	1	1	1	1	1	1	Both conserved	no	N/A	1	Both conserved	N/A	N/A
S2636	S2636	Q7Z6Z7	F7HBR6	HDQSTATSQAGKFVC	HDQSTATSQAGTLSS	4374	ATM (Q13315)	1	1	1	1	1	1	1	Both conserved	no	N/A	1	Both conserved	N/A	N/A
S3695	S3695	Q7Z6Z7	F7HBR6	ENVVIVASQKRPLGG	ENVVIVASQKRPLGG	4374	ATM (Q13315)	1	1	1	1	1	1	1	Both conserved	no	N/A	1	Both conserved	N/A	N/A
S3377	S3377	Q7Z6Z7	F7HBR6	KACSPCSSQSSSSGI	KACSPCSSQSSSSGI	4374	ATM (Q13315)	1	1	1	1	1	1	1	Both conserved	no	N/A	1	Both conserved	N/A	N/A
S2391	S2391	Q7Z6Z7	F7HBR6	DEAPSNLSQASTLQA	DEAPSNLSQASTLQA	4374	ATR (Q13535)	1	1	1	1	1	1	1	Both conserved	no	N/A	1	Both conserved	N/A	N/A
S927	S927	Q7Z6Z7	F7HBR6	ISVNQWGSQLGLSVL	ISVNQWGSQLGLSVL	4374	ATM (Q13315)	1	1	1	1	1	1	1	Both conserved	no	N/A	1	Both conserved	N/A	N/A
S3797	S3797	Q7Z6Z7	F7HBR6	QAATSESSQSEASVR	QAATSESSQSEASVR	4374	ATM (Q13315)	1	1	1	1	1	1	1	Both conserved	no	N/A	1	Both conserved	N/A	N/A
Y393	Y391	Q9UKV8	F7H579	ASFNTDPYVREFGIM	ASFNTDPYVREFGIM	857	EGFR (P00533)	1	1	1	1	1	1	1	Both conserved	yes	5	1	Both conserved	N/A	N/A
S387	S385	Q9UKV8	F7H579	SKLMRSASFNTDPYV	SKLMRSASFNTDPYV	857	MAPKAPK2 (P49137)	1	1	1	1	1	1	1	Both conserved	yes	6	1	Both conserved	N/A	N/A
T1851	T1854	Q9BX84	F6ZUA5	FNQVKPQTIPYTPRF	FNQVKPQTIPYTPRF	2025	CHAK2 (Q9BX84)	1	1	1	1	1	1	1	Both conserved	yes	2	1	Both conserved	N/A	N/A
S1021	S1027	P13612	F6Z0X3	QEENRRDSWSYINSK	QEENRRDSWSYINSK	1038	PKACA (P17612)	1	1	1	1	1	1	1	Both conserved	yes	7	0	Only phosphosite conserved	N/A	N/A
Y783	Y783	P19174	F6WWF3	EGRNPGFYVEANPMP	EGRNPGFYVEANPMP	1291	SYK (P43405)	1	1	1	1	1	1	1	Both conserved	yes	69	1	Both conserved	N/A	N/A
S1248	S1249	P19174	F6WWF3	HGRAREGSFESRYQQ	HGRAREGSFESRYQQ	1291	PKACA (P17612)	1	1	1	1	1	1	1	Both conserved	no	N/A	0	Only phosphosite conserved	N/A	N/A
Y771	Y771	P19174	F6WWF3	IGTAEPDYGALYEGR	IGTAEPDYGALYEGR	1291	SYK (P43405)	1	1	1	1	1	1	1	Both conserved	no	N/A	1	Both conserved	N/A	N/A
S5	S5	P13796	F7HQU5	MARGSVSDEEMMELR	MARGSVSDEEMMELR	627	PKCD (Q05655)	1	1	1	1	1	1	1	Both conserved	yes	9	1	Both conserved	N/A	N/A
Y488	Y489	P51812	F6UNV6	DVYDDGKYVYVVTEL	DVYDDGKYVYVVTEL	741	SRC (P12931)	1	1	1	1	1	1	1	Both conserved	no	N/A	1	Both conserved	N/A	N/A
Y529	Y530	P51812	F6UNV6	TITKTVEYLHAQGVV	TITKTVEYLHAQGVV	741	SRC (P12931)	1	1	1	1	1	1	1	Both conserved	yes	4	1	Both conserved	N/A	N/A
Y483	Y484	P51812	F6UNV6	IITLKDVYDDGKYVY	IITLKDVYDDGKYVY	741	SRC (P12931)	1	1	1	1	1	1	1	Both conserved	no	N/A	1	Both conserved	N/A	N/A
Y580	Y574	P51812	F7H7V7	GLLMTPCYTANFVAP	GLLMTPCYTANFVAP	733	SRC (P12931)	1	1	1	1	1	1	1	Both conserved	no	N/A	1	Both conserved	N/A	N/A
Y707	Y708	P51812	F6UNV6	KGAMAATYSALNRNQ	KGAMAATYSALNRNQ	741	SRC (P12931)	1	1	1	1	1	1	1	Both conserved	no	N/A	1	Both conserved	N/A	N/A
Y470	Y465	P51812	F7H7V7	EIEILLRYGQHPNII	EIEILLRYGQHPNII	733	SRC (P12931)	1	1	1	1	1	1	1	Both conserved	no	N/A	1	Both conserved	N/A	N/A
Y644	Y645	P51812	F6UNV6	KFSLSGGYWNSVSDT	KFSLSGGYWNSVSDT	741	SRC (P12931)	1	1	1	1	1	1	1	Both conserved	no	N/A	1	Both conserved	N/A	N/A
S748	S747	P55072	F6WT88	MRFARSVSDNDIRKY	RFARRSVSDNDIRKY	805	AKT1 (P31749)	1	1	1	1	1	1	1	Both conserved	yes	2	1	Both conserved	N/A	N/A
S326	S326	P55072	F6WT88	EVERRIVSQLLTLMD	EVERRIVSQLLTLMD	805	ATM (Q13315)	1	1	1	1	1	1	1	Both conserved	no	N/A	1	Both conserved	N/A	N/A
S784	S783	P55072	F6WT88	NQGGAGPSQGSGGGT	NQGGAGPSQGSGGGT	805	DNAPK (P78527)	1	1	1	1	1	1	1	Both conserved	yes	1	1	Both conserved	N/A	N/A
S746	S745	P55072	F6WT88	EAMRFARSVSDNDIR	AMRFARRSVSDNDIR	805	AKT1 (P31749)	1	0	1	1	0	1	1	Only kinase conserved	yes	2	1	Only kinase conserved	N/A	N/A
S352	S352	P55072	F6WT88	AATNRPNSIDPALRR	AATNRPNSIDPALRR	805	AKT1 (P31749)	1	1	1	1	1	1	1	Both conserved	yes	2	1	Both conserved	N/A	N/A
S12	S12	P12931	F7FWN9	KSKPKDASQRRRSLE	KSKPKDASQRRRSLE	536	PKCD (Q05655)	1	1	1	1	1	1	1	Both conserved	yes	5	1	Both conserved	N/A	N/A
S75	S75	P12931	F7FWN9	NSSDTVTSPQRAGPL	NSSDTVTSPQRAGPL	536	CDK5 (Q00535)	1	1	1	1	1	1	1	Both conserved	yes	8	1	Both conserved	N/A	N/A
Y419	Y419	P12931	F7FWN9	RLIEDNEYTARQGAK	RLIEDNEYTARQGAK	536	PDGFRB (P09619)	1	1	1	1	1	1	1	Both conserved	yes	342	1	Both conserved	N/A	N/A
S17	S17	P12931	F7FWN9	DASQRRRSLEPAENA	DASQRRRSLEPAENV	536	PKACA (P17612)	1	1	1	1	1	1	1	Both conserved	yes	10	0	Only phosphosite conserved	N/A	N/A
Y338	Y338	P12931	F7FWN9	VVSEEPIYIVTEYMS	VVSEEPIYIVTEYMS	536	SRC (P12931)	1	1	1	1	1	1	1	Both conserved	no	N/A	1	Both conserved	N/A	N/A
Y530	Y530	P12931	F7FWN9	YFTSTEPQYQPGENL	YFTSTEPQYQPGENL	536	SRC (P12931)	1	1	1	1	1	1	1	Both conserved	yes	124	1	Both conserved	N/A	N/A
S14	S6	Q8NHW3	F7E9A6	MALPPSPLAMEYVND	MGAELPSSPLAIEYV	239	ERK2 (P28482)	1	0	1	1	0	1	1	Only kinase conserved	yes	2	1	Only kinase conserved	N/A	N/A
S65	S38	Q8NHW3	H9H2Z4	PCSSVPSSPSFSPTE	PCSSVPSSPSFCAPS	291	ERK2 (P28482)	1	1	1	1	1	1	1	Both conserved	yes	5	1	Both conserved	N/A	N/A
T7	T7	P20339	F7DQ40	MANRGATRPNGPNTG	MASRGATRPNGPNTG	215	PKCE (Q02156)	1	1	1	1	1	1	1	Both conserved	yes	1	1	Both conserved	N/A	N/A
S123	S123	P20339	F7DQ40	KELQRQASPNIVIAL	KELQRQASPNIVIAL	215	ERK1 (P27361)	1	1	1	1	1	1	1	Both conserved	no	N/A	1	Both conserved	N/A	N/A
Y173	Y173	Q9UKW4	F7H0I2	EDEGGEVYEDLMKAE	EDEGGEVYEDLMKAE	847	SRC (P12931)	1	1	1	1	1	1	1	Both conserved	yes	4	1	Both conserved	N/A	N/A
S649	S646	P49959	F6XTQ2	EVIEVDESDEEEDIF	EVIEVDESDVEEDIF	705	CK2A1 (P68400)	1	1	1	1	1	1	1	Both conserved	yes	2	1	Both conserved	N/A	N/A
S264	S264	P49959	F6XTQ2	EQQLFYISQPGSSVV	EQQLFYISQPGSSVV	705	ATM (Q13315)	1	1	1	1	1	1	1	Both conserved	yes	2	1	Both conserved	N/A	N/A
S301	S301	Q9Y285	F7FMQ7	QRVKRTHSQGGYGSQ	QRVKRTHSQGGYGSQ	508	ATR (Q13535)	1	1	1	1	1	1	1	Both conserved	no	N/A	1	Both conserved	N/A	N/A
S93	S93	Q8TAP9	F7FZX5	YPGSYSRSPAGSQQQ	YPGSYSRSPAGSQQQ	179	CDK1 (P06493)	1	1	1	1	1	1	1	Both conserved	no	N/A	1	Both conserved	N/A	N/A
T120	T120	Q8TAP9	F7FZX5	QGSPRTSTPFGSGRV	QGSPRTSTPFGSGRV	179	CDK1 (P06493)	1	1	1	1	1	1	1	Both conserved	yes	1	1	Both conserved	N/A	N/A
S104	S104	Q8TAP9	F7FZX5	SQQQFGYSPGQQQTH	SQQQFGYSPGQQQTH	179	CDK1 (P06493)	1	1	1	1	1	1	1	Both conserved	no	N/A	1	Both conserved	N/A	N/A
S31	I829	P07101	F7GZ30	AIVEAIEIPQFIGRS	KQAEAIMSPRFIGRR	1009	ERK1 (P27361)	0	0	0	0	0	1	1	Only kinase conserved	no	N/A	1	Only kinase conserved	N/A	N/A
S67	K182	P07101	F7AFN5	ELGLRHQKLLEDARK	RFIGRRQSLIEDARK	711	MAPKAPK2 (P49137)	0	1	0	1	0	1	1	Only kinase conserved	no	N/A	1	Only kinase conserved	N/A	N/A
S44	K182	P07101	F7AFN5	ELGLRHQKLLEDARK	RFIGRRQSLIEDARK	711	CAMK2A (Q9UQM7)	0	1	0	1	0	1	1	Only kinase conserved	no	N/A	0	Neither conserved	N/A	N/A
S71	K182	P07101	F7AFN5	ELGLRHQKLLEDARK	RFIGRRQSLIEDARK	711	CAMK2A (Q9UQM7)	0	1	0	1	0	1	1	Only kinase conserved	yes	54	0	Neither conserved	N/A	N/A
S19	S311	P07101	F7F2G6	VGFRRLVSEVKMFTE	KGFRRAVSELDAKQA	2014	CAMK2A (Q9UQM7)	0	0	1	1	0	1	1	Only kinase conserved	yes	40	0	Neither conserved	N/A	N/A
S40	K182	P07101	F7AFN5	ELGLRHQKLLEDARK	RFIGRRQSLIEDARK	711	CAMK2A (Q9UQM7)	0	1	0	1	0	1	1	Only kinase conserved	no	N/A	0	Neither conserved	N/A	N/A
S404	S361	P07101	F6ZV38	GELLHCLSEEPEIRA	GELLHCLSEEPEIRA	454	MAPKAPK2 (P49137)	1	1	1	1	1	1	1	Both conserved	no	N/A	1	Both conserved	N/A	N/A
S35	S50	P07101	F6ZQM4	ACSRIWQSPRFIARK	AIMVRGQSPRFIGRR	231	CAMK2A (Q9UQM7)	0	0	1	1	0	1	1	Only kinase conserved	no	N/A	0	Neither conserved	N/A	N/A
S58	S101	P07101	F6QQ97	AYTPPPVSPRFSFPG	SYTPTPRSPRFIGRR	438	ERK1 (P27361)	0	0	1	1	0	1	1	Only kinase conserved	no	N/A	1	Only kinase conserved	N/A	N/A
S62	S101	P07101	F6QQ97	AYTPPPVSPRFSFPG	SYTPTPRSPRFIGRR	438	ERK1 (P27361)	0	0	1	1	0	1	1	Only kinase conserved	yes	37	1	Only kinase conserved	N/A	N/A
S3440	S3440	O75592	F7E6Q3	TVFQRSYSVVASEYD	TVFQRSYSVVASEYD	4641	CHK1 (O14757)	1	1	1	1	1	1	1	Both conserved	no	N/A	1	Both conserved	N/A	N/A
S183	C49	Q96HZ4	F7GJI3	GPLEHLCCDLEEEPQ	GPGDDLCSDLEEAPE	423	CK2A1 (P68400)	1	1	0	0	0	1	1	Only kinase conserved	yes	1	1	Only kinase conserved	N/A	N/A
S67	S67	Q96RU2	F7GVG0	DERVKEPSQDTVATE	DERVKEPSQDTVATE	1077	ATM (Q13315)	1	1	1	1	1	1	1	Both conserved	yes	1	1	Both conserved	N/A	N/A
S720	S720	Q96RU2	F7GVG0	SSQDFSTSQEPSVAS	SSQDYSTSQEPSVAS	1077	ATM (Q13315)	1	1	1	1	1	1	1	Both conserved	no	N/A	1	Both conserved	N/A	N/A
S495	S495	Q96RU2	F7GVG0	STSTESSSLDVESTF	STSTESSSQDVESTF	1077	ATM (Q13315)	1	1	1	1	1	1	1	Both conserved	no	N/A	1	Both conserved	N/A	N/A
S714	S714	Q96RU2	F7GVG0	ESSTNSSSQDFSTSQ	ESSTNSSSQDYSTSQ	1077	ATM (Q13315)	1	1	1	1	1	1	1	Both conserved	yes	2	1	Both conserved	N/A	N/A
S4	S4	O75531	F6T830	MTTSQKHRDFVAEPM	MTTSQKHRDFVAEPM	89	VRK1 (Q99986)	1	1	1	1	1	1	1	Both conserved	yes	6	1	Both conserved	N/A	N/A
T2	T2	O75531	F6T830	MTTSQKHRDFVAEPM	MTTSQKHRDFVAEPM	89	VRK1 (Q99986)	1	1	1	1	1	1	1	Both conserved	yes	3	1	Both conserved	N/A	N/A
T3	T3	O75531	F6T830	MTTSQKHRDFVAEPM	MTTSQKHRDFVAEPM	89	VRK1 (Q99986)	1	1	1	1	1	1	1	Both conserved	yes	3	1	Both conserved	N/A	N/A
T175	T105	Q9H0K1	F7G9X3	KSGEPLSTWCGSPPY	KSGELLATWCGSPPY	706	LKB1 (Q15831)	1	1	1	1	1	1	1	Both conserved	yes	5	1	Both conserved	N/A	N/A
S37	S37	Q9H425	F6TLD1	FTYFSSLSPMARKIM	FTYFSSLSPMARKIM	327	CDK2 (P24941)	1	1	1	1	1	1	1	Both conserved	no	N/A	1	Both conserved	N/A	N/A
T249	T174	P33527	F6WW12	WSLNKEDTSEQVVPV	WSLNKEDTSEQVVPV	1123	CK2A1 (P68400)	1	1	1	1	1	1	1	Both conserved	no	N/A	1	Both conserved	N/A	N/A
S153	S150	O14813	F7CRS0	RKQERAASAKGAAGA	RKQERAASAKGAAGA	281	PKACA (P17612)	1	1	1	1	1	1	1	Both conserved	yes	1	0	Only phosphosite conserved	N/A	N/A
S177	S177	P62491	F7HLD9	TEIYRIVSQKQMSDR	TEIYRIVSQKQMSDR	216	PKCBISO2 (P05771)	1	1	1	1	1	1	1	Both conserved	yes	2	1	Both conserved	N/A	N/A
Y379	Y379	Q13435	F7GWY2	VTEEPEIYEPNFIFF	VTEEPEIYEPNFIFF	894	SRC (P12931)	1	1	1	1	1	1	1	Both conserved	no	N/A	1	Both conserved	N/A	N/A
Y592	Y592	Q13435	F7GWY2	TIHGDLYYEGKEFET	TIHGDLYYEGKEFET	894	SRC (P12931)	1	1	1	1	1	1	1	Both conserved	no	N/A	1	Both conserved	N/A	N/A
S65	S65	Q13526	F7HDX7	SHLLVKHSQSRRPSS	SHLLVKHSQSRRPSS	128	PLK1 (P53350)	1	1	1	1	1	1	1	Both conserved	yes	2	1	Both conserved	N/A	N/A
S138	T109	Q13526	F7HIB3	SNLFEDATSALVTGQ	QKPFEDASFALRTGE	165	MLK3 (Q16584)	0	0	1	1	0	1	1	Only kinase conserved	yes	1	1	Only kinase conserved	N/A	N/A
S16	S16	Q13526	F7HDX7	PGWEKRMSRSSGRVY	PGWEKRMSRSSGRVY	128	AURA (O14965)	1	1	1	1	1	1	1	Both conserved	yes	12	1	Both conserved	N/A	N/A
T320	T320	P62136	F7GWK7	NPGGRPITPPRNSAK	NPGGRPITPPRNSAK	330	CDK1 (P06493)	1	1	1	1	1	1	1	Both conserved	yes	20	1	Both conserved	N/A	N/A
S194	S216	P08833	F6RF22	LTKAQETSGEDISKF	LAKAQETSGEEISKF	281	CK2A1 (P68400)	1	1	1	1	1	1	1	Both conserved	yes	10	1	Both conserved	N/A	N/A
S144	S166	P08833	F6RF22	NFHLMAPSEEDHSTL	NFHLMAPSEEDHSIL	281	CK2A1 (P68400)	1	1	1	1	1	1	1	Both conserved	yes	10	1	Both conserved	N/A	N/A
S126	S148	P08833	F6RF22	GSPESPESTEITEEE	GSPESPESTEITEEE	281	CK2A1 (P68400)	1	1	1	1	1	1	1	Both conserved	yes	10	1	Both conserved	N/A	N/A
Y428	Y429	F8W6Q8	Q8WNQ6	SPPDSQCYEDQVHWQ	DPPDSQHYEDQVHWQ	458	SYK (P43405)	1	1	1	1	1	1	1	Both conserved	yes	1	1	Both conserved	N/A	N/A
S126	S126	Q9UK53	F6UPA5	LGDTAGNSGKAGADR	LGDTAGNSGKAGADR	279	CHK1 (O14757)	1	1	1	1	1	1	1	Both conserved	no	N/A	1	Both conserved	N/A	N/A
T366	T366	Q9UQ80	F7HN95	QSSASRKTQKKKKKK	QSSASRKTQKKKKKK	394	PKCA (P17252)	1	1	1	1	1	1	1	Both conserved	no	N/A	1	Both conserved	N/A	N/A
T261	T261	Q9UQ80	F7HN95	QYGLKMKTSRAFFSE	QYGLKMKTSRAFFSE	394	PAK1 (Q13153)	1	1	1	1	1	1	1	Both conserved	yes	2	1	Both conserved	N/A	N/A
S360	S360	Q9UQ80	F7HN95	ELKALLQSSASRKTQ	ELKALLQSSASRKTQ	394	PKCD (Q05655)	1	1	1	1	1	1	1	Both conserved	yes	5	1	Both conserved	N/A	N/A
S48	S48	Q99801	F6Y020	RRGGHTDSPRRRDPE	RQGGRTSSQRQRDPE	232	PKCA (P17252)	1	1	1	1	1	1	1	Both conserved	yes	1	1	Both conserved	N/A	N/A
T89	T87	Q99801	F6Y020	AAPEEAETLAETEPE	AAPEEAETLAETEPE	232	CK2A2 (P19784)	1	1	1	1	1	1	1	Both conserved	yes	2	1	Both conserved	N/A	N/A
T93	T91	Q99801	F6Y020	EAETLAETEPERHLG	EAETLAETEPERHLG	232	CK2A2 (P19784)	1	1	1	1	1	1	1	Both conserved	yes	2	1	Both conserved	N/A	N/A
S288	S288	O76061	F6WDI3	AQGPSGSSEWEDEQS	AQGPSGSSEWEDEQS	302	CK2A1 (P68400)	1	1	1	1	1	1	1	Both conserved	no	N/A	1	Both conserved	N/A	N/A
S748	S520	Q9NWH9	F6ZFY9	WSENKKLSLDTDARF	WSENKKLSLDTDARF	804	CHK1 (O14757)	1	1	1	0	0	1	1	Only kinase conserved	no	N/A	1	Only kinase conserved	N/A	N/A
S815	S587	Q9NWH9	F6ZFY9	TARREDPSFERYPKN	TARREDPSFERYPKN	804	CHK1 (O14757)	1	1	1	0	0	1	1	Only kinase conserved	no	N/A	1	Only kinase conserved	N/A	N/A
Y472	Y472	Q13480	F7HS52	EPIQEANYVPMTPGT	EPIQEANYVPMTPGT	694	INSR (P06213)	1	1	1	1	1	1	1	Both conserved	yes	7	1	Both conserved	N/A	N/A
Y285	Y285	Q13480	F7HS52	TEADGELYVFNTPSG	TEADGELYVFNTPSG	694	INSR (P06213)	1	1	1	1	1	1	1	Both conserved	no	N/A	1	Both conserved	N/A	N/A
Y447	Y447	Q13480	F7HS52	SEELDENYVPMNPNS	SEELDENYVPMNPNS	694	INSR (P06213)	1	1	1	1	1	1	1	Both conserved	yes	6	1	Both conserved	N/A	N/A
Y627	Y627	Q13480	F7HS52	KGDKQVEYLDLDLDS	KGDKQVEYLDLDLDS	694	SRC (P12931)	1	1	1	1	1	1	1	Both conserved	yes	21	1	Both conserved	N/A	N/A
Y242	Y242	Q13480	F7HS52	FFQQQMIYDSPPSRA	FFQQQMIYDSPPSRA	694	SRC (P12931)	1	1	1	1	1	1	1	Both conserved	yes	2	1	Both conserved	N/A	N/A
Y317	Y317	Q13480	F7HS52	PPTPGNTYQIPRTFP	PPTPGNTYQIPRTFP	694	SRC (P12931)	1	1	1	1	1	1	1	Both conserved	yes	2	1	Both conserved	N/A	N/A
Y259	Y259	Q13480	F7HS52	ASVDSSLYNLPRSYS	ASVDSSLYNLPRSYS	694	SRC (P12931)	1	1	1	1	1	1	1	Both conserved	yes	2	1	Both conserved	N/A	N/A
Y373	Y373	Q13480	F7HS52	ASDTDNSYCIPTAGM	ASDTDSSYCIPTAGM	694	SRC (P12931)	1	1	1	1	1	1	1	Both conserved	yes	6	1	Both conserved	N/A	N/A
Y659	Y659	Q13480	F7HS52	VADERVDYVVVDQQK	VADERVDYVVVDQQK	694	INSR (P06213)	1	1	1	1	1	1	1	Both conserved	yes	8	1	Both conserved	N/A	N/A
Y406	Y406	Q13480	F7HS52	DTSSQDCYDIPRTFP	DASSQDCYDIPRAFP	694	EGFR (P00533)	1	1	1	1	1	1	1	Both conserved	no	N/A	1	Both conserved	N/A	N/A
T476	T476	Q13480	F7HS52	EANYVPMTPGTFDFS	EANYVPMTPGTFDFS	694	ERK2 (P28482)	1	1	1	1	1	1	1	Both conserved	no	N/A	1	Both conserved	N/A	N/A
Y589	Y589	Q13480	F7HS52	SHDSEENYVPMNPNL	SHDSEENYVPMNPNL	694	INSR (P06213)	1	1	1	1	1	1	1	Both conserved	yes	7	1	Both conserved	N/A	N/A
S295	S293	Q9BSI4	F7FV81	FPFRNLGSPTQVISK	FPFRNLGSPTQVISK	449	RSK2 (P51812)	1	1	1	1	1	1	1	Both conserved	no	N/A	1	Both conserved	N/A	N/A
S330	S328	Q9BSI4	F7FV81	ASTGKSKSPCQTLGG	ASTGKSKSPCQTLGG	449	RSK2 (P51812)	1	1	1	1	1	1	1	Both conserved	no	N/A	1	Both conserved	N/A	N/A
Y512	Y512	Q08881	F7GS57	RFVLDDQYTSSTGTK	RFVLDDQYTSSTGTK	620	LCK (P06239)	1	1	1	1	1	1	1	Both conserved	yes	2	0	Only phosphosite conserved	N/A	N/A
Y180	Y180	Q08881	F7GS57	ETVVIALYDYQTNDP	ETVVIALYDYQTNDP	620	TEC (P42680)	1	1	1	1	1	1	1	Both conserved	no	N/A	1	Both conserved	N/A	N/A
S60	S52	Q14738	F7ANY9	PSSNKRPSNSTPPPT	PSSNKRPSNSTPPPT	589	CHK1 (O14757)	1	1	1	1	1	1	1	Both conserved	yes	5	1	Both conserved	N/A	N/A
S75	S67	Q14738	F7ANY9	QLSKIKYSGGPQIVK	QLSKIKYSGGPQIVK	589	PKACA (P17612)	1	1	1	1	1	1	1	Both conserved	no	N/A	0	Only phosphosite conserved	N/A	N/A
S573	S560	Q14738	F7ANY9	KVLLRRKSELPQDVY	KVLLRRKSELPQDVY	589	PKACA (P17612)	1	1	1	1	1	1	1	Both conserved	no	N/A	0	Only phosphosite conserved	N/A	N/A
Y744	Y711	Q8WWM7	F7FFJ8	VPGQQGKYRGAKGSL	VPGQQGKYRGAKGSL	1042	SRC (P12931)	1	1	1	1	1	1	1	Both conserved	no	N/A	1	Both conserved	N/A	N/A
T115	T116	Q9Y2T7	F7GKX4	GFINRNDTKEDVFVH	GFINRNDTKEDVFVH	359	CHK1 (O14757)	1	1	1	1	1	1	1	Both conserved	no	N/A	1	Both conserved	N/A	N/A
S72	S72	P15927	F7EYD7	RIGNVEISQVTIVGI	RIGNVEISQVTIVGI	270	ATR (Q13535)	1	1	1	1	1	1	1	Both conserved	no	N/A	1	Both conserved	N/A	N/A
S29	S29	P15927	F7EYD7	QSPGGFGSPAPSQAE	QSPGGFGSPAPSQAE	270	CDK1 (P06493)	1	1	1	1	1	1	1	Both conserved	yes	9	1	Both conserved	N/A	N/A
S23	S23	P15927	F7EYD7	GAGGYTQSPGGFGSP	GAGGYTQSPGGFGSP	270	CDK1 (P06493)	1	1	1	1	1	1	1	Both conserved	yes	7	1	Both conserved	N/A	N/A
S8	S8	P15927	F7EYD7	MWNSGFESYGSSSYG	MWNSGFESYGSSSYG	270	DNAPK (P78527)	1	1	1	1	1	1	1	Both conserved	yes	30	1	Both conserved	N/A	N/A
S174	S174	P15927	F7EYD7	MVLSKANSQPSAGRA	MVLSKANSQPSAGRA	270	ATR (Q13535)	1	1	1	1	1	1	1	Both conserved	no	N/A	1	Both conserved	N/A	N/A
S33	S33	P15927	F7EYD7	GFGSPAPSQAEKKSR	GFGSPAPSQAEKKSR	270	DNAPK (P78527)	1	1	1	1	1	1	1	Both conserved	yes	27	1	Both conserved	N/A	N/A
T21	T21	P15927	F7EYD7	YGGAGGYTQSPGGFG	YGGAGGYTQSPGGFG	270	DNAPK (P78527)	1	1	1	1	1	1	1	Both conserved	yes	15	1	Both conserved	N/A	N/A
S4	S4	P15927	F7EYD7	MWNSGFESYGSSSYG	MWNSGFESYGSSSYG	270	DNAPK (P78527)	1	1	1	1	1	1	1	Both conserved	yes	29	1	Both conserved	N/A	N/A
S52	S52	P15927	F7EYD7	HIVPCTISQLLSATL	HIVPCTISQLLSATL	270	ATR (Q13535)	1	1	1	1	1	1	1	Both conserved	no	N/A	1	Both conserved	N/A	N/A
T305	T285	Q9UQM7	F6PJU5	KLKGAILTTMLATRN	KLKGAILTTMLATRN	458	CAMK2A (Q9UQM7)	1	1	1	1	1	1	1	Both conserved	yes	19	0	Only phosphosite conserved	N/A	N/A
T286	T286	Q9UQM7	F7BML8	SCMHRQETVDCLKKF	SCMHRQETVDCLKKF	401	CAMK2A (Q9UQM7)	1	1	1	1	1	1	1	Both conserved	yes	126	0	Only phosphosite conserved	N/A	N/A
T306	T286	Q9UQM7	F6PJU5	LKGAILTTMLATRNF	LKGAILTTMLATRNF	458	CAMK2A (Q9UQM7)	1	1	1	1	1	1	1	Both conserved	yes	14	0	Only phosphosite conserved	N/A	N/A
S332	S332	Q9UQM7	F6TUX4	DGVKKRKSSSSVQLM	DGVKKRKSSSSVQLM	412	CAMK4 (Q16566)	1	1	1	1	1	1	1	Both conserved	no	N/A	1	Both conserved	N/A	N/A
S273	S273	Q13415	F7CZ60	VAFSEITSPSKRSQP	VAFSEITSPSKRSQP	860	CDK2 (P24941)	1	1	1	1	1	1	1	Both conserved	no	N/A	1	Both conserved	N/A	N/A
T375	R374	Q13415	F7CZ60	AQNEATSRPRHIRRK	AQNEATSTPHRIRRK	860	CDK2 (P24941)	1	1	0	1	0	1	1	Only kinase conserved	no	N/A	1	Only kinase conserved	N/A	N/A
S258	S258	Q13415	F7CZ60	TSRASLDSPGRMKRK	TSCASLDSPGRIKRK	860	CDK2 (P24941)	1	1	1	1	1	1	1	Both conserved	no	N/A	1	Both conserved	N/A	N/A
S69	S69	O43521	F7HHA7	GPLAPPASPGPFATR	GPLAPPASPGPFATR	198	ERK1 (P27361)	1	1	1	1	1	1	1	Both conserved	yes	21	1	Both conserved	N/A	N/A
S44	S44	O43521	F7HHA1	QTEPQDRSPAPMSCD	QTEPQDRSPAPMSCD	138	CDK1 (P06493)	1	1	1	1	1	1	1	Both conserved	no	N/A	1	Both conserved	N/A	N/A
T56	T56	O43521	F7HHA1	SCDKSTQTPSPPCQA	SCDKSTQTPSPPCQA	138	JNK1 (P45983)	1	1	1	1	1	1	1	Both conserved	no	N/A	1	Both conserved	N/A	N/A
S87	S87	O43521	F7HHA7	FIFMRRSSLLSRSSS	FIFMRRSSLLSRSSS	198	AKT1 (P31749)	1	1	1	1	1	1	1	Both conserved	yes	1	1	Both conserved	N/A	N/A
S58	S58	O43521	F7HHA1	DKSTQTPSPPCQAFN	DKSTQTPSPPCQAFN	138	JNK1 (P45983)	1	1	1	1	1	1	1	Both conserved	no	N/A	1	Both conserved	N/A	N/A
T135	T135	O94916	F7DZJ9	TVQQHPSTPKRHTVL	TVQQHPSTPKRHTVL	1530	CDK5 (Q00535)	1	1	1	1	1	1	1	Both conserved	yes	1	1	Both conserved	N/A	N/A
S1247	S1246	O94916	F7DZJ9	AMQSNSPSQEQQQQQ	AMQSNSPSQEQQQQQ	1530	ATM (Q13315)	1	1	1	1	1	1	1	Both conserved	no	N/A	1	Both conserved	N/A	N/A
S1197	S1196	O94916	F7DZJ9	HIQTPMLSQEQAQPP	HIQTPMLSQEQAQPP	1530	ATM (Q13315)	1	1	1	1	1	1	1	Both conserved	no	N/A	1	Both conserved	N/A	N/A
Y143	Y143	O94916	F7DZJ9	PKRHTVLYISPPPED	PKRHTVLYISPPPED	1530	ABL (P00519)	1	1	1	1	1	1	1	Both conserved	yes	4	1	Both conserved	N/A	N/A
S158	S158	O94916	F7DZJ9	LLDNSRMSCQDEGCG	LLDNSRMSCQDEGCG	1530	CK1A (P48729)	1	1	1	1	1	1	1	Both conserved	yes	2	1	Both conserved	N/A	N/A
S1367	S1366	O94916	F7DZJ9	LVQGSPSSQEQQVTL	LVQGSPSSQEQQVTL	1530	ATM (Q13315)	1	1	1	1	1	1	1	Both conserved	no	N/A	1	Both conserved	N/A	N/A
Y1280	Y1280	P08069	F7DLC9	GFREVSFYYSEENKL	GFREVSFYYSEENKL	1367	IGF1R (P08069)	1	1	1	1	1	1	1	Both conserved	yes	5	1	Both conserved	N/A	N/A
Y1166	Y1166	P08069	F7DLC9	DIYETDYYRKGGKGL	DIYETDYYRKGGKGL	1367	IGF1R (P08069)	1	1	1	1	1	1	1	Both conserved	yes	11	1	Both conserved	N/A	N/A
Y1281	Y1281	P08069	F7DLC9	FREVSFYYSEENKLP	FREVSFYYSEENKLP	1367	IGF1R (P08069)	1	1	1	1	1	1	1	Both conserved	yes	5	1	Both conserved	N/A	N/A
S982	S982	P08069	F7DLC9	SVNPEYFSAADVYVP	SVNPEYFSAADVYVP	1367	IGF1R (P08069)	1	1	1	1	1	1	1	Both conserved	no	N/A	1	Both conserved	N/A	N/A
Y1165	Y1165	P08069	F7DLC9	RDIYETDYYRKGGKG	RDIYETDYYRKGGKG	1367	IGF1R (P08069)	1	1	1	1	1	1	1	Both conserved	yes	13	1	Both conserved	N/A	N/A
Y980	Y980	P08069	F7DLC9	YASVNPEYFSAADVY	YASVNPEYFSAADVY	1367	IGF1R (P08069)	1	1	1	1	1	1	1	Both conserved	yes	6	1	Both conserved	N/A	N/A
Y1161	Y1161	P08069	F7DLC9	FGMTRDIYETDYYRK	FGMTRDIYETDYYRK	1367	IGF1R (P08069)	1	1	1	1	1	1	1	Both conserved	yes	16	1	Both conserved	N/A	N/A
Y406	Y406	O14559	F6PQ26	PLLTYQLYGKFSEAM	PLLTYQLYGKFSEAM	1287	FYN (P06241)	1	1	1	1	1	1	1	Both conserved	yes	1	1	Both conserved	N/A	N/A
S159	S159	P62324	F6Y7P5	ELLLGRTSPSKNYNM	ELLLGRTSPSKNYNM	171	CDK2 (P24941)	1	1	1	1	1	1	1	Both conserved	yes	1	1	Both conserved	N/A	N/A
Y536	Y530	P29350	F6SIN0	QKGQESEYGNITYPP	QKGQESEYGNITYPP	617	SRC (P12931)	1	1	1	1	1	1	1	Both conserved	yes	15	1	Both conserved	N/A	N/A
Y564	Y519	P29350	F6SIM1	SKHKEDVYENLHSKN	SKHKEDVYENLHTKN	550	SRC (P12931)	1	1	1	1	1	1	1	Both conserved	yes	10	1	Both conserved	N/A	N/A
S591	S546	P29350	F6SIM1	RSADKEKSKGSLKRK	RSADKEKSKGSLKRK	550	PKCA (P17252)	1	1	1	1	1	1	1	Both conserved	no	N/A	1	Both conserved	N/A	N/A
S662	S662	P56192	F6WGN2	NRAGMFVSKFFGGYV	NRAGMFVSKFFGGYV	900	GCN2 (Q9P2K8)	1	1	1	1	1	1	1	Both conserved	yes	1	0	Only phosphosite conserved	N/A	N/A
S229	S229	P56192	F6WGN2	EEELATLSEEEIAMA	EEELATLSEEEIAMA	900	GCN2 (Q9P2K8)	1	1	1	1	1	1	1	Both conserved	no	N/A	0	Only phosphosite conserved	N/A	N/A
S472	S472	P56192	F6WGN2	LGRTLPGSDWTPNAR	LGRTLPGSDWTPNAQ	900	GCN2 (Q9P2K8)	1	1	1	1	1	1	1	Both conserved	no	N/A	0	Only phosphosite conserved	N/A	N/A
T180	T150	Q8IU85	F7HCQ0	GKGDVMSTACGTPGY	GKGDVMSTACGTPGY	355	CAMKK1 (Q8N5S9)	1	1	1	1	1	1	1	Both conserved	no	N/A	1	Both conserved	N/A	N/A
Y751	Y751	P09619	F7BTH1	SKDESVDYVPMLDMK	SKDESVDYVPMLDMK	1106	PDGFRB (P09619)	1	1	1	1	1	1	1	Both conserved	yes	23	1	Both conserved	N/A	N/A
Y934	Y934	P09619	F7BTH1	AHASDEIYEIMQKCW	AHASDEIYEIMQKCW	1106	ABL (P00519)	1	1	1	1	1	1	1	Both conserved	yes	1	1	Both conserved	N/A	N/A
Y579	Y579	P09619	F7BTH1	VSSDGHEYIYVDPMQ	VSSDGHEYIYVDPMQ	1106	PDGFRB (P09619)	1	1	1	1	1	1	1	Both conserved	yes	11	1	Both conserved	N/A	N/A
Y771	Y771	P09619	F7BTH1	ADIESSNYMAPYDNY	ADIESSNYMAPYDNY	1106	PDGFRB (P09619)	1	1	1	1	1	1	1	Both conserved	yes	12	1	Both conserved	N/A	N/A
Y857	Y857	P09619	F7BTH1	DIMRDSNYISKGSTF	DIMRDSNYISKGSTF	1106	PDGFRB (P09619)	1	1	1	1	1	1	1	Both conserved	yes	12	1	Both conserved	N/A	N/A
Y740	Y740	P09619	F7BTH1	TGESDGGYMDMSKDE	TGESDGGYMDMSKDE	1106	PDGFRB (P09619)	1	1	1	1	1	1	1	Both conserved	yes	11	1	Both conserved	N/A	N/A
Y763	Y763	P09619	F7BTH1	DMKGDVKYADIESSN	DMKGDVKYADIESSN	1106	PDGFRB (P09619)	1	1	1	1	1	1	1	Both conserved	yes	6	1	Both conserved	N/A	N/A
Y1009	Y1009	P09619	F7BTH1	LDSSSVLYTAVQPNE	LDTSSVLYTAVQPNE	1106	PDGFRB (P09619)	1	1	1	1	1	1	1	Both conserved	yes	16	1	Both conserved	N/A	N/A
Y686	Y686	P09619	F7BTH1	IITEYCRYGDLVDYL	IITEYCRYGDLVDYL	1106	ABL (P00519)	1	1	1	1	1	1	1	Both conserved	yes	1	1	Both conserved	N/A	N/A
Y778	Y778	P09619	F7BTH1	YMAPYDNYVPSAPER	YMAPYDNYVPSAPER	1106	PDGFRB (P09619)	1	1	1	1	1	1	1	Both conserved	no	N/A	1	Both conserved	N/A	N/A
Y562	Y562	P09619	F7BTH1	LWQKKPRYEIRWKVI	LWQKKPRYEIRWKVI	1106	PDGFRB (P09619)	1	1	1	1	1	1	1	Both conserved	no	N/A	1	Both conserved	N/A	N/A
Y581	Y581	P09619	F7BTH1	SDGHEYIYVDPMQLP	SDGHEYIYVDPMQLP	1106	PDGFRB (P09619)	1	1	1	1	1	1	1	Both conserved	yes	6	1	Both conserved	N/A	N/A
Y775	Y775	P09619	F7BTH1	SSNYMAPYDNYVPSA	SSNYMAPYDNYVPSA	1106	PDGFRB (P09619)	1	1	1	1	1	1	1	Both conserved	yes	3	1	Both conserved	N/A	N/A
Y1021	Y1021	P09619	F7BTH1	PNEGDNDYIIPLPDP	PNEGDNDYIIPLPDP	1106	PDGFRB (P09619)	1	1	1	1	1	1	1	Both conserved	yes	20	1	Both conserved	N/A	N/A
Y970	Y970	P09619	F7BTH1	GEGYKKKYQQVDEEF	GEGYKKKYQQVDEEF	1106	ABL (P00519)	1	1	1	1	1	1	1	Both conserved	yes	1	1	Both conserved	N/A	N/A
S15	S15	P04792	F6XTF7	FSLLRGPSWDPFRDW	FSLLRGPSWDPFRDW	205	MAPKAPK2 (P49137)	1	1	1	1	1	1	1	Both conserved	yes	40	1	Both conserved	N/A	N/A
S176	S176	P04792	F6XTF7	MPKLATQSNEITIPV	MPKLATQSNEITIPV	205	P38A (Q16539)	1	1	1	1	1	1	1	Both conserved	no	N/A	1	Both conserved	N/A	N/A
T143	T143	P04792	F6XTF7	RCFTRKYTLPPGVDP	RCFTRKYTLPPGVDP	205	PKACA (P17612)	1	1	1	1	1	1	1	Both conserved	no	N/A	0	Only phosphosite conserved	N/A	N/A
S82	S82	P04792	F6XTF7	RALSRQLSSGVSEIR	RALSRQLSSGVSEIR	205	MAPKAPK2 (P49137)	1	1	1	1	1	1	1	Both conserved	yes	57	1	Both conserved	N/A	N/A
S78	S78	P04792	F6XTF7	PAYSRALSRQLSSGV	PAYSRALSRQLSSGV	205	MAPKAPK2 (P49137)	1	1	1	1	1	1	1	Both conserved	yes	26	1	Both conserved	N/A	N/A
S1417	S1416	Q3V6T2	F6VNU1	INRERQKSLTLTPTR	INRERQKSLTLTPTR	1871	AKT1 (P31749)	1	1	1	1	1	1	1	Both conserved	yes	7	1	Both conserved	N/A	N/A
S67	S67	Q53EL6	F7HGG8	KRRLRKNSSRDSGRG	KRRLRKNSSRDSGRG	469	P70S6K (P23443)	1	1	1	1	1	1	1	Both conserved	yes	4	1	Both conserved	N/A	N/A
S457	S457	Q53EL6	F7HGG8	RGRKRFVSEGDGGRL	RGRKRFVSEGDGGRL	469	AKT1 (P31749)	1	1	1	1	1	1	1	Both conserved	yes	8	1	Both conserved	N/A	N/A
S35	S201	P35398	F6RJ30	ETPLSQESASVKSDP	ETPLNQESARKSEPP	980	PKCA (P17252)	0	0	1	1	0	1	1	Only kinase conserved	yes	1	1	Only kinase conserved	N/A	N/A
T128	T128	P35398	F7E9K9	PGEAEPLTPTYSISA	PGEAEPLTPTYNISA	468	ERK2 (P28482)	1	1	1	1	1	1	1	Both conserved	no	N/A	1	Both conserved	N/A	N/A
Y133	Y133	P14923	F7H7V0	AIVHLINYQDDAELA	AIVHLINYQDDAELA	745	FYN (P06241)	1	1	1	1	1	1	1	Both conserved	yes	1	1	Both conserved	N/A	N/A
Y644	Y644	P14923	F7H7V0	RNEGTATYAAAVLFR	RNEGTATYAAAVLFR	745	SRC (P12931)	1	1	1	1	1	1	1	Both conserved	yes	1	1	Both conserved	N/A	N/A
Y550	Y550	P14923	F7H7V0	AAGTQQPYTDGVRME	AAGTQQPYTDGVRME	745	FER (P16591)	1	1	1	1	1	1	1	Both conserved	yes	1	1	Both conserved	N/A	N/A
S104	S104	P55795	F7BG13	LKHTGPNSPDTANDG	LKHTGPNSPDTANDG	449	CDK2 (P24941)	1	1	1	1	1	1	1	Both conserved	no	N/A	1	Both conserved	N/A	N/A
S420	S335	P51114	F7H8W8	SERKDELSDWSLAGE	SERKDELSDWSLAGE	536	PAK1 (Q13153)	1	1	1	1	1	1	1	Both conserved	yes	1	1	Both conserved	N/A	N/A
S873	S833	Q8TEW0	F7HHT6	VDDQKAGSPSRDVGP	VDDQKAGSPSRDVGP	1316	MARK2 (Q7KZI7)	1	1	1	1	1	1	1	Both conserved	yes	1	1	Both conserved	N/A	N/A
S962	S922	Q8TEW0	F7HHT6	SSRSGRESVSTASDQ	SSRSGRESVSTASDQ	1316	AURA (O14965)	1	1	1	1	1	1	1	Both conserved	no	N/A	1	Both conserved	N/A	N/A
S144	S104	Q8TEW0	F7HHT6	PLHVRRSSDPALIGI	PLHVRRSSDPALIGL	1316	MARK2 (Q7KZI7)	1	1	1	1	1	1	1	Both conserved	yes	3	1	Both conserved	N/A	N/A
S752	S580	Q9NRA8	F6QCI4	PSADRDSSPTTNPKL	PSADRDSSPTTNSKL	813	JNK1 (P45983)	1	1	1	0	0	1	1	Only kinase conserved	yes	1	1	Only kinase conserved	N/A	N/A
S693	S521	Q9NRA8	F6QCI4	ASITSMLSPSFTPTS	ASITSMLSPSFTPTS	813	JNK1 (P45983)	1	1	1	0	0	1	1	Only kinase conserved	yes	1	1	Only kinase conserved	N/A	N/A
S301	S138	Q9NRA8	F6QCI4	DAILPEQSPGEFDFN	DAVLPEQSPGDFDFN	813	JNK1 (P45983)	1	1	1	0	0	1	1	Only kinase conserved	yes	1	1	Only kinase conserved	N/A	N/A
S374	S211	Q9NRA8	F6QCI4	GLEQAILSPGQNSGN	GLEQAILSPGQNSGN	813	JNK1 (P45983)	1	1	1	0	0	1	1	Only kinase conserved	yes	1	1	Only kinase conserved	N/A	N/A
S587	S414	Q9NRA8	F6QCI4	YLRPRIPSPIGFTPG	YLRPRIPSPIGFTPG	813	JNK1 (P45983)	1	1	1	0	0	1	1	Only kinase conserved	yes	1	1	Only kinase conserved	N/A	N/A
S513	S340	Q9NRA8	F6QCI4	NLESHLMSPAEIPGQ	NLESHLMSPAEIPGQ	813	JNK1 (P45983)	1	1	1	0	0	1	1	Only kinase conserved	yes	1	1	Only kinase conserved	N/A	N/A
S551	S554	Q9H2K8	F7CMT6	ELNSFLESQKREYKL	DLTTFLESQKKQYKI	992	ATM (Q13315)	1	1	1	1	1	1	1	Both conserved	no	N/A	1	Both conserved	N/A	N/A
S359	S358	Q9H2K8	F7BYM2	SMSVSTGSQSSSVNS	SMSVSTGSQSSSVNS	898	ATM (Q13315)	1	1	1	1	1	1	1	Both conserved	no	N/A	1	Both conserved	N/A	N/A
S341	S341	P30874	F7CY46	GTDDGERSDSKQDKS	GTDDGERSDSKQDKS	369	GRK3 (P35626)	1	1	1	1	1	1	1	Both conserved	yes	10	1	Both conserved	N/A	N/A
S343	S343	P30874	F7CY46	DDGERSDSKQDKSRL	DDGERSDSKQDKSRL	369	GRK3 (P35626)	1	1	1	1	1	1	1	Both conserved	yes	10	1	Both conserved	N/A	N/A
S1275	S2251	Q99666	F7HI99	HASPLASSPVRKNLF	HASPLASSPVRKNLF	3220	CDK1 (P06493)	1	1	1	0	0	1	1	Only kinase conserved	no	N/A	1	Only kinase conserved	N/A	N/A
H118	H118	P15531	F6TRJ3	QVGRNIIHGSDSVES	QVGRNIIHGSDSVES	152	NME1 (P15531)	1	1	1	1	1	1	1	Both conserved	no	N/A	0	Only phosphosite conserved	N/A	N/A
S44	S44	P15531	F6TRJ3	GLKFMQASEDLLKEH	GLKFMQASEDLLKEH	152	NME1 (P15531)	1	1	1	1	1	1	1	Both conserved	yes	4	0	Only phosphosite conserved	N/A	N/A
S120	S120	P15531	F6TRJ3	GRNIIHGSDSVESAE	GRNIIHGSDSVESAE	152	NME1 (P15531)	1	1	1	1	1	1	1	Both conserved	yes	6	0	Only phosphosite conserved	N/A	N/A
T94	T94	P15531	F6TRJ3	GRVMLGETNPADSKP	GRVMLGETNPADSKP	152	CDK1 (P06493)	1	1	1	1	1	1	1	Both conserved	no	N/A	1	Both conserved	N/A	N/A
S444	S443	Q14814	F6VLM2	SIKSEPVSPSRERSP	SIKSEPVSPSRERSP	519	CDK5 (Q00535)	1	1	1	1	1	1	1	Both conserved	yes	4	1	Both conserved	N/A	N/A
S407	S397	Q15276	F7BNP9	DGLRRAQSTDSLGTS	DGLRRAQSTDSLGTS	852	PKD1 (Q15139)	1	1	1	1	1	1	1	Both conserved	yes	1	1	Both conserved	N/A	N/A
S318	S318	Q9UIK4	F7EDV0	VRRRWKLSFSIVSLC	VRRRWKLSFSIVSLC	370	DAPK2 (Q9UIK4)	1	1	1	1	1	1	1	Both conserved	yes	1	1	Both conserved	N/A	N/A
T550	T550	Q9Y2K7	F7DKL6	MKPAPRLTPVRPAAA	MKPAPRLTPVRPAAA	1162	CDK2 (P24941)	1	1	1	1	1	1	1	Both conserved	no	N/A	1	Both conserved	N/A	N/A
Y335	Y335	Q12972	F7GMG2	NEPKKKKYAKEAWPG	NEPKKKKYAKEAWPG	351	LYN (P07948)	1	1	1	1	1	1	1	Both conserved	no	N/A	1	Both conserved	N/A	N/A
T54	T54	P28289	F7DS60	GLRQKDQTTKAPTGP	GLRQKDQTTKAPTGP	359	CHAK1 (Q96QT4)	1	1	1	1	1	1	1	Both conserved	yes	2	1	Both conserved	N/A	N/A
S2	S2	P28289	F7DS60	MSYRRELEKYRDLDE	MSYRRELEKYRDLDE	359	CHAK1 (Q96QT4)	1	1	1	1	1	1	1	Both conserved	no	N/A	1	Both conserved	N/A	N/A
S173	S169	Q14653	B6CJX6	VAPQHLQSPSLDSPT	PCPQPLRSPSLDNPT	422	TBK1 (Q9UHD2)	1	1	1	1	1	1	1	Both conserved	yes	5	1	Both conserved	N/A	N/A
T135	T135	Q14653	B6CJX6	GGGSTSDTQENILDE	GGGSTSDTQEDILDE	422	DNAPK (P78527)	1	1	1	1	1	1	1	Both conserved	yes	2	1	Both conserved	N/A	N/A
S386	S381	Q14653	B6CJX6	ARVGGASSLENTVDL	ARVGGASSLENTVDL	422	TBK1 (Q9UHD2)	1	1	1	1	1	1	1	Both conserved	yes	11	1	Both conserved	N/A	N/A
S402	S397	Q14653	B6CJX6	ISNSHPLSLTSDQYK	ISNSHPLSLTSDQYK	422	TBK1 (Q9UHD2)	1	1	1	1	1	1	1	Both conserved	yes	7	1	Both conserved	N/A	N/A
S385	S380	Q14653	B6CJX6	IARVGGASSLENTVD	MARVGGASSLENTVD	422	TBK1 (Q9UHD2)	1	1	1	1	1	1	1	Both conserved	yes	7	1	Both conserved	N/A	N/A
S396	S391	Q14653	B6CJX6	NTVDLHISNSHPLSL	NTVDLHISNSHPLSL	422	TBK1 (Q9UHD2)	1	1	1	1	1	1	1	Both conserved	yes	32	1	Both conserved	N/A	N/A
S175	S171	Q14653	B6CJX6	PQHLQSPSLDSPTPF	PQPLRSPSLDNPTPF	422	TBK1 (Q9UHD2)	1	1	1	1	1	1	1	Both conserved	no	N/A	1	Both conserved	N/A	N/A
T404	T399	Q14653	B6CJX6	NSHPLSLTSDQYKAY	NSHPLSLTSDQYKAY	422	TBK1 (Q9UHD2)	1	1	1	1	1	1	1	Both conserved	yes	7	1	Both conserved	N/A	N/A
S398	S393	Q14653	B6CJX6	VDLHISNSHPLSLTS	VDLHISNSHPLSLTS	422	TBK1 (Q9UHD2)	1	1	1	1	1	1	1	Both conserved	yes	8	1	Both conserved	N/A	N/A
S405	S400	Q14653	B6CJX6	SHPLSLTSDQYKAYL	SHPLSLTSDQYKAYL	422	TBK1 (Q9UHD2)	1	1	1	1	1	1	1	Both conserved	yes	6	1	Both conserved	N/A	N/A
T497	T459	O00257	F7FLH5	PSSLQVKPETPASAA	SLQVKPETPASAAVA	464	HIPK2 (Q9H2X6)	1	1	1	1	1	1	1	Both conserved	yes	1	1	Both conserved	N/A	N/A
S111	S88	Q99661	F7G1M6	KESLRTRSTRMSTVS	KESLRSRSTRMSTVS	702	PAK1 (Q13153)	1	1	1	1	1	1	1	Both conserved	yes	3	1	Both conserved	N/A	N/A
S109	T86	Q99661	F7G1M6	APKESLRTRSTRMST	APKESLRSRSTRMST	702	AURB (Q96GD4)	1	1	1	1	1	1	1	Both conserved	yes	2	1	Both conserved	N/A	N/A
S95	S72	Q99661	F7G1M6	IQKQKRRSVNSKIPA	IQKQKRRSVNSKIPA	702	AURB (Q96GD4)	1	1	1	1	1	1	1	Both conserved	yes	4	1	Both conserved	N/A	N/A
S192	S169	Q99661	F7G1M6	VNSVRRKSCIVKEVE	VNSVRRKSCLVKEVE	702	PAK1 (Q13153)	1	1	1	1	1	1	1	Both conserved	yes	5	1	Both conserved	N/A	N/A
T537	T514	Q99661	F7G1M6	LGQNKAHTPFRESKL	LGQNKAHTPFRESKL	702	CDK1 (P06493)	1	1	1	1	1	1	1	Both conserved	yes	2	1	Both conserved	N/A	N/A
S115	S92	Q99661	F7G1M6	RTRSTRMSTVSELRV	RSRSTRMSTVSELRI	702	AURB (Q96GD4)	1	1	1	1	1	1	1	Both conserved	yes	1	1	Both conserved	N/A	N/A
S207	S207	Q15046	F6TVH1	PYEITLLSPCLHMLP	PYEITLLSPCLHMLP	597	ERK1 (P27361)	1	1	1	1	1	1	1	Both conserved	yes	3	1	Both conserved	N/A	N/A
S761	S761	Q7Z3C6	F7B1E9	QSIPRSASYPCAAPR	QSIPRSASYPCAAPR	839	AMPKA1 (Q13131)	1	1	1	1	1	1	1	Both conserved	yes	1	1	Both conserved	N/A	N/A
S77	S77	Q9UBB4	F7EVE9	QVENLASSLQLITEC	QVENLASSLQLITEC	475	PLK1 (P53350)	1	1	1	1	1	1	1	Both conserved	yes	2	1	Both conserved	N/A	N/A
T82	T82	Q9UBB4	F7EVE9	ASSLQLITECFRCLR	ASSLQLITECFRCLR	475	PLK1 (P53350)	1	1	1	1	1	1	1	Both conserved	yes	2	1	Both conserved	N/A	N/A
T838	T789	Q99683	F7G2W1	GINPCTETFTGTLQY	GINPCTETFTGTLQY	1325	PDK1 (O15530)	1	1	1	1	1	1	1	Both conserved	yes	17	1	Both conserved	N/A	N/A
Y718	Y669	Q99683	F7G2W1	IPERDSRYSQPLHEE	IPERDSRYSQPLHEE	1325	JAK1 (P23458)	1	1	1	1	1	1	1	Both conserved	yes	1	1	Both conserved	N/A	N/A
T842	T811	Q99683	F7HFE8	CTETFTGTLQYMAPE	CTETFTGTLQYMAPE	1303	ASK1 (Q99683)	1	1	1	1	1	1	1	Both conserved	yes	3	1	Both conserved	N/A	N/A
S83	S34	Q99683	F7G2W1	ATRGRGSSVGGGSRR	ATRGRGSSVGGGSRR	1325	PIM1 (P11309)	1	1	1	1	1	1	1	Both conserved	yes	16	1	Both conserved	N/A	N/A
S966	S811	Q99683	F7G2X0	NEYLRSISLPVPVLV	NEYLRSISLPVPVLV	1219	PDK1 (O15530)	1	1	1	1	1	1	1	Both conserved	yes	15	1	Both conserved	N/A	N/A
T813	T764	Q99683	F7G2W1	GDNVLINTYSGVLKI	GDNVLINTYSGVLKI	1325	ASK1 (Q99683)	1	1	1	1	1	1	1	Both conserved	yes	1	1	Both conserved	N/A	N/A
S27	S27	P19086	F7GJC8	DRHLRSESQRQRREI	DRHLRSESQRQRREI	355	PKCA (P17252)	1	1	1	1	1	1	1	Both conserved	yes	4	1	Both conserved	N/A	N/A
S16	S16	P19086	F7GJC8	EKEAARRSRRIDRHL	EKEAARRSRRIDRHL	355	PAK1 (Q13153)	1	1	1	1	1	1	1	Both conserved	yes	3	1	Both conserved	N/A	N/A
S69	S69	O14777	F6YD88	SGHGSRNSQLGIFSS	SGHGSRNSQLGIFSS	642	AURB (Q96GD4)	1	1	1	1	1	1	1	Both conserved	yes	2	1	Both conserved	N/A	N/A
S15	S15	O14777	F6YD88	TGGAGRLSMQELRSQ	SGGAGRLSMQELRSQ	642	AURB (Q96GD4)	1	1	1	1	1	1	1	Both conserved	yes	1	1	Both conserved	N/A	N/A
S5	S5	O14777	F6YD88	MKRSSVSTGGAGRLS	MKRSSVSSGGAGRLS	642	AURB (Q96GD4)	1	1	1	1	1	1	1	Both conserved	yes	1	1	Both conserved	N/A	N/A
S165	S165	O14777	F6YD88	LGYPFALSKSSMYTV	LGYPFALSKSSMYTV	642	NEK2 (P51955)	1	1	1	1	1	1	1	Both conserved	yes	6	1	Both conserved	N/A	N/A
T49	T49	O14777	F6YD88	KLSINKPTSERKVSL	KLSINKPTSERKVSL	642	AURB (Q96GD4)	1	1	1	1	1	1	1	Both conserved	yes	1	1	Both conserved	N/A	N/A
S55	S55	O14777	F6YD88	PTSERKVSLFGKRTS	PTSERKVSLFGKRTS	642	AURB (Q96GD4)	1	1	1	1	1	1	1	Both conserved	yes	9	1	Both conserved	N/A	N/A
T434	T412	Q16204	F7EBV9	TPPPSPNTQTPVQPP	TPPPSPNTQTPVQPP	452	ATM (Q13315)	1	1	1	1	1	1	1	Both conserved	yes	3	1	Both conserved	N/A	N/A
S244	S222	Q16204	F7EBV9	QPVSAPPSPRDISME	QPVSAPPSPRDISME	452	CHK1 (O14757)	1	1	1	1	1	1	1	Both conserved	yes	3	1	Both conserved	N/A	N/A
S240	S218	Q16204	F7EBV9	EKLDQPVSAPPSPRD	EKLDQPVSAPPSPRD	452	CHK1 (O14757)	1	1	1	1	1	1	1	Both conserved	no	N/A	1	Both conserved	N/A	N/A
T103	T103	O43257	F7E103	AEGPNYLTACAGPPS	AEGPNYLTACAGPPS	154	P38A (Q16539)	1	1	1	1	1	1	1	Both conserved	no	N/A	1	Both conserved	N/A	N/A
S302	S302	Q92879	F7HGX2	TSSGSSPSSSSSNSV	TSSGSSPSSSSSNSV	486	CDK4 (P11802)	1	1	1	1	1	1	1	Both conserved	yes	5	1	Both conserved	N/A	N/A
S28	S28	Q92879	F7HGX2	GQVPRTWSEKDLREL	GQVPRTWSEKDLREL	486	AKT1 (P31749)	1	1	1	1	1	1	1	Both conserved	yes	3	1	Both conserved	N/A	N/A
S426	S379	Q9BUZ4	F7EJ69	KPGTWRGSLDESSLG	KPGTWRGSLDESSLG	423	IKKA (O15111)	1	1	1	1	1	1	1	Both conserved	yes	1	1	Both conserved	N/A	N/A
S516	S517	Q14524	F7CEN9	LSLTHGLSRTSVKPR	LSLTRGLSRTSMKPR	2013	CAMK2D (Q13557)	1	1	1	1	1	1	1	Both conserved	yes	4	1	Both conserved	N/A	N/A
Y1494	Y1408	Q14524	F6VIY2	MTEEQKKYYNAMKKL	MTEEQKKYYNAMKKL	1909	FYN (P06241)	1	1	1	1	1	1	1	Both conserved	no	N/A	1	Both conserved	N/A	N/A
T594	T595	Q14524	F7CEN9	LNGKKNSTVDCNGVV	LHGKKNSTVDCNGVV	2013	CAMK2D (Q13557)	1	1	1	1	1	1	1	Both conserved	yes	1	1	Both conserved	N/A	N/A
Y1495	Y1409	Q14524	F6VIY2	TEEQKKYYNAMKKLG	TEEQKKYYNAMKKLG	1909	FYN (P06241)	1	1	1	1	1	1	1	Both conserved	yes	1	1	Both conserved	N/A	N/A
S29	S29	Q12888	F7HJA9	IEDSQPESQVLEDDS	IEDSQPESQVLEDDS	1971	ATM (Q13315)	1	1	1	1	1	1	1	Both conserved	no	N/A	1	Both conserved	N/A	N/A
T1612	T1611	Q12888	F7HJA9	YEAVTPLTKAADISL	YEAVTPLTKAADISL	1971	CDK2 (P24941)	1	1	1	1	1	1	1	Both conserved	no	N/A	1	Both conserved	N/A	N/A
S1219	S1218	Q12888	F7HJA9	DDTESLHSQGEEEFD	DDTESLHSQGEEEFD	1971	ATM (Q13315)	1	1	1	1	1	1	1	Both conserved	yes	3	1	Both conserved	N/A	N/A
S1778	S1777	Q12888	F7HJA9	FNKQYTESQLRAGAG	FNKQYTESQLRAGAG	1971	ATM (Q13315)	1	1	1	1	1	1	1	Both conserved	yes	3	1	Both conserved	N/A	N/A
T1609	T1608	Q12888	F7HJA9	LGPYEAVTPLTKAAD	LGPYEAVTPLTKAAD	1971	CDK2 (P24941)	1	1	1	1	1	1	1	Both conserved	no	N/A	1	Both conserved	N/A	N/A
S1678	S1677	Q12888	F7HJA9	ITSEEERSPAKRGRK	ITSEEERSPAKRGRK	1971	CHK1 (O14757)	1	1	1	1	1	1	1	Both conserved	no	N/A	1	Both conserved	N/A	N/A
S25	S25	Q12888	F7HJA9	PCLIIEDSQPESQVL	PCLIIEDSQPESQVL	1971	ATM (Q13315)	1	1	1	1	1	1	1	Both conserved	yes	3	1	Both conserved	N/A	N/A
S12	S12	Q9H492	F6UA91	RPFKQRRSFADRCKE	RPFKQRRSFADRCKE	121	PKACA (P17612)	1	1	1	1	1	1	1	Both conserved	yes	2	0	Only phosphosite conserved	N/A	N/A
T431	T431	Q15750	F7H8X1	ASTLDEATPTLTNQS	ASTLDEATPTLTNQS	504	P38A (Q16539)	1	1	1	1	1	1	1	Both conserved	yes	6	1	Both conserved	N/A	N/A
S423	S423	Q15750	F7H8X1	QMVNGAHSASTLDEA	QMVNGAHSASTLDEA	504	P38A (Q16539)	1	1	1	1	1	1	1	Both conserved	yes	7	1	Both conserved	N/A	N/A
S438	S438	Q15750	F7H8X1	TPTLTNQSPTLTLQS	TPTLTNQSPTLTLQS	504	P38A (Q16539)	1	1	1	1	1	1	1	Both conserved	yes	7	1	Both conserved	N/A	N/A
S890	S889	Q12809	F6WEE3	RQRKRKLSFRRRTDK	RQRKRKLSFRRRTDK	1158	PKACA (P17612)	1	1	1	1	1	1	1	Both conserved	yes	4	0	Only phosphosite conserved	N/A	N/A
T895	T894	Q12809	F6WEE3	KLSFRRRTDKDTEQP	KLSFRRRTDKDTEQP	1158	PKACA (P17612)	1	1	1	1	1	1	1	Both conserved	yes	4	0	Only phosphosite conserved	N/A	N/A
S1137	S1136	Q12809	F6WEE3	DGPTRRLSLPGQLGA	EGPTRRLSLPGQLGA	1158	PKACA (P17612)	1	1	1	1	1	1	1	Both conserved	yes	3	0	Only phosphosite conserved	N/A	N/A
S283	S282	Q12809	F6WEE3	CASVRRASSADDIEA	CASVRRASSADDIEA	1158	PKACA (P17612)	1	1	1	1	1	1	1	Both conserved	yes	3	0	Only phosphosite conserved	N/A	N/A
H118	H118	P22392	F7H6X5	QVGRNIIHGSDSVKS	QVGRNIIHGSDSVKS	152	NME2 (P22392)	1	1	1	1	1	1	1	Both conserved	yes	3	0	Only phosphosite conserved	N/A	N/A
T94	T94	P22392	F7H6X5	GRVMLGETNPADSKP	GRVMLGETNPADSKP	152	CDK1 (P06493)	1	1	1	1	1	1	1	Both conserved	no	N/A	1	Both conserved	N/A	N/A
S188	S141	P61586	F7GVQ1	LQARRGKKKSGCLVL	LQARRGKKKSGCLVL	146	PKACA (P17612)	1	1	1	0	0	1	1	Only kinase conserved	yes	10	0	Neither conserved	N/A	N/A
S165	S165	Q9NQU5	F6TWF0	MPWPEPQSPRVLPNG	MPWPEPQSPRVLPNG	681	P38A (Q16539)	1	1	1	1	1	1	1	Both conserved	yes	1	1	Both conserved	N/A	N/A
Y566	Y566	Q9NQU5	F6TWF0	KSLVGTPYWMAPEVI	KSLVGTPYWMAPEVI	681	MKK6 (P52564)	1	1	1	1	1	1	1	Both conserved	yes	1	1	Both conserved	N/A	N/A
Y216	Y279	P49841	F6VAQ6	RGEPNVSYICSRYYR	RGEPNVSYICSRYYR	483	GSK3B (P49841)	1	1	1	1	1	1	1	Both conserved	yes	73	1	Both conserved	N/A	N/A
T43	T43	P49841	F6VAP6	KVTTVVATPGQGPDR	KVTTVVATPGQGPDR	420	ERK1 (P27361)	1	1	1	1	1	1	1	Both conserved	no	N/A	1	Both conserved	N/A	N/A
S9	S9	P49841	F6VAP6	SGRPRTTSFAESCKP	SGRPRTTSFAESCKP	420	PKCD (Q05655)	1	1	1	1	1	1	1	Both conserved	yes	408	1	Both conserved	N/A	N/A
Y310	Y305	P31995	F6T683	CSTLANIYLLLPPVL	TDDDKNIYLTLPPND	350	SYK (P43405)	0	0	1	1	0	1	1	Only kinase conserved	no	N/A	1	Only kinase conserved	N/A	N/A
Y287	Y150	P31995	F7HBC8	QEETKKDYESGQLYG	PEETNNDYETADGGY	201	SYK (P43405)	0	0	1	0	0	1	1	Only kinase conserved	no	N/A	1	Only kinase conserved	N/A	N/A
S17	S117	Q99719	F7HM76	PLVEQTLSPRPPLIS	RLVEQLLSPRTQAQR	490	CDK5 (Q00535)	0	0	1	0	0	1	1	Only kinase conserved	no	N/A	1	Only kinase conserved	N/A	N/A
T442	T444	Q9Y2H1	F7E684	DWVFLNYTYKRFEGL	DWVFLNYTYKRFEGL	466	MST3 (Q9Y6E0)	1	1	1	1	1	1	1	Both conserved	yes	4	1	Both conserved	N/A	N/A
S282	S284	Q9Y2H1	F7E684	NRRQLAYSTVGTPDY	NRRQLAYSTVGTPDY	466	NDR2 (Q9Y2H1)	1	1	1	1	1	1	1	Both conserved	yes	4	1	Both conserved	N/A	N/A
S30	S30	Q9Y2V2	F7F6H6	TPRTRERSPSPLRGN	TPRSRERSPSPLRGN	147	DYRK2 (Q92630)	1	1	1	1	1	1	1	Both conserved	no	N/A	1	Both conserved	N/A	N/A
S32	S32	Q9Y2V2	F7F6H6	RTRERSPSPLRGNVV	RSRERSPSPLRGNVV	147	DYRK2 (Q92630)	1	1	1	1	1	1	1	Both conserved	no	N/A	1	Both conserved	N/A	N/A
S41	S41	Q9Y2V2	F7F6H6	LRGNVVPSPLPTRRT	LRGNVVPSPLPTRRT	147	DYRK2 (Q92630)	1	1	1	1	1	1	1	Both conserved	yes	3	1	Both conserved	N/A	N/A
T23	T23	Q9Y2V2	F7F6H6	ASVGLLDTPRTRERS	ASVGLLDTPRSRERS	147	CDK1 (P06493)	1	1	1	1	1	1	1	Both conserved	no	N/A	1	Both conserved	N/A	N/A
S52	S52	Q9Y2V2	F7F6H6	TRRTRTFSATVRASQ	TRRTRTFSATVRASQ	147	SGK1 (O00141)	1	1	1	1	1	1	1	Both conserved	no	N/A	1	Both conserved	N/A	N/A
S20	S20	O95816	F7DMF0	GRFCRSSSMADRSSR	GRFCRSSSMADRSSR	211	MAPKAPK2 (P49137)	1	1	1	1	1	1	1	Both conserved	no	N/A	1	Both conserved	N/A	N/A
S158	S152	Q12959	F6VPG0	FVSHSHISPIKPTEA	FVSHSHISPIKPTEA	910	CDK1 (P06493)	1	1	1	1	1	1	1	Both conserved	yes	4	1	Both conserved	N/A	N/A
S443	S437	Q12959	F6VPG0	FLGQTPASPARYSPV	FLGQTPASPARYSPV	910	CDK1 (P06493)	1	1	1	1	1	1	1	Both conserved	yes	3	1	Both conserved	N/A	N/A
S59	S58	Q16612	F7H2A9	LGSSELRSPRISYLH	LGSSELRSPRISYLH	67	PKCE (Q02156)	1	1	1	1	1	1	1	Both conserved	yes	1	1	Both conserved	N/A	N/A
S289	S289	Q9UNN5	F6QTP7	STDVHMVSDSDGDDF	ITDVHMVSDSDGDDF	650	CK2A1 (P68400)	1	1	1	1	1	1	1	Both conserved	yes	3	1	Both conserved	N/A	N/A
S291	S291	Q9UNN5	F6QTP7	DVHMVSDSDGDDFED	DVHMVSDSDGDDFED	650	CK2A1 (P68400)	1	1	1	1	1	1	1	Both conserved	yes	3	1	Both conserved	N/A	N/A
S323	S323	P53667	H9H2W5	KDLGRSESLRVVCRP	KDLGRSESLRVVCRP	647	MAPKAPK2 (P49137)	1	1	1	1	1	1	1	Both conserved	yes	1	1	Both conserved	N/A	N/A
T508	T508	P53667	H9H2W5	PDRKKRYTVVGNPYW	PDRKKRYTVVGNPYW	647	ROCK1 (Q13464)	1	1	1	1	1	1	1	Both conserved	yes	24	1	Both conserved	N/A	N/A
S310	S310	P53667	H9H2W5	PGASSLGSPASQRKD	PGAGSLGSPASQRKD	647	P38A (Q16539)	1	1	1	1	1	1	1	Both conserved	no	N/A	1	Both conserved	N/A	N/A
S355	S355	Q9UJY5	F6QTW0	KQPSASVSLLDDELM	EQPSASVSLLDDELM	639	CK2A1 (P68400)	1	1	1	1	1	1	1	Both conserved	yes	4	1	Both conserved	N/A	N/A
T174	T205	Q8IWQ3	F7GXZ8	VGDSLLETSCGSPHY	VGDSLLETSCGSPHY	492	LKB1 (Q15831)	1	1	1	1	1	1	1	Both conserved	no	N/A	1	Both conserved	N/A	N/A
T260	T301	Q8IWQ3	F6UJS2	VDAARRLTLEHIQKH	VDAARRLTLEHIQKH	761	PKACA (P17612)	1	1	1	1	1	1	1	Both conserved	yes	2	0	Only phosphosite conserved	N/A	N/A
S202	S202	Q04323	F6W1K5	GPVPSSPSQEPPTKR	GPVPSSPSQEPPTKR	297	CDK2 (P24941)	1	1	1	1	1	1	1	Both conserved	no	N/A	1	Both conserved	N/A	N/A
S199	S199	Q04323	F6W1K5	PEPGPVPSSPSQEPP	PEPGPVPSSPSQEPP	297	CDK2 (P24941)	1	1	1	1	1	1	1	Both conserved	no	N/A	1	Both conserved	N/A	N/A
S200	S200	Q04323	F6W1K5	EPGPVPSSPSQEPPT	EPGPVPSSPSQEPPT	297	CDK2 (P24941)	1	1	1	1	1	1	1	Both conserved	no	N/A	1	Both conserved	N/A	N/A
Y114	Y422	P49789	F7GJP8	FSQNDSIYEDQQDKY	FHRNDSIYEELQKHD	640	SRC (P12931)	0	0	1	0	0	1	1	Only kinase conserved	yes	4	1	Only kinase conserved	N/A	N/A
T735	L520	P78536	F7F7Z2	LHTPLPQLPGRLPPA	KPFPAPQTPGRLQPA	2930	PKCD (Q05655)	1	0	0	1	0	1	1	Only kinase conserved	yes	13	1	Only kinase conserved	N/A	N/A
S13	S13	P35900	F7B5A6	RSFHRSLSNSLQASV	RSFHRSLSSSLQAPV	423	MAPKAPK2 (P49137)	1	1	1	1	1	1	1	Both conserved	yes	3	1	Both conserved	N/A	N/A
T167	T167	O43395	F7GUG7	LSFISPPTPQPKTPS	LSFISPPTPQPKTPS	683	CDK2 (P24941)	1	1	1	1	1	1	1	Both conserved	no	N/A	1	Both conserved	N/A	N/A
T494	T494	O43395	F7GUG7	TEAVQDPTKVEAHVR	TEAVQDPTKVEAHVR	683	CK2A1 (P68400)	1	1	1	1	1	1	1	Both conserved	yes	1	1	Both conserved	N/A	N/A
S161	S161	O43395	F7GUG7	EERKKQLSFISPPTP	EERKKQLSFISPPTP	683	CHK1 (O14757)	1	1	1	1	1	1	1	Both conserved	no	N/A	1	Both conserved	N/A	N/A
T1523	T1526	Q7KZ85	F6RDZ4	QDPVPGITPSSSSRT	QDPVPGITPSSSSRT	1729	CDK2 (P24941)	1	1	1	1	1	1	1	Both conserved	no	N/A	1	Both conserved	N/A	N/A
S557	S553	Q04864	F7GNW3	SNTTVFVSQSDAFEG	SNTTVFVSQSDAFEG	615	IKKA (O15111)	1	1	1	1	1	1	1	Both conserved	yes	1	1	Both conserved	N/A	N/A
S392	S392	Q8IZP0	F7C4B0	VQENIADSPTPPPPP	VQENIADSPTPPPPP	508	ERK1 (P27361)	1	1	1	1	1	1	1	Both conserved	yes	1	1	Both conserved	N/A	N/A
S216	S216	Q8IZP0	F7C4B0	VPNDYMTSPARLGSQ	VPNDYMTSPARLGSQ	508	ERK1 (P27361)	1	1	1	1	1	1	1	Both conserved	yes	2	1	Both conserved	N/A	N/A
S183	S183	Q8IZP0	F7C4B0	PPTQKPPSPPMSGRG	PPTQKPPSPPMSGRG	508	ERK1 (P27361)	1	1	1	1	1	1	1	Both conserved	yes	1	1	Both conserved	N/A	N/A
S267	S267	Q8IZP0	F7C4B0	PIAVPTPSPPTIGPE	PIAVPTPSPPTIGPE	508	ERK1 (P27361)	1	1	1	1	1	1	1	Both conserved	yes	1	1	Both conserved	N/A	N/A
T394	T394	Q8IZP0	F7C4B0	ENIADSPTPPPPPPP	ENIADSPTPPPPPPP	508	ERK1 (P27361)	1	1	1	1	1	1	1	Both conserved	yes	1	1	Both conserved	N/A	N/A
S410	S410	Q8IZP0	F7C4B0	DIPMFDDSPPPPPPP	DIPMFDDSPPPPPPP	508	ERK1 (P27361)	1	1	1	1	1	1	1	Both conserved	yes	1	1	Both conserved	N/A	N/A
S225	S225	Q8IZP0	F7C4B0	ARLGSQHSPGRTASL	ARLGSQHSPGRTASL	508	ERK1 (P27361)	1	1	1	1	1	1	1	Both conserved	yes	1	1	Both conserved	N/A	N/A
T265	T265	Q8IZP0	F7C4B0	GIPIAVPTPSPPTIG	GIPIAVPTPSPPTIG	508	ERK1 (P27361)	1	1	1	1	1	1	1	Both conserved	yes	1	1	Both conserved	N/A	N/A
Y213	Y213	Q8IZP0	F7C4B0	PPTVPNDYMTSPARL	PPTVPNDYMTSPARL	508	ABL (P00519)	1	1	1	1	1	1	1	Both conserved	yes	3	1	Both conserved	N/A	N/A
S509	S462	Q9BZL4	F6S139	SRIPESESPAKPNAT	SRIPEPESPAKPNVP	735	CDK2 (P24941)	1	1	1	1	1	1	1	Both conserved	no	N/A	1	Both conserved	N/A	N/A
S452	S405	Q9BZL4	F6S139	AGLQRSASSSWLEGT	AGLQRSASSSWLEGT	735	AMPKA2 (P54646)	1	1	1	1	1	1	1	Both conserved	yes	2	1	Both conserved	N/A	N/A
S2394	S2393	Q9BV73	F7EDM2	LHHSLSHSLLAVAQA	LHHSLSHSLLAVAQA	2441	QIK (Q9H0K1)	1	1	1	1	1	1	1	Both conserved	yes	1	1	Both conserved	N/A	N/A
S2392	S2391	Q9BV73	F7EDM2	AGLHHSLSHSLLAVA	AGLHHSLSHSLLAVA	2441	QIK (Q9H0K1)	1	1	1	1	1	1	1	Both conserved	yes	1	1	Both conserved	N/A	N/A
S2421	S2420	Q9BV73	F7EDM2	LDESLTQSLTSPGPV	LDESLTQSLTSPGPV	2441	NEK2 (P51955)	1	1	1	1	1	1	1	Both conserved	yes	3	1	Both conserved	N/A	N/A
S2417	S2416	Q9BV73	F7EDM2	ETRRLDESLTQSLTS	ETRRLDESLTQSLTS	2441	NEK2 (P51955)	1	1	1	1	1	1	1	Both conserved	yes	3	1	Both conserved	N/A	N/A
T121	T121	Q9ULX3	F7H6Z1	SSIQHPETPLHISGF	SSIQHPETPLHISGF	412	CDK2 (P24941)	1	1	1	1	1	1	1	Both conserved	no	N/A	1	Both conserved	N/A	N/A
S284	S284	P45983	F6ZKB3	DVLFPADSEHNKLKA	DVLFPADSEHNKLKA	427	MKK4 (P45985)	1	1	1	1	1	1	1	Both conserved	no	N/A	1	Both conserved	N/A	N/A
T183	T221	P45983	F7HRW7	AGTSFMMTPYVVTRY	AGTSFMMTPYVVTRY	464	MKK7 (O14733)	1	1	1	1	1	1	1	Both conserved	yes	232	1	Both conserved	N/A	N/A
T228	T228	P45983	F6ZKC0	GGVLFPGTDHIDQWN	GGVLFPGTDHIDQWN	427	MKK4 (P45985)	1	1	1	1	1	1	1	Both conserved	no	N/A	1	Both conserved	N/A	N/A
S377	S377	P45983	F6ZKB3	GVIRGQPSPLGAAVI	GVIRGQPSPLAQVQQ	427	MKK4 (P45985)	1	0	1	1	0	1	1	Only kinase conserved	no	N/A	1	Only kinase conserved	N/A	N/A
Y185	Y223	P45983	F7HRW7	TSFMMTPYVVTRYYR	TSFMMTPYVVTRYYR	464	MKK7 (O14733)	1	1	1	1	1	1	1	Both conserved	yes	232	1	Both conserved	N/A	N/A
T169	T171	O76039	F7C500	EGNNANYTEYVATRW	EGNNANYTEYVATRW	935	CDKL5 (O76039)	1	1	1	1	1	1	1	Both conserved	no	N/A	1	Both conserved	N/A	N/A
Y171	Y173	O76039	F7C500	NNANYTEYVATRWYR	NNANYTEYVATRWYR	935	CDKL5 (O76039)	1	1	1	1	1	1	1	Both conserved	no	N/A	1	Both conserved	N/A	N/A
S63	S62	P16949	F6WZM7	AAEERRKSHEAEVLK	AAEERRKSHEAEVLK	148	PKACA (P17612)	1	1	1	1	1	1	1	Both conserved	yes	20	0	Only phosphosite conserved	N/A	N/A
S38	S37	P16949	F6WZM7	SVPEFPLSPPKKKDL	SVPEFPLSPPKKKDL	148	ERK1 (P27361)	1	1	1	1	1	1	1	Both conserved	yes	43	1	Both conserved	N/A	N/A
S25	S24	P16949	F6WZM7	QAFELILSPRSKESV	QAFELILSPRSKESV	148	ERK1 (P27361)	1	1	1	1	1	1	1	Both conserved	yes	45	1	Both conserved	N/A	N/A
S16	S15	P16949	F6WZM7	KELEKRASGQAFELI	KELEKRASGQAFELI	148	CAMK4 (Q16566)	1	1	1	1	1	1	1	Both conserved	yes	32	1	Both conserved	N/A	N/A
Y36	Y36	Q92731	F6UG05	SIYIPSSYVESHHEY	SIYIPSSYVDSHHEY	481	ABL (P00519)	1	1	1	1	1	1	1	Both conserved	yes	2	1	Both conserved	N/A	N/A
T443	T431	Q16790	F7HL45	RRQHRRGTKGGVSYH	RRQHRRGTKGGVSYR	447	PKACA (P17612)	1	1	1	1	1	1	1	Both conserved	yes	2	0	Only phosphosite conserved	N/A	N/A
S16	S16	P26599	F7GF13	AVGTKRGSDELFSTC	AVGTKRGSDELFSTC	525	PKACA (P17612)	1	1	1	1	1	1	1	Both conserved	yes	1	0	Only phosphosite conserved	N/A	N/A
Y353	Y353	Q14643	F7HG18	NAQEKMVYSLVSVPE	NAQEKMVYSLVSVPE	2758	FYN (P06241)	1	1	1	1	1	1	1	Both conserved	yes	4	1	Both conserved	N/A	N/A
S421	S421	Q14643	F7HG18	VMLKIGTSPVKEDKE	VMLKIGTSPVKEDKE	2758	CDK1 (P06493)	1	1	1	1	1	1	1	Both conserved	no	N/A	1	Both conserved	N/A	N/A
T800	T800	Q14643	F7HG18	RDPQEQVTPVKYARL	RDPQEQVTPVKYARL	2758	CDK1 (P06493)	1	1	1	1	1	1	1	Both conserved	yes	3	1	Both conserved	N/A	N/A
S218	S218	P48729	F7GLR3	LMYFNRTSLPWQGLK	LMYFNRTSLPWQGLK	337	PKACA (P17612)	1	1	1	1	1	1	1	Both conserved	yes	1	0	Only phosphosite conserved	N/A	N/A
S242	S242	P48729	F7GLR3	KISEKKMSTPVEVLC	KISEKKMSTPVEVLC	337	PKACA (P17612)	1	1	1	1	1	1	1	Both conserved	yes	1	0	Only phosphosite conserved	N/A	N/A
T244	T244	Q92688	F6V8C0	GEKRKRETDDEGDDD	GEKRKRETDDEGEDD	251	CK2A1 (P68400)	1	1	1	1	1	1	1	Both conserved	yes	2	1	Both conserved	N/A	N/A
Y118	Y114	P49023	F7HRI5	VGEEEHVYSFPNKQK	VGEEEHVYSFPNKQK	586	BRK (Q13882)	1	1	1	1	1	1	1	Both conserved	yes	65	1	Both conserved	N/A	N/A
S130	S126	P49023	F7HRI5	KQKSAEPSPTVMSTS	KQKSAEPSPTVMSTS	586	ERK1 (P27361)	1	1	1	1	1	1	1	Both conserved	yes	5	1	Both conserved	N/A	N/A
S83	S79	P49023	F7HRI5	FIHQQPQSSSPVYGS	FIHQQPQSSSPVYGS	586	ERK1 (P27361)	1	1	1	1	1	1	1	Both conserved	no	N/A	1	Both conserved	N/A	N/A
S85	S81	P49023	F7HRI5	HQQPQSSSPVYGSSA	HQQPQSSSPVYGSSA	586	P38A (Q16539)	1	1	1	1	1	1	1	Both conserved	yes	2	1	Both conserved	N/A	N/A
S178	S174	P49023	F7HRI5	PPLPGALSPHYGVPE	PPLPGALSPLYGVPE	586	JNK1 (P45983)	1	1	1	1	1	1	1	Both conserved	yes	9	1	Both conserved	N/A	N/A
Y31	Y27	P49023	F7HRI5	FLSEETPYSYPTGNH	FLSEETPYSYPTGNH	586	BRK (Q13882)	1	1	1	1	1	1	1	Both conserved	yes	41	1	Both conserved	N/A	N/A
S272	S268	P49023	F7HRI3	ELDELMASLSDFKFM	ELDELMASLSDFKFM	552	PAK4 (O96013)	1	1	1	1	1	1	1	Both conserved	no	N/A	1	Both conserved	N/A	N/A
S126	S122	P49023	F7HRI5	SFPNKQKSAEPSPTV	SFPNKQKSAEPSPTV	586	ERK1 (P27361)	1	1	1	1	1	1	1	Both conserved	yes	7	1	Both conserved	N/A	N/A
S422	S417	P23588	F6QN28	RERSRTGSESSQTGT	RERSRTGSESSQTGT	606	P90RSK (Q15418)	1	1	1	1	1	1	1	Both conserved	yes	8	1	Both conserved	N/A	N/A
T201	T201	O14773	F7C288	VGLHLGVTPSVIRKR	VGLHLGVTPSVIRKR	563	CDK1 (P06493)	1	1	1	1	1	1	1	Both conserved	no	N/A	1	Both conserved	N/A	N/A
S72	S72	P41236	F6T1H7	LMKIDEPSTPYHSMM	LMKIDEPSTPYHSMM	205	MARK3 (P27448)	1	1	1	1	1	1	1	Both conserved	yes	2	1	Both conserved	N/A	N/A
S44	S44	P41236	F6T1H7	DEELSKKSQKWDEMN	DEELSKKSQKWDEMN	205	ATM (Q13315)	1	1	1	1	1	1	1	Both conserved	yes	2	1	Both conserved	N/A	N/A
S122	S122	P41236	F6T1H7	RIQEQESSGEEDSDL	RIQEQESSGEEDSDL	205	CK2A1 (P68400)	1	1	1	1	1	1	1	Both conserved	yes	3	1	Both conserved	N/A	N/A
T73	T73	P41236	F6T1H7	MKIDEPSTPYHSMMG	MKIDEPSTPYHSMMG	205	GSK3B (P49841)	1	1	1	1	1	1	1	Both conserved	yes	11	1	Both conserved	N/A	N/A
S87	S87	P41236	F6T1H7	GDDEDACSDTETTEA	GDDEDACSDTEATEA	205	CK2A1 (P68400)	1	1	1	1	1	1	1	Both conserved	yes	4	1	Both conserved	N/A	N/A
S121	S121	P41236	F6T1H7	YRIQEQESSGEEDSD	YRIQEQESSGEEDSD	205	CK2A1 (P68400)	1	1	1	1	1	1	1	Both conserved	yes	3	1	Both conserved	N/A	N/A
T308	T308	Q9BPX3	F7EKU1	LNALFSMTPLSELVG	LNALFSITPLSELVG	1008	CDK1 (P06493)	1	1	1	1	1	1	1	Both conserved	yes	1	1	Both conserved	N/A	N/A
T332	T332	Q9BPX3	F7EKU1	LIPVETLTPEIALYW	LIPVETLTPEIALYW	1008	CDK1 (P06493)	1	1	1	1	1	1	1	Both conserved	yes	1	1	Both conserved	N/A	N/A
T931	T924	Q9BPX3	F7EKU1	KNKEVYMTPLRGVKA	KNKEVYMTPLRGVKA	1008	CDK1 (P06493)	1	1	1	1	1	1	1	Both conserved	no	N/A	1	Both conserved	N/A	N/A
S219	S217	P54274	F7EEI0	SKLLMIISQKDTFHS	SKLLMIISQKDTFHS	438	ATM (Q13315)	1	1	1	1	1	1	1	Both conserved	yes	1	1	Both conserved	N/A	N/A
T371	T370	P54274	F7EEI0	VSKSQPVTPEKHRAR	VSKSQPVTPEKHRAR	438	CDK1 (P06493)	1	1	1	1	1	1	1	Both conserved	yes	4	1	Both conserved	N/A	N/A
T344	T343	P54274	F7EEI0	KKERRIGTLQSTKKK	KKERRVGTPQSTKKK	438	CDK1 (P06493)	1	1	1	1	1	1	1	Both conserved	yes	1	1	Both conserved	N/A	N/A
T273	T271	P54274	F7EEI0	SKRTRTITSQDKPNG	SKRTRTITSQDKPSG	438	AKT1 (P31749)	1	1	1	1	1	1	1	Both conserved	no	N/A	1	Both conserved	N/A	N/A
S435	S434	P54274	F7EEI0	RTMKKLKLICSDSED	RTMKKLKLISSDSED	438	PLK1 (P53350)	1	1	1	1	1	1	1	Both conserved	yes	1	1	Both conserved	N/A	N/A
T122	T120	P54274	F7EEI0	LTAYQLRTIYICQFL	LTACQLRTIYICQFL	438	CK2A1 (P68400)	1	1	1	1	1	1	1	Both conserved	yes	2	1	Both conserved	N/A	N/A
T236	P191	P21453	F6R478	YGVSRRLPFHPKISK	RTRSRRLTFRKNISK	486	AKT1 (P31749)	0	0	0	1	0	1	1	Only kinase conserved	yes	2	1	Only kinase conserved	N/A	N/A
T432	T432	P68104	F7AW94	AVRDMRQTVAVGVIK	AVRDMRQTVAVGVIK	462	ROCK2 (O75116)	1	1	1	1	1	1	1	Both conserved	no	N/A	1	Both conserved	N/A	N/A
S300	S300	P68104	F7AW94	EMHHEALSEALPGDN	EMHHEALSEALPGDN	462	TGFBR1 (P36897)	1	1	1	1	1	1	1	Both conserved	yes	1	1	Both conserved	N/A	N/A
S382	S382	Q9H4A3	F6RGS5	KRASFAKSVIGTPEF	KRASFAKSVIGTPEF	2384	WNK1 (Q9H4A3)	1	1	1	1	1	1	1	Both conserved	yes	8	1	Both conserved	N/A	N/A
T60	T60	Q9H4A3	F6RGS5	EYRRRRHTMDKDSRG	EYRRRRHTMDKDSRG	2384	SGK1 (O00141)	1	1	1	1	1	1	1	Both conserved	yes	6	1	Both conserved	N/A	N/A
S2032	S2034	Q9H4A3	F6RGS5	DGSGSPHSPHQLSSK	DGSGSPHSPHQLSSK	2384	MTOR (P42345)	1	1	1	1	1	1	1	Both conserved	no	N/A	1	Both conserved	N/A	N/A
Y724	Y724	P22607	F7FZR9	ANCTHDLYMIMRECW	ANCTHDLYMIMRECW	806	FGFR3 (P22607)	1	1	1	1	1	1	1	Both conserved	yes	2	1	Both conserved	N/A	N/A
Y648	Y648	P22607	F7FZR9	DVHNLDYYKKTTNGR	DVHNLDYYKKTTNGR	806	FGFR3 (P22607)	1	1	1	1	1	1	1	Both conserved	no	N/A	1	Both conserved	N/A	N/A
Y647	Y647	P22607	F7FZR9	RDVHNLDYYKKTTNG	RDVHNLDYYKKTTNG	806	FGFR3 (P22607)	1	1	1	1	1	1	1	Both conserved	no	N/A	1	Both conserved	N/A	N/A
T219	T219	Q7Z417	F6T4V2	SGSESGYTTPKKRKA	SGSESGYTTPKKRKA	695	CDK2 (P24941)	1	1	1	1	1	1	1	Both conserved	no	N/A	1	Both conserved	N/A	N/A
T220	T220	Q7Z417	F6T4V2	GSESGYTTPKKRKAR	GSESGYTTPKKRKAR	695	CDK2 (P24941)	1	1	1	1	1	1	1	Both conserved	no	N/A	1	Both conserved	N/A	N/A
S180	S180	P0C1Z6	F6X6Y5	PAPPEPGSPAPGEGP	PAPPEPGSPAPGEGP	253	CDK1 (P06493)	1	1	1	1	1	1	1	Both conserved	no	N/A	1	Both conserved	N/A	N/A
T355	T354	P15923	F7FHA2	NFSSSPSTPVGSPQG	NFSSSPSTPVGSPQG	653	MLK2 (Q02779)	1	1	1	1	1	1	1	Both conserved	yes	3	1	Both conserved	N/A	N/A
S379	S378	P15923	F7FHA2	AGAPGALSPSYDGGL	AGAPGALSPSYDGGL	653	MLK2 (Q02779)	1	1	1	1	1	1	1	Both conserved	yes	1	1	Both conserved	N/A	N/A
S139	S138	P15923	F7FHA2	LSSPGPLSPSGMKGT	LNSPGPLSPSGMKGT	653	CDK2 (P24941)	1	1	1	1	1	1	1	Both conserved	yes	2	1	Both conserved	N/A	N/A
S341	S340	P15923	F7FHA2	KALASIYSPDHSSNN	KALASIYSPDHSSNN	653	MLK2 (Q02779)	1	1	1	1	1	1	1	Both conserved	yes	1	1	Both conserved	N/A	N/A
S359	S358	P15923	F7FHA2	SPSTPVGSPQGLAGT	SPSTPVGSPQGLAGT	653	MLK2 (Q02779)	1	1	1	1	1	1	1	Both conserved	yes	2	1	Both conserved	N/A	N/A
S352	S351	P15923	F7FHA2	SSNNFSSSPSTPVGS	SSNNFSSSPSTPVGS	653	MLK2 (Q02779)	1	1	1	1	1	1	1	Both conserved	yes	2	1	Both conserved	N/A	N/A
S245	S244	P15923	F7FHA2	PMLGGGSSPLPLPPG	PMLGGGSSPLPLPPG	653	CDK2 (P24941)	1	1	1	1	1	1	1	Both conserved	yes	1	1	Both conserved	N/A	N/A
S237	S237	Q9NYF0	F6QLT3	GAVCRSLSTPQFNSL	GAVCRSLSTPQFNSL	837	PKACA (P17612)	1	1	1	1	1	1	1	Both conserved	yes	1	0	Only phosphosite conserved	N/A	N/A
S827	S828	Q9NYF0	F6QLT3	KKILRFRSGSLKLMT	KKILRFRSGSLKLMT	837	PKACA (P17612)	1	1	1	1	1	1	1	Both conserved	yes	1	0	Only phosphosite conserved	N/A	N/A
S20	S20	O14950	F6RFU8	KRPQRATSNVFAMFD	KRPQRATSNVFAMFD	172	ILK (Q13418)	1	1	1	1	1	1	1	Both conserved	yes	59	1	Both conserved	N/A	N/A
T135	T135	O14950	F6RFU8	TTMGDRFTDEEVDEL	TTMGDRFTDEEVDEL	172	CK2A1 (P68400)	1	1	1	1	1	1	1	Both conserved	no	N/A	1	Both conserved	N/A	N/A
T19	T19	O14950	F6RFU8	KKRPQRATSNVFAMF	KKRPQRATSNVFAMF	172	ILK (Q13418)	1	1	1	1	1	1	1	Both conserved	yes	35	1	Both conserved	N/A	N/A
S409	S409	Q76M96	F6V848	VTTARRPSVSENLYP	VITARRPSVSENLYP	950	PKG1 (Q13976)	1	1	1	1	1	1	1	Both conserved	no	N/A	1	Both conserved	N/A	N/A
S434	S434	Q76M96	F6V848	PQTTRRPSKATGLES	PQTTRRPSKATSLES	950	PKG1 (Q13976)	1	1	1	1	1	1	1	Both conserved	no	N/A	1	Both conserved	N/A	N/A
T153	T152	Q13761	F6PM99	RGKSFTLTITVFTNP	RGKSFTLTITVFTNP	419	PIM1 (P11309)	1	1	1	1	1	1	1	Both conserved	yes	1	1	Both conserved	N/A	N/A
S149	S148	Q13761	F6PM99	GRSGRGKSFTLTITV	GRSGRGKSFTLTITV	419	PIM1 (P11309)	1	1	1	1	1	1	1	Both conserved	yes	1	1	Both conserved	N/A	N/A
S356	S360	Q13761	F6PM99	SSSGGDRSPTRMLAS	SSSGGDRSPTRMLAS	419	CDK4 (P11802)	1	1	1	1	1	1	1	Both conserved	yes	1	1	Both conserved	N/A	N/A
T151	T150	Q13761	F6PM99	SGRGKSFTLTITVFT	SGRGKSFTLTITVFT	419	PIM1 (P11309)	1	1	1	1	1	1	1	Both conserved	yes	1	1	Both conserved	N/A	N/A
T155	T154	Q13761	F6PM99	KSFTLTITVFTNPTQ	KSFTLTITVFTNPTQ	419	PIM1 (P11309)	1	1	1	1	1	1	1	Both conserved	yes	1	1	Both conserved	N/A	N/A
T136	T136	P62841	F6VFF5	GRPGIGATHSSRFIP	GRPGIGATHSSRFIP	145	LRRK2 (Q5S007)	1	1	1	1	1	1	1	Both conserved	yes	1	1	Both conserved	N/A	N/A
S83	S83	Q14103	F7AVH8	DEGHSNSSPRHSEAA	DEGHSNSSPRHSEAA	355	GSK3B (P49841)	1	1	1	1	1	1	1	Both conserved	yes	3	1	Both conserved	N/A	N/A
S87	S87	Q14103	F7AVH8	SNSSPRHSEAATAQR	SNSSPRHSEAATAQR	355	PKACA (P17612)	1	1	1	1	1	1	1	Both conserved	yes	3	0	Only phosphosite conserved	N/A	N/A
T193	T193	Q14103	F7AVH8	VGGLSPDTPEEKIRE	VGGLSPDTPEEKIRE	355	CDK2 (P24941)	1	1	1	1	1	1	1	Both conserved	no	N/A	1	Both conserved	N/A	N/A
S1450	S1414	Q8IWU2	F6SCY7	LQTSKYFSPPPPARS	LQTSKYFSPPPPARS	1445	CDK5 (Q00535)	1	1	1	1	1	1	1	Both conserved	yes	1	1	Both conserved	N/A	N/A
S72	S72	P60983	F6RMY6	QPWFVVYSYKYVHDD	QPRFIVYSYKYQHDD	142	PKCA (P17252)	1	1	1	1	1	1	1	Both conserved	no	N/A	1	Both conserved	N/A	N/A
S83	S83	P60983	F7FI77	QHDDGRVSYPLCFIF	QHDDGRVSYPLCFIF	120	PKACA (P17612)	1	1	1	1	1	1	1	Both conserved	no	N/A	0	Only phosphosite conserved	N/A	N/A
S53	S63	P60983	F7BUL7	DEELEGISPDELKDE	DEELEGISPDELKDE	118	CK2A1 (P68400)	1	1	1	1	1	1	1	Both conserved	no	N/A	1	Both conserved	N/A	N/A
T27	T37	P60983	F7BUL7	KFRFRKETNNAAIIM	KFRFRKETNNAAIIM	118	PKACA (P17612)	1	1	1	1	1	1	1	Both conserved	no	N/A	0	Only phosphosite conserved	N/A	N/A
S303	S303	P32322	F6TMV9	AGTSLSPSGHTKLLP	AGTALSPSGHTKLLP	319	CDK2 (P24941)	1	1	1	1	1	1	1	Both conserved	no	N/A	1	Both conserved	N/A	N/A
S301	S301	P32322	F6TMV9	SPAGTSLSPSGHTKL	SPAGTALSPSGHTKL	319	CDK2 (P24941)	1	1	1	1	1	1	1	Both conserved	no	N/A	1	Both conserved	N/A	N/A
Y211	Y211	P12004	F6ZD63	QLTFALRYLNFFTKA	QLTFALRYLNFFTKA	261	EGFR (P00533)	1	1	1	1	1	1	1	Both conserved	yes	4	1	Both conserved	N/A	N/A
Y319	Y319	P30556	F6WLD6	YFLQLLKYIPPKAKS	YFLQLLKYIPPKAKS	359	SRC (P12931)	1	1	1	1	1	1	1	Both conserved	yes	5	1	Both conserved	N/A	N/A
T115	T115	Q07817	F6UKR4	LTSQLHITPGTAYQS	LTSQLHITPGTAYQS	233	JNK2 (P45984)	1	1	1	1	1	1	1	Both conserved	yes	2	0	Only phosphosite conserved	N/A	N/A
S49	S49	Q07817	F6UKR4	ESEMETPSAINGNPS	ESEMETPSAINGNPS	233	PLK3 (Q9H4B4)	1	1	1	1	1	1	1	Both conserved	yes	3	1	Both conserved	N/A	N/A
T47	T47	Q07817	F6UKR4	GTESEMETPSAINGN	GTESEMETPSAINGN	233	JNK2 (P45984)	1	1	1	1	1	1	1	Both conserved	yes	4	0	Only phosphosite conserved	N/A	N/A
S62	S62	Q07817	F6UKR4	PSWHLVDSPAVNGAT	PSWHLADSPAVNGAT	233	MAPKAPK2 (P49137)	1	1	1	1	1	1	1	Both conserved	yes	15	1	Both conserved	N/A	N/A
S463	S463	Q9ULV4	F6YB63	CNQDERISKLEQQMA	CNQDERISKLEQQMA	474	CK2A1 (P68400)	1	1	1	1	1	1	1	Both conserved	yes	2	1	Both conserved	N/A	N/A
S221	?	Q8TAE8	F7GFN9	VAASPAASGAP	AAVAQDPAASGAPSS	1217	CK2A1 (P68400)	0	0	0	0	0	1	1	Only kinase conserved	yes	1	1	Only kinase conserved	N/A	N/A
S20	S1050	Q9Y3M2	F7GJ06	HQRRKAASFQNLHSL	TPPRKSASLSNLHSL	1175	AKT2 (P31751)	1	1	1	0	0	1	1	Only kinase conserved	yes	2	1	Only kinase conserved	N/A	N/A
Y690	Y690	P52630	F6R1P6	NLQERRKYLKHRLIV	NLQERRKYLKHRLIV	851	LCK (P06239)	1	1	1	1	1	1	1	Both conserved	yes	11	0	Only phosphosite conserved	N/A	N/A
S209	S209	P23396	F7A782	KPLPDHVSIVEPKDE	KPLPDHVSIVEPKDE	243	IKKB (O14920)	1	1	1	1	1	1	1	Both conserved	yes	1	1	Both conserved	N/A	N/A
S6	S6	P23396	F7A782	MAVQISKKRKFVADG	MAVQISKKRKFVADG	243	PKCD (Q05655)	1	1	1	1	1	1	1	Both conserved	yes	2	1	Both conserved	N/A	N/A
T221	T221	P23396	F7A782	KDEILPTTPISEQKG	KDEILPTTPISEQKG	243	PKCD (Q05655)	1	1	1	1	1	1	1	Both conserved	yes	4	1	Both conserved	N/A	N/A
T70	T70	P23396	F7A782	GRRIRELTAVVQKRF	GRRIRELTAVVQKRF	243	AKT1 (P31749)	1	1	1	1	1	1	1	Both conserved	yes	2	1	Both conserved	N/A	N/A
T220	T220	P23396	F7A782	PKDEILPTTPISEQK	PKDEILPTTPISEQK	243	CDK2 (P24941)	1	1	1	1	1	1	1	Both conserved	no	N/A	1	Both conserved	N/A	N/A
T42	T42	P23396	F7A782	SGVEVRVTPTRTEII	SGVEVRVTPTRTEII	243	ERK1 (P27361)	1	1	1	1	1	1	1	Both conserved	yes	2	1	Both conserved	N/A	N/A
S347	S345	Q9UHH9	F7GBB0	RPEVVLDSDAEDLED	RPEVVLDSDAEDLED	424	CK2A1 (P68400)	1	1	1	1	1	1	1	Both conserved	yes	2	1	Both conserved	N/A	N/A
S356	S354	Q9UHH9	F7GBB0	AEDLEDLSEESADES	AEDLEDLSEESADES	424	CK2A1 (P68400)	1	1	1	1	1	1	1	Both conserved	yes	1	1	Both conserved	N/A	N/A
S34	S41	Q86V81	F6S9B3	RGRGRAGSQGGRGGG	RGRGRAGSQGGRGGG	264	AKT1 (P31749)	1	1	1	1	1	1	1	Both conserved	no	N/A	1	Both conserved	N/A	N/A
T219	T226	Q86V81	F6S9B3	GGGTRRGTRGGARGR	GGGTRRGTRGGARGR	264	AKT1 (P31749)	1	1	1	1	1	1	1	Both conserved	yes	1	1	Both conserved	N/A	N/A
Y66	Y66	P10301	F6ZGX8	DPTIEDSYTKICSVD	DPTIEDSYTKICSVD	218	EPHB2 (P29323)	1	1	1	1	1	1	1	Both conserved	yes	3	0	Only phosphosite conserved	N/A	N/A
S819	S819	O75150	F7HL62	EQVLGLKSQVDAQLL	EQVLGLKSQVDAQLL	1001	ATM (Q13315)	1	1	1	1	1	1	1	Both conserved	no	N/A	1	Both conserved	N/A	N/A
S853	S853	O75150	F7HL62	EKELTLRSQALELNK	EKELTLRSQALELNK	1001	ATM (Q13315)	1	1	1	1	1	1	1	Both conserved	no	N/A	1	Both conserved	N/A	N/A
T1494	T1374	Q9Y6R4	F6PR50	KLKNNAQTMPGEVNS	KLKNNAQTMPGEVNS	1488	MEKK4 (Q9Y6R4)	1	1	1	1	1	1	1	Both conserved	yes	2	1	Both conserved	N/A	N/A
T320	T320	Q96BR1	F7H8Y1	AISDTTTTFCGTPEY	AISDTTTTFCGTPEY	496	PDK1 (O15530)	1	1	1	1	1	1	1	Both conserved	no	N/A	1	Both conserved	N/A	N/A
S18	S18	P52294	F7G2W5	LKSYKNKSLNPDEMR	LKSYKNKSLNPDEMR	538	CHK1 (O14757)	1	1	1	1	1	1	1	Both conserved	no	N/A	1	Both conserved	N/A	N/A
T191	T191	P49916	F6S783	LSSKAASTPKKKAVV	LSSKAAGTPKKKAVV	1009	CDK1 (P06493)	1	1	1	1	1	1	1	Both conserved	no	N/A	1	Both conserved	N/A	N/A
S913	S913	P49916	F6S783	EKLAMKSSPVKVGEK	EKLATKSSPVKVGEK	1009	CDK1 (P06493)	1	1	1	1	1	1	1	Both conserved	no	N/A	1	Both conserved	N/A	N/A
S210	S210	P49916	F6S783	TTTGQVTSPVKSASF	TTTGQVTSPVKGASF	1009	CDK1 (P06493)	1	1	1	1	1	1	1	Both conserved	no	N/A	1	Both conserved	N/A	N/A
T68	T68	O43918	F6XB41	ALLSWLLTQDSTVIL	ALLSWLLTQDSTAIL	549	DNAPK (P78527)	1	1	1	1	1	1	1	Both conserved	yes	3	1	Both conserved	N/A	N/A
S156	S156	O43918	F6XB41	RGTSSPGSQLKAKPS	RGTASPGSQLKAKPP	549	DNAPK (P78527)	1	1	1	1	1	1	1	Both conserved	yes	3	1	Both conserved	N/A	N/A
T1080	T62	P46379	F7GK14	AAGARPLTSPESLSR	AAGARPLTSPESLSR	114	ICK (Q9UPZ9)	1	1	1	0	0	1	1	Only kinase conserved	no	N/A	1	Only kinase conserved	N/A	N/A
S218	S212	P46379	F7CSS1	QEPVALSSQTSEPVE	PEPVALSSQTSEPVE	262	ATM (Q13315)	1	1	1	1	1	1	1	Both conserved	no	N/A	1	Both conserved	N/A	N/A
S26	S26	P46379	F7CSS1	VLVKTLDSQTRTFIV	VLVKTLDSQTRTFIV	262	ATM (Q13315)	1	1	1	1	1	1	1	Both conserved	no	N/A	1	Both conserved	N/A	N/A
S257	S257	P55042	F6VCR6	QIRLRRDSKEANARR	QIRLRRDSKEANARR	308	CK2A1 (P68400)	1	1	1	1	1	1	1	Both conserved	yes	1	1	Both conserved	N/A	N/A
S290	S290	P55042	F6VCR6	GRIVARNSRKMAFRA	GRIVARNSRKMAFRA	308	CK2A1 (P68400)	1	1	1	1	1	1	1	Both conserved	yes	1	1	Both conserved	N/A	N/A
S273	S273	P55042	F6VCR6	AGTRRRESLGKKAKR	AGTRRRESLGKKAKR	308	CAMK2A (Q9UQM7)	1	1	1	1	1	1	1	Both conserved	no	N/A	0	Only phosphosite conserved	N/A	N/A
S214	S214	P55042	F6VCR6	LVRSREVSVDEGRAC	LVRSREVSVDEGRAC	308	CK2A1 (P68400)	1	1	1	1	1	1	1	Both conserved	yes	1	1	Both conserved	N/A	N/A
S299	S299	P55042	F6VCR6	KMAFRAKSKSCHDLS	KMAFRAKSKSCHDLS	308	CK2A1 (P68400)	1	1	1	1	1	1	1	Both conserved	no	N/A	1	Both conserved	N/A	N/A
T154	T154	Q15080	F7HE13	LRRLRPRTRKVKSVS	LRRLRPRTRKVKSVS	340	PKCA (P17252)	1	1	1	1	1	1	1	Both conserved	no	N/A	1	Both conserved	N/A	N/A
S315	S316	Q15080	F7HE13	RKARGLPSQKRLFPW	RQARGLPSQKRLFPW	340	PKCA (P17252)	1	1	1	1	1	1	1	Both conserved	no	N/A	1	Both conserved	N/A	N/A
S204	S204	P20338	F7F8R4	AALRQLRSPRRAQAP	AALRQLRSPRRAQAP	218	CDK1 (P06493)	1	1	1	1	1	1	1	Both conserved	yes	2	1	Both conserved	N/A	N/A
Y822	Y803	P32927	F7EJT5	VLQQVGDYCFLPGLG	VLQQVGDYCFLPGLG	878	LYN (P07948)	1	1	1	1	1	1	1	Both conserved	yes	2	1	Both conserved	N/A	N/A
Y468	Y449	P32927	F7EJT5	RFCGIYGYRLRRKWE	RFCGIYGYRLRRKWE	878	LYN (P07948)	1	1	1	1	1	1	1	Both conserved	no	N/A	1	Both conserved	N/A	N/A
Y882	Y863	P32927	F7EJT5	KVLKQQDYLCLPPWE	KALKQQDYLSLPPWE	878	LYN (P07948)	1	1	1	1	1	1	1	Both conserved	yes	2	1	Both conserved	N/A	N/A
Y466	Y447	P32927	F7EJT5	ALRFCGIYGYRLRRK	ALRFCGIYGYRLRRK	878	LYN (P07948)	1	1	1	1	1	1	1	Both conserved	no	N/A	1	Both conserved	N/A	N/A
S16	S16	O14558	F6PQ65	PSWLRRASAPLPGLS	PSWLRRASAPLPGLS	160	PKACA (P17612)	1	1	1	1	1	1	1	Both conserved	yes	19	0	Only phosphosite conserved	N/A	N/A
S890	S767	Q05586	F7G3Q5	ITSTLASSFKRRRSS	ITSTLASSFKRRRSS	815	NEK6 (Q9HC98)	1	1	1	1	1	1	1	Both conserved	no	N/A	1	Both conserved	N/A	N/A
Y837	Y714	Q05586	F7G3Q5	LIFIEIAYKRHKDAR	LIFIEIAYKRHKDAR	815	SRC (P12931)	1	1	1	1	1	1	1	Both conserved	yes	1	1	Both conserved	N/A	N/A
S598	T268	P50895	F6VE69	ASNPLSHTSSQQPNQ	GEPGLSHSGSEQPEQ	693	CK2A1 (P68400)	0	1	1	0	0	1	1	Only kinase conserved	no	N/A	1	Only kinase conserved	N/A	N/A
S621	S551	P50895	F7B777	SGGYRGGSGGGGGGS	SGGARGGSGGFGDEC	559	PKACA (P17612)	1	0	1	1	0	1	1	Only kinase conserved	yes	1	0	Neither conserved	N/A	N/A
S596	S114	P50895	F6TBI5	PPEEPGLSQEGAMLL	PPGEPGLSHSGSEQP	804	GSK3B (P49841)	0	0	1	0	0	1	1	Only kinase conserved	no	N/A	1	Only kinase conserved	N/A	N/A
T839	T839	Q5T8P6	F6QCA6	TELRRKYTELQLEAA	TELRRKYTELQLEAA	978	CHK1 (O14757)	1	1	1	1	1	1	1	Both conserved	no	N/A	1	Both conserved	N/A	N/A
S362	S362	P01100	A5A6H2	AAAHRKGSSSNEPSS	AAAHRKGSSSNEPSS	380	P90RSK (Q15418)	1	1	1	1	1	1	1	Both conserved	no	N/A	1	Both conserved	N/A	N/A
T232	T232	P01100	A5A6H2	GGLPEAATPESEEAF	GGLPEVATPESEEAF	380	ERK2 (P28482)	1	1	1	1	1	1	1	Both conserved	yes	6	1	Both conserved	N/A	N/A
S32	S32	P01100	A5A6H2	DSLSYYHSPADSFSS	DSLSYYHSPADSFSS	380	ERK5 (Q13164)	1	1	1	1	1	1	1	Both conserved	yes	2	1	Both conserved	N/A	N/A
S308	S308	P01100	A5A6H2	ADWEPLHSGSLGMGP	ADWEPLHSGSLGMGP	380	IKKB (O14920)	1	1	1	1	1	1	1	Both conserved	yes	1	1	Both conserved	N/A	N/A
S707	S707	Q00653	F7GVV0	EPLCPLPSPPTSDSD	EPLCPLPSPPTSDSD	859	GSK3B (P49841)	1	1	1	1	1	1	1	Both conserved	yes	2	1	Both conserved	N/A	N/A
S870	A121	Q00653	F7GM86	EKYLAPSNQSVEQEA	KEDSAYGSQSVEQEA	131	NIK (Q99558)	0	0	0	0	0	1	1	Only kinase conserved	yes	5	1	Only kinase conserved	N/A	N/A
S108	S108	Q00653	F7GVV0	PPRAHAHSLVGKQCS	PPRAHAHSLVGKQCS	859	IKKA (O15111)	1	1	1	1	1	1	1	Both conserved	no	N/A	1	Both conserved	N/A	N/A
S115	S115	Q00653	F7GVV0	SLVGKQCSELGICAV	SLVGKQCSELGICAV	859	IKKA (O15111)	1	1	1	1	1	1	1	Both conserved	no	N/A	1	Both conserved	N/A	N/A
S123	S123	Q00653	F7GVV0	ELGICAVSVGPKDMT	ELGICAVSVGPKDMT	859	IKKA (O15111)	1	1	1	1	1	1	1	Both conserved	no	N/A	1	Both conserved	N/A	N/A
S866	S93	Q00653	F6TQ74	AEEVDEDSVYGVFVS	TAEVKEDSAYGSQSV	839	NIK (Q99558)	0	0	1	0	0	1	1	Only kinase conserved	yes	5	1	Only kinase conserved	N/A	N/A
S711	S711	Q00653	F7GVV0	PLPSPPTSDSDSDTE	PLPSPPTSDSDSDSE	859	GSK3B (P49841)	1	1	1	1	1	1	1	Both conserved	yes	2	1	Both conserved	N/A	N/A
S99	S99	Q00653	F7GVV0	EVDLVTHSDPPRAHA	EVDLVTHSDPPRAHA	859	IKKA (O15111)	1	1	1	1	1	1	1	Both conserved	no	N/A	1	Both conserved	N/A	N/A
S872	S123	Q00653	F7GM86	YLAPSNQSVEQEAMQ	DSAYGSQSVEQEAEK	131	IKKA (O15111)	0	0	1	0	0	1	1	Only kinase conserved	no	N/A	1	Only kinase conserved	N/A	N/A
S222	S222	Q00653	F7GVV0	QPIHDSKSPGASNLK	QPIHDSKSPGASNLK	859	GSK3B (P49841)	1	1	1	1	1	1	1	Both conserved	yes	1	1	Both conserved	N/A	N/A
S2464	S2466	Q9Y618	F7GMR8	VWEDRPSSAGSTPFP	VWEDRPSSAGSTPFP	2527	CAMK2A (Q9UQM7)	1	1	1	1	1	1	1	Both conserved	no	N/A	0	Only phosphosite conserved	N/A	N/A
S2522	S2524	Q9Y618	F7GMR8	KPLLCSQYETLSDSE	KPLLCSQYETLSDSE	2527	CK2A1 (P68400)	1	1	1	1	1	1	1	Both conserved	yes	1	1	Both conserved	N/A	N/A
S2437	S2439	Q9Y618	F7GMR8	ASGDRPPSVSSVHSE	ASGDRPPSVSSVHSE	2527	CAMK2A (Q9UQM7)	1	1	1	1	1	1	1	Both conserved	yes	1	0	Only phosphosite conserved	N/A	N/A
S2418	S2420	Q9Y618	F7GMR8	AKVSGRPSSRKAKSP	AKVSGRPSSRKAKSP	2527	IKKA (O15111)	1	1	1	1	1	1	1	Both conserved	yes	1	1	Both conserved	N/A	N/A
S71	S71	P63279	F6PWX4	FKDDYPSSPPKCKFE	FKDDYPSSPPKCKFE	158	CDK1 (P06493)	1	1	1	1	1	1	1	Both conserved	yes	4	1	Both conserved	N/A	N/A
T21	T21	Q9NRY6	F6U2A9	PPPPYPVTPGYPEPA	PPPPYPVTPGYPEPA	295	PKCD (Q05655)	1	1	1	1	1	1	1	Both conserved	yes	1	1	Both conserved	N/A	N/A
S19	S19	Q03393	F7DZN4	AQVSRRISFSASHRL	AQVSRRISFSASHRL	145	PKG1 (Q13976)	1	1	1	1	1	1	1	Both conserved	yes	1	1	Both conserved	N/A	N/A
S719	S719	O15119	F6WW74	AEKEAATSELQSIQR	AEKEAATSELQSIQR	743	AKT3 (Q9Y243)	1	1	1	1	1	1	1	Both conserved	yes	1	1	Both conserved	N/A	N/A
T9	T9	Q96KB5	F7FS18	EGISNFKTPCKLSEK	EGISNFKTPSKLSEK	323	CDK1 (P06493)	1	1	1	1	1	1	1	Both conserved	yes	4	1	Both conserved	N/A	N/A
Y143	Y143	P16104	F7FGT7	APSGGKKATQASQEY	APSGGKKATQASQEY	143	WSTF (Q9UIG0)	1	1	1	1	1	1	1	Both conserved	no	N/A	1	Both conserved	N/A	N/A
S140	S140	P16104	F7FGT7	APSGGKKATQASQEY	APSGGKKATQASQEY	143	DNAPK (P78527)	1	1	1	1	1	1	1	Both conserved	no	N/A	1	Both conserved	N/A	N/A
T137	T137	P16104	F7FGT7	APSGGKKATQASQEY	APSGGKKATQASQEY	143	DNAPK (P78527)	1	1	1	1	1	1	1	Both conserved	no	N/A	1	Both conserved	N/A	N/A
Y231	Y231	P04040	F6PLF0	NAEGKAVYCKFHYKT	NANGEAVYCKFHYKT	527	ABL (P00519)	1	1	1	1	1	1	1	Both conserved	yes	2	1	Both conserved	N/A	N/A
Y386	Y386	P04040	F6PLF0	YRARVANYQRDGPMC	YRARVANYQRDGPMC	527	ABL (P00519)	1	1	1	1	1	1	1	Both conserved	yes	2	1	Both conserved	N/A	N/A
S167	S167	P04040	F6PLF0	LFPSFIHSQKRNPQT	LFPSFIHSQKRNPQT	527	PKCD (Q05655)	1	1	1	1	1	1	1	Both conserved	yes	1	1	Both conserved	N/A	N/A
S181	S181	Q9H1E3	F6W4Z5	LKATVTPSPVKGKGK	LKATVTPSPVKGKGK	243	CDK1 (P06493)	1	1	1	1	1	1	1	Both conserved	no	N/A	1	Both conserved	N/A	N/A
S437	S398	Q86VP3	F6U6Y3	GRRGRSTSLKERQAA	GRRGRSTSLKERQAA	850	AKT1 (P31749)	1	1	1	1	1	1	1	Both conserved	yes	1	1	Both conserved	N/A	N/A
T6	T6	P61020	F7HL78	MTSRSTARPNGQPQA	MTSRSTARPNGQPQA	215	LRRK2 (Q5S007)	1	1	1	1	1	1	1	Both conserved	yes	1	1	Both conserved	N/A	N/A
S123	S123	P61020	F7HL78	KELQRQASPSIVIAL	KELQRQASPSIVIAL	215	CDK1 (P06493)	1	1	1	1	1	1	1	Both conserved	no	N/A	1	Both conserved	N/A	N/A
T341	T346	Q8NFA2	F7HQX3	AIQSRCCTVTRRALE	AIQSRCCTVTRRALE	378	PKCA (P17252)	1	1	1	1	1	1	1	Both conserved	no	N/A	1	Both conserved	N/A	N/A
T389	T411	Q2M2I8	F7B6I7	LPIQPALTPRKRATV	LPIQPALTPRKRATV	809	CDK1 (P06493)	1	1	1	1	1	1	1	Both conserved	no	N/A	1	Both conserved	N/A	N/A
S253	S252	O43524	F6UMX8	APRRRAVSMDNSNKY	APRRRAVSMDNSNKY	672	PIM1 (P11309)	1	1	1	1	1	1	1	Both conserved	yes	25	1	Both conserved	N/A	N/A
S644	S643	O43524	F6UMX8	GLDFNFDSLISTQNV	GLDFNFDSLISTQNV	672	IKKE (Q14164)	1	1	1	1	1	1	1	Both conserved	yes	2	1	Both conserved	N/A	N/A
S209	S208	O43524	F6UMX8	SSAGWKNSIRHNLSL	SSAGWKNSIRHNLSL	672	MST1 (Q13043)	1	1	1	1	1	1	1	Both conserved	yes	4	1	Both conserved	N/A	N/A
T32	T32	O43524	F6UMX8	QSRPRSCTWPLQRPE	QSRPRSCTWPLQRPE	672	PIM1 (P11309)	1	1	1	1	1	1	1	Both conserved	yes	61	1	Both conserved	N/A	N/A
S425	S424	O43524	F6UMX8	TKGSGLGSPTSSFNS	TKGSGLGSPTSSFNS	672	ERK1 (P27361)	1	1	1	1	1	1	1	Both conserved	yes	4	1	Both conserved	N/A	N/A
S626	S625	O43524	F6UMX8	SLECDMESIIRSELM	SLECDMESIIRSELM	672	AMPKA2 (P54646)	1	1	1	1	1	1	1	Both conserved	yes	3	1	Both conserved	N/A	N/A
S413	S412	O43524	F6UMX8	GLMQRSSSFPYTTKG	GLMQRSSSFPYTTKG	672	AMPKA2 (P54646)	1	1	1	1	1	1	1	Both conserved	no	N/A	1	Both conserved	N/A	N/A
S344	S343	O43524	F6UMX8	QDDDAPLSPMLYSSS	QDDDAPLSPMLYSSS	672	ERK1 (P27361)	1	1	1	1	1	1	1	Both conserved	yes	2	1	Both conserved	N/A	N/A
S12	S12	O43524	F6UMX8	PASPAPLSPLEVELD	PASPAPLSPLEVELD	672	P38A (Q16539)	1	1	1	1	1	1	1	Both conserved	no	N/A	1	Both conserved	N/A	N/A
S315	S314	O43524	F6UMX8	DFRSRTNSNASTVSG	DFRSRTNSNASTVSG	672	SGK1 (O00141)	1	1	1	1	1	1	1	Both conserved	yes	4	1	Both conserved	N/A	N/A
S294	S293	O43524	F6UMX8	QLSKWPGSPTSRSSD	QLSKWPGSPTSRSSD	672	ERK1 (P27361)	1	1	1	1	1	1	1	Both conserved	yes	5	1	Both conserved	N/A	N/A
S588	S587	O43524	F6UMX8	QTLSDSLSGSSLYST	QTLSDSLSGSSLYST	672	AMPKA2 (P54646)	1	1	1	1	1	1	1	Both conserved	no	N/A	1	Both conserved	N/A	N/A
S231	S230	O43524	F6UMX8	QNEGTGKSSWWIINP	QNEGTGKSSWWIINP	672	MST1 (Q13043)	1	1	1	1	1	1	1	Both conserved	no	N/A	1	Both conserved	N/A	N/A
T179	T178	O43524	F6UMX8	SSPDKRLTLSQIYEW	SSPDKRLTLSQIYEW	672	AMPKA2 (P54646)	1	1	1	1	1	1	1	Both conserved	no	N/A	1	Both conserved	N/A	N/A
S555	S554	O43524	F6UMX8	RALSNSVSNMGLSES	RALSNSVSNMGLSES	672	AMPKA2 (P54646)	1	1	1	1	1	1	1	Both conserved	no	N/A	1	Both conserved	N/A	N/A
S215	S214	O43524	F6UMX8	NSIRHNLSLHSRFMR	NSIRHNLSLHSRFMR	672	MST1 (Q13043)	1	1	1	1	1	1	1	Both conserved	no	N/A	1	Both conserved	N/A	N/A
S243	S242	O43524	F6UMX8	INPDGGKSGKAPRRR	INPDGGKSGKAPRRR	672	MST1 (Q13043)	1	1	1	1	1	1	1	Both conserved	no	N/A	1	Both conserved	N/A	N/A
S7	S7	O43524	F6UMX8	MAEAPASPAPLSPLE	MAEAPASPAPLSPLE	672	P38A (Q16539)	1	1	1	1	1	1	1	Both conserved	yes	2	1	Both conserved	N/A	N/A
S232	S231	O43524	F6UMX8	NEGTGKSSWWIINPD	NEGTGKSSWWIINPD	672	MST1 (Q13043)	1	1	1	1	1	1	1	Both conserved	no	N/A	1	Both conserved	N/A	N/A
S399	S398	O43524	F6UMX8	DNITLPPSQPSPTGG	DNITLPPSQPSPTGG	672	AMPKA2 (P54646)	1	1	1	1	1	1	1	Both conserved	no	N/A	1	Both conserved	N/A	N/A
S168	S176	O43665	F7E433	DAQTAAKRASRIYNT	DAQTAAKRASRIYNT	181	PKACA (P17612)	1	1	1	1	1	1	1	Both conserved	yes	2	0	Only phosphosite conserved	N/A	N/A
S5763	S2761	Q09666	F6XEZ6	EAEAEASSPKGKFSL	EAEAEASSPKGKFSL	2888	CDK1 (P06493)	1	1	1	0	0	1	1	Only kinase conserved	no	N/A	1	Only kinase conserved	N/A	N/A
T158	K325	Q09666	F6VCH4	GTVGRRVKPYIIDLG	ITVTRRVTAYTVDVT	396	AURB (Q96GD4)	0	0	0	0	0	1	1	Only kinase conserved	no	N/A	1	Only kinase conserved	N/A	N/A
T485	T485	P43250	F7G407	LDIEQFSTVKGVELE	LDIEQFSTVKGVELE	576	GRK6 (P43250)	1	1	1	1	1	1	1	Both conserved	no	N/A	1	Both conserved	N/A	N/A
S484	S484	P43250	F7G407	VLDIEQFSTVKGVEL	VLDIEQFSTVKGVEL	576	GRK6 (P43250)	1	1	1	1	1	1	1	Both conserved	no	N/A	1	Both conserved	N/A	N/A
T586	T471	O60271	F6YGJ3	NAPTSHVTPSVKKRS	NAPTSHVTPSVKKRS	1206	CDK2 (P24941)	1	1	1	1	1	1	1	Both conserved	no	N/A	1	Both conserved	N/A	N/A
T370	T370	P17655	F6TJJ5	GNWRRGSTAGGCRNY	GNWRRGSTAGGCRNY	696	PKACA (P17612)	1	1	1	1	1	1	1	Both conserved	yes	2	0	Only phosphosite conserved	N/A	N/A
S369	S369	P17655	F6TJJ5	DGNWRRGSTAGGCRN	DGNWRRGSTAGGCRN	696	PKACA (P17612)	1	1	1	1	1	1	1	Both conserved	yes	2	0	Only phosphosite conserved	N/A	N/A
S50	S50	P17655	F6TJJ5	GTLFQDPSFPAIPSA	GTLFQDPSFPAIPSA	696	ERK1 (P27361)	1	1	1	1	1	1	1	Both conserved	yes	3	1	Both conserved	N/A	N/A
S446	S432	Q13568	F6X265	DSIRLQISNPDLKDH	DSIRLQISNPDLKDR	484	IKKB (O14920)	1	1	1	1	1	1	1	Both conserved	yes	3	1	Both conserved	N/A	N/A
S158	S159	Q13568	F6X265	QRMLPSLSLTDDVKW	QRMLPSLSLTEDVKW	484	TBK1 (Q9UHD2)	1	1	1	1	1	1	1	Both conserved	yes	1	1	Both conserved	N/A	N/A
S293	S279	Q13568	F6X265	VELFGPISLEQVRFP	VELFGPISLEQVRFP	484	TBK1 (Q9UHD2)	1	1	1	1	1	1	1	Both conserved	no	N/A	1	Both conserved	N/A	N/A
S505	S505	P47712	F7EEZ1	LNTSYPLSPLSDFAT	LNTSYPLSPLSDFAT	707	ERK2 (P28482)	1	1	1	1	1	1	1	Both conserved	yes	22	1	Both conserved	N/A	N/A
S243	S243	Q9UFC0	F7GYC7	DDVPLNLSPSKRACA	DDVPLSLSPSKRACA	647	CDK2 (P24941)	1	1	1	1	1	1	1	Both conserved	no	N/A	1	Both conserved	N/A	N/A
S245	S245	Q9UFC0	F7GYC7	VPLNLSPSKRACASP	VPLSLSPSKRACASP	647	CDK2 (P24941)	1	1	1	1	1	1	1	Both conserved	no	N/A	1	Both conserved	N/A	N/A
S183	S183	Q02539	F7HAV0	KPKKVAKSPAKTKAI	KPKKVAKSPAKAKAV	215	CDK9 (P50750)	1	1	1	1	1	1	1	Both conserved	yes	1	1	Both conserved	N/A	N/A
T152	T152	Q02539	F7HAV0	VSKKNVKTPKNAKKS	ASKKSVKTPKKAKKP	215	CDK2 (P24941)	1	1	1	1	1	1	1	Both conserved	no	N/A	1	Both conserved	N/A	N/A
S223	S176	P17676	F6QA26	VSSSSSSSLSSSSSS	VPSGSSGSLSTSSSS	450	GSK3B (P49841)	1	1	1	1	1	1	1	Both conserved	yes	2	1	Both conserved	N/A	N/A
T235	T239	P17676	F6YGV6	SQVTPPGTPSPALSS	SSSSPPGTPSPADAK	856	ERK1 (P27361)	0	0	1	1	0	1	1	Only kinase conserved	yes	31	1	Only kinase conserved	N/A	N/A
Y78	Y58	P17676	F7GQK8	RAIDFSPYLEPPATD	RAIDFSPYLEPLGAP	218	ABL (P00519)	1	1	1	1	1	1	1	Both conserved	yes	1	1	Both conserved	N/A	N/A
S288	S161	P17676	F7GQK8	NNIAVRKSRDKAKMR	NNIAVRKSRDKAKMR	218	PKACA (P17612)	1	1	1	0	0	1	1	Only kinase conserved	yes	3	0	Neither conserved	N/A	N/A
T6	T6	P05787	F6U9A3	MSIRVTQKSYKVSTS	MSIRVTQKSYKVSTS	483	AURB (Q96GD4)	1	1	1	1	1	1	1	Both conserved	no	N/A	1	Both conserved	N/A	N/A
S74	S74	P05787	F6U9A3	TVNQSLLSPLNLEVD	TVNQSLLSPLVLEVD	483	PKCD (Q05655)	1	1	1	1	1	1	1	Both conserved	yes	26	1	Both conserved	N/A	N/A
S432	S432	P05787	F6U9A3	SAYGGLTSPGLSYGL	SAYGGLTSPGLSYSL	483	ERK1 (P27361)	1	1	1	1	1	1	1	Both conserved	yes	25	1	Both conserved	N/A	N/A
S226	S226	P08621	F7CDU9	YDERPGPSPLPHRDR	YDERPGPSPLPHRDR	437	CDK2 (P24941)	1	1	1	1	1	1	1	Both conserved	no	N/A	1	Both conserved	N/A	N/A
Y398	Y398	Q16625	F7GZ00	KRTEQDHYETDYTTG	KRTEQDHYETDYTTG	522	SRC (P12931)	1	1	1	1	1	1	1	Both conserved	yes	1	1	Both conserved	N/A	N/A
T404	T404	Q16625	F7GZ00	HYETDYTTGGESCDE	HYETDYTTGGESCDE	522	PKCE (Q02156)	1	1	1	1	1	1	1	Both conserved	yes	4	1	Both conserved	N/A	N/A
T403	T403	Q16625	F7GZ00	DHYETDYTTGGESCD	DHYETDYTTGGESCD	522	PKCE (Q02156)	1	1	1	1	1	1	1	Both conserved	yes	2	1	Both conserved	N/A	N/A
Y402	Y402	Q16625	F7GZ00	QDHYETDYTTGGESC	QDHYETDYTTGGESC	522	SRC (P12931)	1	1	1	1	1	1	1	Both conserved	yes	1	1	Both conserved	N/A	N/A
S518	R518	P32942	F7BCX9	REHKRSGRYHVRQES	REHQRSGSYHVREES	545	PKCT (Q04759)	1	1	0	1	0	1	1	Only kinase conserved	yes	2	1	Only kinase conserved	N/A	N/A
S80	S80	Q13085	F7H9H7	LHIRSSMSGLHLVKQ	LHIRSSMSGLHLVKQ	2346	AMPKA1 (Q13131)	1	1	1	1	1	1	1	Both conserved	yes	114	1	Both conserved	N/A	N/A
T701	T700	Q9H1A4	F7H8R6	KKARPSETGSDDHYY	KKARPSETGSDDDWE	1938	CDK1 (P06493)	1	1	1	1	1	1	1	Both conserved	no	N/A	1	Both conserved	N/A	N/A
S688	S687	Q9H1A4	F7H8R6	FDFEGSLSPVIAPKK	FDFEGSLSPVIAPKK	1938	CDK1 (P06493)	1	1	1	1	1	1	1	Both conserved	no	N/A	1	Both conserved	N/A	N/A
T520	T169	Q9H1A4	F6UXT0	GLPPPGLTISNSCPA	GLPAPSLTMSNTMPR	419	PLK1 (P53350)	0	0	1	0	0	1	1	Only kinase conserved	no	N/A	1	Only kinase conserved	N/A	N/A
T537	T266	Q9H1A4	F7F7S0	KDLDAVRTPEPLEEF	TPLDGVSTPKPLSKL	700	CDK1 (P06493)	0	0	1	0	0	1	1	Only kinase conserved	no	N/A	1	Only kinase conserved	N/A	N/A
T530	S436	Q9H1A4	F6WEL3	TRFPRPMSPLQDVST	NTMPRPSTPLDGVST	859	CDK1 (P06493)	0	0	1	1	0	1	1	Only kinase conserved	no	N/A	1	Only kinase conserved	N/A	N/A
S373	S373	Q9H1A4	F7H8R6	VQRFNISSHNQSPKR	VQRFNISSHNQSPKR	1938	CDK1 (P06493)	1	1	1	1	1	1	1	Both conserved	yes	2	1	Both conserved	N/A	N/A
S355	S355	Q9H1A4	F7H8R6	AALSRAHSPALGVHS	AALSRAHSPALGVHS	1938	CDK1 (P06493)	1	1	1	1	1	1	1	Both conserved	yes	2	1	Both conserved	N/A	N/A
T291	T291	Q9H1A4	F7H8R6	KFSEQGGTPQNVATS	KFSEQGGTPQNVATS	1938	CDK1 (P06493)	1	1	1	1	1	1	1	Both conserved	no	N/A	1	Both conserved	N/A	N/A
S547	S735	Q9H1A4	F7HN38	LLSELLGSLGEVPTV	PLSKLLGSLDEVVLL	1067	CDK1 (P06493)	1	0	1	1	0	1	1	Only kinase conserved	no	N/A	1	Only kinase conserved	N/A	N/A
S377	S377	Q9H1A4	F7H8R6	NISSHNQSPKRHSIS	NISSHNQSPKRHSIS	1938	CDK1 (P06493)	1	1	1	1	1	1	1	Both conserved	yes	2	1	Both conserved	N/A	N/A
S555	S554	Q9H1A4	F7H8R6	FHRVVLLSPVPELRD	LDEVVLLSPVPELRD	1938	CDK1 (P06493)	1	1	1	1	1	1	1	Both conserved	no	N/A	1	Both conserved	N/A	N/A
S1710	S1710	P35658	F7E357	VSSSGFSSPAFGTTA	VSSSGFSSPAFGTTA	2090	ERK1 (P27361)	1	1	1	1	1	1	1	Both conserved	no	N/A	1	Both conserved	N/A	N/A
S1809	S1809	P35658	F7E357	NPPAFGQSPGFGQGG	NAPAFGQSPGFGQGG	2090	ERK1 (P27361)	1	1	1	1	1	1	1	Both conserved	no	N/A	1	Both conserved	N/A	N/A
T221	T131	J3KPC8	F7FQL9	TPGQLLKTWCGSPPY	TPGQLLKTWCGSPPY	1235	LKB1 (Q15831)	1	1	1	1	1	1	1	Both conserved	no	N/A	1	Both conserved	N/A	N/A
S194	S194	O14493	F6YR27	PRTDKPYSAKYSAAR	PRTDKPYSAKYSAAR	209	PKCA (P17252)	1	1	1	1	1	1	1	Both conserved	yes	2	1	Both conserved	N/A	N/A
Y208	Y208	O14493	F6YR27	AKYSAARSAAASNYV	AKYSAARSAAASNYV	209	EPHA2 (P29317)	1	1	1	1	1	1	1	Both conserved	yes	2	1	Both conserved	N/A	N/A
S20	S20	Q13177	F7GWI2	APPVRMSSTIFSTGG	APPVRMSSTIFSTGG	524	AMPKA2 (P54646)	1	1	1	1	1	1	1	Both conserved	yes	7	1	Both conserved	N/A	N/A
T402	T402	Q13177	F7GWI2	PEQSKRSTMVGTPYW	PEQSKRSTMVGTPYW	524	PAK2 (Q13177)	1	1	1	1	1	1	1	Both conserved	no	N/A	1	Both conserved	N/A	N/A
S969	G351	Q8TAQ2	F6QKE9	PPPLPPGGPPTPPGA	PPALPPGSQPIPPTG	864	ATR (Q13535)	1	0	0	0	0	1	1	Only kinase conserved	yes	1	1	Only kinase conserved	N/A	N/A
Y254	Y254	Q7L0Q8	F7H1Q7	KNLSKSWWKKYCCFV	KNLSKSWWKKYCCFV	258	SRC (P12931)	1	1	1	1	1	1	1	Both conserved	yes	1	1	Both conserved	N/A	N/A
S433	S434	Q53ET0	F7AMV1	HHRRVPLSPLSLLAG	HHRRVPLSPLSLLAG	694	CDK2 (P24941)	1	1	1	1	1	1	1	Both conserved	no	N/A	1	Both conserved	N/A	N/A
S209	S209	P67870	F7BB63	LQAASNFKSPVKTIR	LQAASNFKSPVKTIR	215	CDK1 (P06493)	1	1	1	1	1	1	1	Both conserved	no	N/A	1	Both conserved	N/A	N/A
S2	S2	P67870	F7CT18	MSSSEEVSWISWFCG	MSSSEEVSWISWFCG	111	CK2A1 (P68400)	1	1	1	1	1	1	1	Both conserved	yes	3	1	Both conserved	N/A	N/A
T213	T213	P67870	F7BB63	LQAASNFKSPVKTIR	LQAASNFKSPVKTIR	215	CHK1 (O14757)	1	1	1	1	1	1	1	Both conserved	no	N/A	1	Both conserved	N/A	N/A
S3	S3	P67870	F7CT18	MSSSEEVSWISWFCG	MSSSEEVSWISWFCG	111	CK2A1 (P68400)	1	1	1	1	1	1	1	Both conserved	yes	2	1	Both conserved	N/A	N/A
T476	T476	Q14CB8	F7CIQ2	GSPAVTMTPTRLKWS	GSPAVTMTPTRLKWS	517	CDK2 (P24941)	1	1	1	1	1	1	1	Both conserved	no	N/A	1	Both conserved	N/A	N/A
T478	T478	Q14CB8	F7CIQ2	PAVTMTPTRLKWSEG	PAVTMTPTRLKWSEG	517	CDK2 (P24941)	1	1	1	1	1	1	1	Both conserved	no	N/A	1	Both conserved	N/A	N/A
T214	T197	Q96L34	F6ZYB5	TLGSKLDTFCGSPPY	TLGSKLDTFCGSPPY	737	LKB1 (Q15831)	1	1	1	1	1	1	1	Both conserved	no	N/A	1	Both conserved	N/A	N/A
S351	S344	P16150	F7FTV3	TFFGRRKSRQGSLAM	TFFGRRKSRQGSLAM	393	PKCA (P17252)	1	1	1	1	1	1	1	Both conserved	no	N/A	1	Both conserved	N/A	N/A
S657	S657	Q08945	F7E0V3	KSSSRQLSESFKSKE	KSSSRQLSESFKSKE	709	CK2A1 (P68400)	1	1	1	1	1	1	1	Both conserved	yes	1	1	Both conserved	N/A	N/A
S688	S688	Q08945	F7E0V3	KRRRSEDSEEEELAS	KRRRSEDSEEEELAS	709	CK2A1 (P68400)	1	1	1	1	1	1	1	Both conserved	yes	1	1	Both conserved	N/A	N/A
S510	S510	Q08945	F7E0V3	SSSNEGDSDRDEKKR	SSSNEGDSDRDEKKR	709	CK2A1 (P68400)	1	1	1	1	1	1	1	Both conserved	yes	1	1	Both conserved	N/A	N/A
S1129	S192	O95785	F6YYI4	SLEARSPSDLHISPL	SLEARSPSDLHISPL	714	CHK1 (O14757)	1	1	1	0	0	1	1	Only kinase conserved	no	N/A	1	Only kinase conserved	N/A	N/A
Y172	Y218	P00519	F7AU70	LRYEGRVYHYRINTT	LRYEGRVYHYRINTA	1182	HCK (P08631)	1	1	1	1	1	1	1	Both conserved	no	N/A	1	Both conserved	N/A	N/A
T197	T224	P00519	F7AU70	VYHYRINTTADGKVY	VYHYRINTASDGKLY	1182	LATS2 (Q9NRM7)	1	1	1	1	1	1	1	Both conserved	no	N/A	1	Both conserved	N/A	N/A
S619	S347	P00519	F7EH78	PTPPKRSSSFREMDG	PTPPKRSSSFREMDG	858	PAK2 (Q13177)	1	1	1	0	0	1	1	Only kinase conserved	yes	1	1	Only kinase conserved	N/A	N/A
Y185	Y231	P00519	F7AU70	TTADGKVYVTAESRF	TASDGKLYVSSESRF	1182	HCK (P08631)	1	1	1	1	1	1	1	Both conserved	no	N/A	1	Both conserved	N/A	N/A
Y215	Y261	P00519	F7AU70	GLVTTLHYPAPKCNK	GLITTLHYPAPKRNK	1182	HCK (P08631)	1	1	1	1	1	1	1	Both conserved	no	N/A	1	Both conserved	N/A	N/A
S618	S346	P00519	F7EH78	APTPPKRSSSFREMD	APTPPKRSSSFREMD	858	PAK2 (Q13177)	1	1	1	0	0	1	1	Only kinase conserved	yes	1	1	Only kinase conserved	N/A	N/A
Y412	Y439	P00519	F7AU70	RLMTGDTYTAHAGAK	RLMTGDTYTAHAGAK	1182	ABL (P00519)	1	1	1	1	1	1	1	Both conserved	no	N/A	1	Both conserved	N/A	N/A
Y139	Y112	P00519	H9H3J8	VSRNAAEYLLSSGIN	VSRNAAEYLLSSGIN	119	HCK (P08631)	1	1	1	0	0	1	1	Only kinase conserved	yes	2	1	Only kinase conserved	N/A	N/A
T735	T463	P00519	F7EH78	DTEWRSVTLPRDLQS	DTEWRSVTLPRDLQS	858	CLK1 (P49759)	1	1	1	0	0	1	1	Only kinase conserved	yes	5	1	Only kinase conserved	N/A	N/A
Y70	Y116	P00519	F7AU70	PNLFVALYDFVASGD	PNLFVALYDFVASGD	1182	HCK (P08631)	1	1	1	1	1	1	1	Both conserved	yes	2	1	Both conserved	N/A	N/A
Y393	Y439	P00519	F7AU70	RLMTGDTYTAHAGAK	RLMTGDTYTAHAGAK	1182	ABL (P00519)	1	1	1	1	1	1	1	Both conserved	yes	20	1	Both conserved	N/A	N/A
Y115	Y161	P00519	F7AU70	QGWVPSNYITPVNSL	QGWVPSNYITPVNSL	1182	HCK (P08631)	1	1	1	1	1	1	1	Both conserved	no	N/A	1	Both conserved	N/A	N/A
Y226	Y272	P00519	F7AU70	KCNKPTVYGVSPIHD	KRNKPTVYGVSPNYD	1182	HCK (P08631)	1	0	1	1	0	1	1	Only kinase conserved	yes	24	1	Only kinase conserved	N/A	N/A
Y128	Y101	P00519	H9H3J8	SLEKHSWYHGPVSRN	SLEKHSWYHGPVSRN	119	HCK (P08631)	1	1	1	0	0	1	1	Only kinase conserved	no	N/A	1	Only kinase conserved	N/A	N/A
T821	T821	P06400	F7AZM7	KISEGLPTPTKMTPR	KISEGLPTPTKMTPR	928	CDK2 (P24941)	1	1	1	1	1	1	1	Both conserved	yes	20	1	Both conserved	N/A	N/A
S608	S608	P06400	F7AZM7	TAADMYLSPVRSPKK	TAADMYLSPVRSPKK	928	CDK2 (P24941)	1	1	1	1	1	1	1	Both conserved	yes	11	1	Both conserved	N/A	N/A
S612	S612	P06400	F7AZM7	MYLSPVRSPKKKGST	MYLSPVRSPKKKGST	928	CHK1 (O14757)	1	1	1	1	1	1	1	Both conserved	yes	11	1	Both conserved	N/A	N/A
S795	S795	P06400	F7AZM7	SPYKFPSSPLRIPGG	SPYKFPSSPLRIPGG	928	CDK4 (P11802)	1	1	1	1	1	1	1	Both conserved	yes	44	1	Both conserved	N/A	N/A
S249	S249	P06400	F7AZM7	AVIPINGSPRTPRRG	AVIPINGSPRTPRRG	928	CDK1 (P06493)	1	1	1	1	1	1	1	Both conserved	yes	13	1	Both conserved	N/A	N/A
T373	T373	P06400	F7AZM7	VNVIPPHTPVRTVMN	VNVIPPHTPVRTVMN	928	CDK1 (P06493)	1	1	1	1	1	1	1	Both conserved	yes	9	1	Both conserved	N/A	N/A
Y805	Y805	P06400	F7AZM7	RIPGGNIYISPLKSP	RIPGGNIYISPLKSP	928	ABL (P00519)	1	1	1	1	1	1	1	Both conserved	no	N/A	1	Both conserved	N/A	N/A
T252	T252	P06400	F7AZM7	PINGSPRTPRRGQNR	PINGSPRTPRRGQNR	928	CDK1 (P06493)	1	1	1	1	1	1	1	Both conserved	yes	15	1	Both conserved	N/A	N/A
S807	S807	P06400	F7AZM7	PGGNIYISPLKSPYK	PGGNIYISPLKSPYK	928	CDK3 (Q00526)	1	1	1	1	1	1	1	Both conserved	yes	63	1	Both conserved	N/A	N/A
S788	S788	P06400	F7AZM7	PIPHIPRSPYKFPSS	PIPHIPRSPYKFPSS	928	CDK4 (P11802)	1	1	1	1	1	1	1	Both conserved	yes	11	1	Both conserved	N/A	N/A
T826	T826	P06400	F7AZM7	LPTPTKMTPRSRILV	LPTPTKMTPRSRILV	928	CDK2 (P24941)	1	1	1	1	1	1	1	Both conserved	yes	15	1	Both conserved	N/A	N/A
S567	S567	P06400	F7AZM7	SLAWLSDSPLFDLIK	SLAWLSDSPLFDLIK	928	P38A (Q16539)	1	1	1	1	1	1	1	Both conserved	yes	5	1	Both conserved	N/A	N/A
S811	S811	P06400	F7AZM7	IYISPLKSPYKISEG	IYISPLKSPYKISEG	928	CDK3 (Q00526)	1	1	1	1	1	1	1	Both conserved	yes	62	1	Both conserved	N/A	N/A
S780	S780	P06400	F7AZM7	STRPPTLSPIPHIPR	STRPPTLSPIPHIPR	928	PKACA (P17612)	1	1	1	1	1	1	1	Both conserved	yes	73	0	Only phosphosite conserved	N/A	N/A
T356	T356	P06400	F7AZM7	DSFETQRTPRKSNLD	DSFETQRTPRKSNLD	928	CDK2 (P24941)	1	1	1	1	1	1	1	Both conserved	yes	12	1	Both conserved	N/A	N/A
Y195	Y195	P12235	F6QA37	RAAYFGVYDTAKGML	RAAYFGVYDTAKGML	298	SRC (P12931)	1	1	1	1	1	1	1	Both conserved	yes	1	1	Both conserved	N/A	N/A
T280	T261	Q8N4C8	F6PPK1	TYLSRPPTEQLLKFP	TYLSRPPTEQLLKFP	1314	CHK1 (O14757)	1	1	1	1	1	1	1	Both conserved	no	N/A	1	Both conserved	N/A	N/A
Y774	Y775	P22681	F6SMS3	PENEDDGYDVPKPPV	SENEDDGYDVPKPPV	907	SYK (P43405)	1	1	1	1	1	1	1	Both conserved	yes	13	1	Both conserved	N/A	N/A
Y731	Y732	P22681	F6SMS3	QQIDTCTYEAMYNIQ	QQIDSCTYEAMYNIQ	907	SYK (P43405)	1	1	1	1	1	1	1	Both conserved	yes	14	1	Both conserved	N/A	N/A
Y700	Y701	P22681	F6SMS3	EGEEDTEYMTPSSRP	EGEEDTEYMTPSSRP	907	SYK (P43405)	1	1	1	1	1	1	1	Both conserved	yes	12	1	Both conserved	N/A	N/A
S982	S709	Q13428	F7HFP4	PTQAQSASSPSTPLT	PAQAQAASTPRKARA	1508	CDK2 (P24941)	0	0	1	1	0	1	1	Only kinase conserved	no	N/A	1	Only kinase conserved	N/A	N/A
T983	T241	Q13428	F6PUT7	IQAADPPTPRPARAS	AQAQAASTPRKARAS	721	CDK1 (P06493)	1	0	1	0	0	1	1	Only kinase conserved	no	N/A	1	Only kinase conserved	N/A	N/A
S156	S156	Q13428	F7E9S9	TNLLSGKSPRKSAEP	ANLLSGKSPRKSAEP	914	CDK1 (P06493)	1	1	1	1	1	1	1	Both conserved	no	N/A	1	Both conserved	N/A	N/A
S582	S581	Q13428	F7E9S9	VLQAKPASGPAKGPP	ILQAKPTSSPAKGPP	914	CDK2 (P24941)	1	1	1	1	1	1	1	Both conserved	no	N/A	1	Both conserved	N/A	N/A
S583	G582	Q13428	F7E9S9	LQAKPASGPAKGPPQ	LQAKPTSSPAKGPPQ	914	CDK1 (P06493)	1	1	0	1	0	1	1	Only kinase conserved	no	N/A	1	Only kinase conserved	N/A	N/A
Y753	Y733	Q12866	F6T7N0	KKIYSGDYYRQGRIA	KKIYSGDYYRQGRIA	979	MER (Q12866)	1	1	1	1	1	1	1	Both conserved	yes	1	1	Both conserved	N/A	N/A
Y749	Y729	Q12866	F6T7N0	FGLSKKIYSGDYYRQ	FGLSKKIYSGDYYRQ	979	MER (Q12866)	1	1	1	1	1	1	1	Both conserved	yes	1	1	Both conserved	N/A	N/A
Y754	Y734	Q12866	F6T7N0	KIYSGDYYRQGRIAK	KIYSGDYYRQGRIAK	979	MER (Q12866)	1	1	1	1	1	1	1	Both conserved	yes	1	1	Both conserved	N/A	N/A
S97	S97	Q96D96	F6TBP3	GTLRKLFSSHRFQVI	GMLRKLFSSHRFQVI	273	PKCD (Q05655)	1	1	1	1	1	1	1	Both conserved	no	N/A	1	Both conserved	N/A	N/A
T29	T29	Q96D96	F6TBP3	SKFLKHFTVVGDDYH	SKFLRHFTVVGDDYH	273	PKCD (Q05655)	1	1	1	1	1	1	1	Both conserved	no	N/A	1	Both conserved	N/A	N/A
T334	T336	P49137	F7HHY8	QSTKVPQTPLHTSRV	QSTKVPQTPLHTSRV	402	P38A (Q16539)	1	1	1	1	1	1	1	Both conserved	yes	24	1	Both conserved	N/A	N/A
T222	T224	P49137	F7HHY8	TSHNSLTTPCYTPYY	TSHNSLTTPCYTPYY	402	P38A (Q16539)	1	1	1	1	1	1	1	Both conserved	yes	13	1	Both conserved	N/A	N/A
T338	T340	P49137	F7HHY8	VPQTPLHTSRVLKED	VPQTPLHTSRVLKED	402	MAPKAPK2 (P49137)	1	1	1	1	1	1	1	Both conserved	no	N/A	1	Both conserved	N/A	N/A
T25	Q661	P49137	F6RK97	PPPPPPPQPALPSPP	APPPQPPTPALPHPP	1014	P38A (Q16539)	1	1	0	0	0	1	1	Only kinase conserved	no	N/A	1	Only kinase conserved	N/A	N/A
S9	S9	P49137	F7HHY8	LSNSQGQSPPVPFPA	LSNSQGQSPPVPFPA	402	ERK2 (P28482)	1	1	1	1	1	1	1	Both conserved	no	N/A	1	Both conserved	N/A	N/A
S272	S274	P49137	F7HHY8	SNHGLAISPGMKTRI	SNHGLAISPGMKTRI	402	P38A (Q16539)	1	1	1	1	1	1	1	Both conserved	yes	1	1	Both conserved	N/A	N/A
T796	T796	Q9P2N5	F7GIP2	YSSSNLKTPSKLCSG	YSSSNLKTPSKLCSG	1060	CDK2 (P24941)	1	1	1	1	1	1	1	Both conserved	no	N/A	1	Both conserved	N/A	N/A
S798	S798	Q9P2N5	F7GIP2	SSNLKTPSKLCSGSK	SSNLKTPSKLCSGSK	1060	CDK2 (P24941)	1	1	1	1	1	1	1	Both conserved	no	N/A	1	Both conserved	N/A	N/A
T816	T789	Q16513	F7C0E0	GYGDRTSTFCGTPEF	GYGDRTSTFCGTPEF	957	PDK1 (O15530)	1	1	1	1	1	1	1	Both conserved	yes	4	1	Both conserved	N/A	N/A
S535	S518	Q16513	F7C0E0	VNHSGTFSPQAPVPT	VNHSGTFSPQAPVPT	957	CDK1 (P06493)	1	1	1	1	1	1	1	Both conserved	no	N/A	1	Both conserved	N/A	N/A
S166	S166	Q9Y314	F7HRC9	LPSFWIPSLTPEAKA	LPSFWIPSLTPEAKA	301	CDK2 (P24941)	1	1	1	1	1	1	1	Both conserved	no	N/A	1	Both conserved	N/A	N/A
T168	T168	Q9Y314	F7HRC9	SFWIPSLTPEAKATK	SFWIPSLTPEAKATK	301	CDK2 (P24941)	1	1	1	1	1	1	1	Both conserved	no	N/A	1	Both conserved	N/A	N/A
S522	S509	Q16555	F7DF35	PASSAKTSPAKQQAP	PASSAKTSPAKQQAP	559	CDK5 (Q00535)	1	1	1	1	1	1	1	Both conserved	yes	19	1	Both conserved	N/A	N/A
S518	S505	Q16555	F7DF35	KTVTPASSAKTSPAK	KTVTPASSAKTSPAK	559	GSK3B (P49841)	1	1	1	1	1	1	1	Both conserved	no	N/A	1	Both conserved	N/A	N/A
T509	T496	Q16555	F7DF35	PVCEVSVTPKTVTPA	PVCEVSVTPKTVTPA	559	GSK3B (P49841)	1	1	1	1	1	1	1	Both conserved	no	N/A	1	Both conserved	N/A	N/A
T514	T501	Q16555	F7DF35	SVTPKTVTPASSAKT	SVTPKTVTPASSAKT	559	GSK3B (P49841)	1	1	1	1	1	1	1	Both conserved	yes	22	1	Both conserved	N/A	N/A
T555	T542	Q16555	F7DF35	DNIPRRTTQRIVAPP	DNIPRRTTQRIVAPP	559	ROCK1 (Q13464)	1	1	1	1	1	1	1	Both conserved	no	N/A	1	Both conserved	N/A	N/A
Y479	Y466	Q16555	F7DF35	KPFPDFVYKRIKARS	KPFPDFVYKRIKARS	559	YES (P07947)	1	1	1	1	1	1	1	Both conserved	yes	2	1	Both conserved	N/A	N/A
T159	T159	P11831	F7G4D2	DNKLRRYTTFSKRKT	DNKLRRYTTFSKRKT	506	PKACA (P17612)	1	1	1	1	1	1	1	Both conserved	yes	2	0	Only phosphosite conserved	N/A	N/A
S103	S103	P11831	F7G4D2	RGMKRSLSEMEIGMV	RGLKRSLSEMEIGMV	506	CAMK2A (Q9UQM7)	1	1	1	1	1	1	1	Both conserved	yes	15	0	Only phosphosite conserved	N/A	N/A
S162	S162	P11831	F7G4D2	LRRYTTFSKRKTGIM	LRRYTTFSKRKTGIM	506	PKCA (P17252)	1	1	1	1	1	1	1	Both conserved	yes	2	1	Both conserved	N/A	N/A
S77	S77	P11831	F7G4D2	PTAGALYSGSEGDSE	PTAGALYSGSEGDSE	506	CK2A1 (P68400)	1	1	1	1	1	1	1	Both conserved	no	N/A	1	Both conserved	N/A	N/A
S446	S444	P11831	F7G4D2	STMQVSHSQVQEPGG	STMQVSHSQVQEPGG	506	DNAPK (P78527)	1	1	1	1	1	1	1	Both conserved	no	N/A	1	Both conserved	N/A	N/A
S79	S79	P11831	F7G4D2	AGALYSGSEGDSESG	AGALYSGSEGDSESG	506	CK2A1 (P68400)	1	1	1	1	1	1	1	Both conserved	no	N/A	1	Both conserved	N/A	N/A
S85	S85	P11831	F7G4D2	GSEGDSESGEEEELG	GSEGDSESGEEEELG	506	CK2A1 (P68400)	1	1	1	1	1	1	1	Both conserved	yes	3	1	Both conserved	N/A	N/A
S83	S83	P11831	F7G4D2	YSGSEGDSESGEEEE	YSGSEGDSESGEEEE	506	CK2A1 (P68400)	1	1	1	1	1	1	1	Both conserved	yes	3	1	Both conserved	N/A	N/A
S435	S433	P11831	F7G4D2	LTVLNAFSQAPSTMQ	LTVLNAFSQAPSTMQ	506	DNAPK (P78527)	1	1	1	1	1	1	1	Both conserved	no	N/A	1	Both conserved	N/A	N/A
S382	S382	Q9Y6I3	F6RZL6	FSDPWGGSPAKPSTN	FSDPWGGSPAKPSTN	576	CDK1 (P06493)	1	1	1	1	1	1	1	Both conserved	yes	1	1	Both conserved	N/A	N/A
T26	T26	Q9H4B6	F7ARU4	GKYVKKETSPLLRNL	GKYVKKETSPLLRNL	384	MST2 (Q13188)	1	1	1	1	1	1	1	Both conserved	yes	1	1	Both conserved	N/A	N/A
S269	S270	Q9H4B6	F7ARU4	YRHPCAPSVPRYDQP	YRHPCAPSVPRYDQP	384	MST2 (Q13188)	1	1	1	1	1	1	1	Both conserved	yes	1	1	Both conserved	N/A	N/A
S36	S36	Q9H4B6	F7ARU4	LLRNLMPSFIRHGPT	LLRNLMPSFIRHGPT	384	MST2 (Q13188)	1	1	1	1	1	1	1	Both conserved	yes	1	1	Both conserved	N/A	N/A
S27	S27	Q9H4B6	F7ARU4	KYVKKETSPLLRNLM	KYVKKETSPLLRNLM	384	MST2 (Q13188)	1	1	1	1	1	1	1	Both conserved	yes	1	1	Both conserved	N/A	N/A
S679	S556	P11171	F6WEM9	DKRLSTHSPFRTLNV	DKRLSTHSPFRTLNI	711	CDK1 (P06493)	1	1	1	1	1	1	1	Both conserved	no	N/A	1	Both conserved	N/A	N/A
Y418	Y504	P11171	F6WEM9	RLDGENIYIRHSNLM	RLDGENIYIRHSNLM	711	EGFR (P00533)	1	1	1	1	1	1	1	Both conserved	no	N/A	1	Both conserved	N/A	N/A
S312	S365	P11171	F6WEM9	QAQTRQASALIDRPA	QAQTRQASALIDRPA	711	PKCB (P05771)	1	1	1	1	1	1	1	Both conserved	no	N/A	1	Both conserved	N/A	N/A
T60	T701	P11171	F6S3M0	IQDKDGDTPLHEALR	LKASNGDTPTHEDLT	1006	CDK1 (P06493)	0	0	1	0	0	1	1	Only kinase conserved	no	N/A	1	Only kinase conserved	N/A	N/A
Y167	Y167	Q9NV92	F6QC75	TTSDTEVYGEFYPVP	TTSDTEVYGEFYPVP	336	SRC (P12931)	1	1	1	1	1	1	1	Both conserved	no	N/A	1	Both conserved	N/A	N/A
Y171	Y171	Q9NV92	F6QC75	TEVYGEFYPVPPPYS	TEVYGEFYPVPPPYS	336	SRC (P12931)	1	1	1	1	1	1	1	Both conserved	yes	1	1	Both conserved	N/A	N/A
S367	S351	P41161	F7GSQ6	PPYQRRGSLQLWQFL	PPYQRRGSLQLWQFL	494	PKACA (P17612)	1	1	1	1	1	1	1	Both conserved	yes	1	0	Only phosphosite conserved	N/A	N/A
S493	S493	Q15596	F6XNZ4	LSPRHRMSPGVAGSP	LSPRHRMSPGVAGSP	1464	CK2A1 (P68400)	1	1	1	1	1	1	1	Both conserved	yes	1	1	Both conserved	N/A	N/A
S499	S499	Q15596	F6XNZ4	MSPGVAGSPRIPPSQ	MSPGVAGSPRIPPSQ	1464	CK2A1 (P68400)	1	1	1	1	1	1	1	Both conserved	yes	1	1	Both conserved	N/A	N/A
S736	S736	Q15596	F6XNZ4	TIKQEPVSPKKKENA	TIKQEPVSPKKKENA	1464	ERK1 (P27361)	1	1	1	1	1	1	1	Both conserved	yes	3	1	Both conserved	N/A	N/A
S469	S469	Q15596	F6XNZ4	NYALKMNSPSQSSPG	NYALKMNSPSQSSPG	1464	CK2A1 (P68400)	1	1	1	1	1	1	1	Both conserved	yes	1	1	Both conserved	N/A	N/A
S487	S487	Q15596	F6XNZ4	GQPTSMLSPRHRMSP	GQPTSMLSPRHRMSP	1464	CK2A1 (P68400)	1	1	1	1	1	1	1	Both conserved	yes	1	1	Both conserved	N/A	N/A
S31	S31	P52566	F7FJ95	YKPPPQKSLKELQEM	YKPPPQKSLKELQEM	135	PKCA (P17252)	1	1	1	1	1	1	1	Both conserved	yes	1	1	Both conserved	N/A	N/A
Y24	Y24	P52566	F7FJ95	ELDNKLNYKPPPQKS	ELDSKLNYKPPPQKS	135	SRC (P12931)	1	1	1	1	1	1	1	Both conserved	yes	2	1	Both conserved	N/A	N/A
Y153	Y156	P52566	F6VTL8	YGPRAEEYEFLTPVE	YGPRPEEYEFLTPVE	235	SRC (P12931)	1	1	1	1	1	1	1	Both conserved	yes	2	1	Both conserved	N/A	N/A
Y129	Y129	P07737	F7H2A5	GLINKKCYEMASHLR	GLINKKCYEMASHLR	140	SRC (P12931)	1	1	1	1	1	1	1	Both conserved	yes	4	1	Both conserved	N/A	N/A
S138	S138	P07737	F7H2A5	KKCYEMASHLRRSQY	KKCYEMASHLRRSQY	140	ROCK1 (Q13464)	1	1	1	1	1	1	1	Both conserved	yes	7	1	Both conserved	N/A	N/A
S209	S94	Q96FF9	F6PQG3	TLIDYNISPDPEKQK	DMTLPGISPPPEKQK	856	ERK1 (P27361)	0	0	1	1	0	1	1	Only kinase conserved	yes	2	1	Only kinase conserved	N/A	N/A
T159	T129	Q96FF9	F6XUN0	LASTSTSTPGRRSCF	LGSASTSTPGRRSCF	149	CDK1 (P06493)	1	1	1	0	0	1	1	Only kinase conserved	yes	3	1	Only kinase conserved	N/A	N/A
S75	S45	Q96FF9	F6XUN0	VEVPAVQSPRRSPRI	VEVPAVQSPRRSPRI	149	CDK1 (P06493)	1	1	1	0	0	1	1	Only kinase conserved	no	N/A	1	Only kinase conserved	N/A	N/A
S83	A53	Q96FF9	F6XUN0	PRRSPRIAFFLEKEN	PRRSPRISFFLEKEN	149	AURB (Q96GD4)	1	1	0	0	0	1	1	Only kinase conserved	no	N/A	1	Only kinase conserved	N/A	N/A
S21	S51	Q96FF9	F6V8F5	GSGPRGPSPKKFYPR	RSGPRAPSPTKPLRR	608	CDK1 (P06493)	0	0	1	1	0	1	1	Only kinase conserved	no	N/A	1	Only kinase conserved	N/A	N/A
S79	S49	Q96FF9	F6XUN0	AVQSPRRSPRIAFFL	AVQSPRRSPRISFFL	149	ERK1 (P27361)	1	1	1	0	0	1	1	Only kinase conserved	no	N/A	1	Only kinase conserved	N/A	N/A
T74	T72	Q9H8S9	F6Y6S2	QINMLYGTITEFCTE	QINMLYGTITEFCTE	214	MST2 (Q13188)	1	1	1	1	1	1	1	Both conserved	yes	1	1	Both conserved	N/A	N/A
T72	T72	Q9ULW0	F6QQI0	NLQQAIVTPLKPVDN	NLQQAIVTPLKPVDN	746	CDK2 (P24941)	1	1	1	1	1	1	1	Both conserved	yes	2	1	Both conserved	N/A	N/A
S738	S737	Q9ULW0	F6QQI0	QPLTVPVSPKFSTRF	QPLTVPVSPKFSTRF	746	CDK1 (P06493)	1	1	1	1	1	1	1	Both conserved	no	N/A	1	Both conserved	N/A	N/A
S5	S5	Q9Y3E5	F7GV88	MPSKSLVMEYLAHPS	MPSKSLVMEYLAHPS	179	PKD1 (Q15139)	1	1	1	1	1	1	1	Both conserved	yes	1	1	Both conserved	N/A	N/A
S87	S87	Q9Y3E5	F7GV88	GKVAAQCSHAAVSAY	GKVAAQCSHAAVSAY	179	PKD1 (Q15139)	1	1	1	1	1	1	1	Both conserved	yes	1	1	Both conserved	N/A	N/A
S368	S367	Q8IXJ6	F7H1P9	PNPSTSASPRKSPPP	PNPSTSASPKKSPPP	378	CDK1 (P06493)	1	1	1	1	1	1	1	Both conserved	yes	5	1	Both conserved	N/A	N/A
S18	S18	Q969H0	F6WGU1	KRRRTGGSLRGNPSS	KRRRTGGSLRGNPSS	707	PKCI (P41743)	1	1	1	1	1	1	1	Both conserved	yes	2	0	Only phosphosite conserved	N/A	N/A
S349	S349	Q969H0	F6WGU1	IKPGFIHSPWKSAYI	IKPGFIHSPWKSAYI	707	PLK2 (Q9NYY3)	1	1	1	1	1	1	1	Both conserved	yes	1	1	Both conserved	N/A	N/A
S227	S227	Q969H0	F6WGU1	QQRRRITSVQPPTGL	QQRRRITSVQPPTGL	707	SGK1 (O00141)	1	1	1	1	1	1	1	Both conserved	yes	2	1	Both conserved	N/A	N/A
S176	S176	Q969H0	F6WGU1	KRKLDHGSEVRSFSL	KRKLDHGSEVRSFSL	707	PLK2 (Q9NYY3)	1	1	1	1	1	1	1	Both conserved	yes	1	1	Both conserved	N/A	N/A
S10	S10	Q969H0	F6WGU1	QELLSVGSKRRRTGG	QELLSVGSKRRRTGG	707	PKCI (P41743)	1	1	1	1	1	1	1	Both conserved	yes	1	0	Only phosphosite conserved	N/A	N/A
S25	S25	Q969H0	F6WGU1	SLRGNPSSSQVDEEQ	SLRGNPSSSQVDEEQ	707	PLK2 (Q9NYY3)	1	1	1	1	1	1	1	Both conserved	yes	1	1	Both conserved	N/A	N/A
T360	T360	P68400	F7CKR9	SGISSVPTPSPLGPL	SGISSVPTPSPLGPL	391	CDK1 (P06493)	1	1	1	1	1	1	1	Both conserved	yes	2	1	Both conserved	N/A	N/A
S362	S362	P68400	F7CKR9	ISSVPTPSPLGPLAG	ISSVPTPSPLGPLAG	391	CDK1 (P06493)	1	1	1	1	1	1	1	Both conserved	yes	2	1	Both conserved	N/A	N/A
S370	S370	P68400	F7CKR9	PLGPLAGSPVIAAAN	PLGPLAGSPVIAAAN	391	CDK1 (P06493)	1	1	1	1	1	1	1	Both conserved	no	N/A	1	Both conserved	N/A	N/A
Y182	Y182	P68400	F7CKR9	DWGLAEFYHPGQEYN	DWGLAEFYHPGQEYN	391	CK2A1 (P68400)	1	1	1	1	1	1	1	Both conserved	no	N/A	1	Both conserved	N/A	N/A
T344	T344	P68400	F7CKR9	SSMPGGSTPVSSANM	SSMPGGSTPVSSANM	391	CDK1 (P06493)	1	1	1	1	1	1	1	Both conserved	no	N/A	1	Both conserved	N/A	N/A
T157	T168	Q9H3P2	F6RJA3	TTLAGPLTPPVKHFQ	TTLAGPLTPPVKHFQ	539	CDK2 (P24941)	1	1	1	1	1	1	1	Both conserved	no	N/A	1	Both conserved	N/A	N/A
S1716	S179	Q8IY92	F6QA26	SSSSSLSSSSSSSST	GSDSSLSSQSSSSCE	450	ATM (Q13315)	1	1	1	0	0	1	1	Only kinase conserved	no	N/A	1	Only kinase conserved	N/A	N/A
S1631	S101	Q8IY92	F7HN24	SACDTLISQTYGSQN	PHCQTLASQTYKPSR	574	ATM (Q13315)	0	0	1	0	0	1	1	Only kinase conserved	no	N/A	1	Only kinase conserved	N/A	N/A
S1271	T455	Q8IY92	F6WTL5	TGSRDCSTQTERGTE	SRSRDCSSQTQISSL	691	ATM (Q13315)	0	0	1	0	0	1	1	Only kinase conserved	no	N/A	1	Only kinase conserved	N/A	N/A
S1138	S13	Q8IY92	F7F975	PDQPSSASEKTSSLS	PDHSSSRSQKSSSKL	1214	ATM (Q13315)	0	1	1	0	0	1	1	Only kinase conserved	no	N/A	1	Only kinase conserved	N/A	N/A
S193	S110	Q92945	F7G3Z1	GLPERSVSLTGAPES	GLPERSVSLTGAPES	629	AKT2 (P31751)	1	1	1	1	1	1	1	Both conserved	yes	2	1	Both conserved	N/A	N/A
Y583	Y500	Q92945	F7G3Z1	WAAYYSHYYQQPPGP	WAAYYSHYYQQPPGP	629	SRC (P12931)	1	1	1	1	1	1	1	Both conserved	no	N/A	1	Both conserved	N/A	N/A
T692	T629	Q92945	F7HB82	QAAYYAQTSPQGMPQ	QAAYYGQTPGPGGPQ	644	P38A (Q16539)	1	1	1	1	1	1	1	Both conserved	yes	1	1	Both conserved	N/A	N/A
S274	S191	Q92945	F7G3Z1	MILIQDGSQNTNVDK	MILIQDGSQNTNVDK	629	ATM (Q13315)	1	1	1	1	1	1	1	Both conserved	yes	1	1	Both conserved	N/A	N/A
Y317	Y234	Q92945	F7G3Z1	GFGDRNEYGSRIGGG	GFGDRNEYGSRIGGG	629	SRC (P12931)	1	1	1	1	1	1	1	Both conserved	no	N/A	1	Both conserved	N/A	N/A
Y688	Y625	Q92945	F7HB82	YYRQQAAYYAQTSPQ	YYRQQAAYYGQTPGP	644	SRC (P12931)	1	1	1	1	1	1	1	Both conserved	no	N/A	1	Both conserved	N/A	N/A
S670	S587	Q92945	F7G3Z1	GPGAPPGSQPDYSVP	GPGAPPGSQPDYSAA	629	ATM (Q13315)	1	1	1	1	1	1	1	Both conserved	yes	1	1	Both conserved	N/A	N/A
T118	T123	P46783	F6Y8E2	GERPARLTRGEADRD	GERPARLTRGEADRD	170	AURB (Q96GD4)	1	1	1	1	1	1	1	Both conserved	no	N/A	1	Both conserved	N/A	N/A
S76	S76	Q9UJ70	F6WHT9	RSLGLSLSGGDQEDA	RSLGLSLSGGDQEDA	344	CDK1 (P06493)	1	1	1	1	1	1	1	Both conserved	no	N/A	1	Both conserved	N/A	N/A
Y33	Y33	Q9NZA1	F7E2U2	EENESPHYDDVQEYL	EENESPHYDDVHEYL	412	FYN (P06241)	1	1	1	1	1	1	1	Both conserved	yes	1	1	Both conserved	N/A	N/A
S432	S404	Q12772	F7ECN3	NQNVLLMSPPASDSG	NQNVLLMSPPASDSG	1113	ERK1 (P27361)	1	1	1	1	1	1	1	Both conserved	yes	1	1	Both conserved	N/A	N/A
S455	S427	Q12772	F7ECN3	SIDSEPGSPLLDDAK	SIDSEPGSPLLDDAK	1113	ERK1 (P27361)	1	1	1	1	1	1	1	Both conserved	yes	2	1	Both conserved	N/A	N/A
S422	S422	Q13363	F7HTZ1	AHPPHAPSPGQTVKP	AHPPHAPSPGQTVKP	440	HIPK2 (Q9H2X6)	1	1	1	1	1	1	1	Both conserved	yes	3	1	Both conserved	N/A	N/A
S158	S158	Q13363	F7HTZ1	REGTRVQSVEQIREV	REGTRVQSVEQIREV	440	AMPKA1 (Q13131)	1	1	1	1	1	1	1	Both conserved	yes	6	1	Both conserved	N/A	N/A
S253	S253	P07910	F7GMW9	ETNVKMESEGGADDS	ETNVKMESEGGADDS	306	CK1A (P48729)	1	1	1	1	1	1	1	Both conserved	yes	2	1	Both conserved	N/A	N/A
S260	S260	P07910	F7GMW9	SEGGADDSAEEGDLL	SEGGADDSAEEGDLL	306	CK2A1 (P68400)	1	1	1	1	1	1	1	Both conserved	yes	2	1	Both conserved	N/A	N/A
S299	S299	P07910	F7GMW9	EGEDDRDSANGEDDS	EGEDDRDSANGEDDS	306	CK1A (P48729)	1	1	1	1	1	1	1	Both conserved	yes	3	1	Both conserved	N/A	N/A
T395	T395	P24864	F7BEI4	PLPSGLLTPPQSSKK	PLPSGLLTPPQSGKK	410	GSK3B (P49841)	1	1	1	1	1	1	1	Both conserved	yes	15	1	Both conserved	N/A	N/A
T77	T77	P24864	F7BEI4	DPCSLIPTPDKEDDE	DPCSLIPTPDKEDDD	410	GSK3B (P49841)	1	1	1	1	1	1	1	Both conserved	yes	8	1	Both conserved	N/A	N/A
S387	S387	P24864	F7BEI4	LSEQNRASPLPSGLL	LSEQNRASPLPSGLL	410	CDK2 (P24941)	1	1	1	1	1	1	1	Both conserved	yes	2	1	Both conserved	N/A	N/A
S73	S73	P24864	F7BEI4	TGCADPCSLIPTPDK	AVCADPCSLIPTPDK	410	GSK3B (P49841)	1	1	1	1	1	1	1	Both conserved	no	N/A	1	Both conserved	N/A	N/A
S399	S399	P24864	F7BEI4	GLLTPPQSSKKQSSE	GLLTPPQSGKKQSSG	410	CDK2 (P24941)	1	1	1	1	1	1	1	Both conserved	yes	5	1	Both conserved	N/A	N/A
S16	S16	Q86XR7	B3Y6A4	DSCPLSLSWGKRHSV	NSCPLSLSWGKRHSV	235	PKCE (Q02156)	1	1	1	1	1	1	1	Both conserved	no	N/A	1	Both conserved	N/A	N/A
S69	S69	Q8IXQ3	F7D8J9	TMAEPSASPSKRRDS	TMAEPSASPSKRRDS	193	CDK2 (P24941)	1	1	1	1	1	1	1	Both conserved	no	N/A	1	Both conserved	N/A	N/A
S67	S67	Q8IXQ3	F7D8J9	AGTMAEPSASPSKRR	AGTMAEPSASPSKRR	193	CDK2 (P24941)	1	1	1	1	1	1	1	Both conserved	no	N/A	1	Both conserved	N/A	N/A
S71	S71	Q8IXQ3	F7D8J9	AEPSASPSKRRDSGD	AEPSASPSKRRDSGD	193	CDK2 (P24941)	1	1	1	1	1	1	1	Both conserved	no	N/A	1	Both conserved	N/A	N/A
S8	S8	P05114	F7G6Z9	MPKRKVSSAEGAAKE	MPKRKVSSAEGAAKE	100	CK2A1 (P68400)	1	1	1	1	1	1	1	Both conserved	yes	2	1	Both conserved	N/A	N/A
S86	S86	P05114	F7G6Z9	GETKTEESPASDEAG	GETKTEESPASDEAG	100	CK2A1 (P68400)	1	1	1	1	1	1	1	Both conserved	no	N/A	1	Both conserved	N/A	N/A
S89	S89	P05114	F7G6Z9	KTEESPASDEAGEKE	KTEESPASDEAGEKE	100	CK2A1 (P68400)	1	1	1	1	1	1	1	Both conserved	no	N/A	1	Both conserved	N/A	N/A
S7	S7	P05114	F7G6Z9	MPKRKVSSAEGAAKE	MPKRKVSSAEGAAKE	100	CK2A1 (P68400)	1	1	1	1	1	1	1	Both conserved	yes	6	1	Both conserved	N/A	N/A
S99	S99	P05114	F7G6Z9	SPASDEAGEKEAKSD	SPASDEAGEKEAKSD	100	CK2A1 (P68400)	1	1	1	1	1	1	1	Both conserved	no	N/A	1	Both conserved	N/A	N/A
S659	S646	Q96EB6	F7FBX2	FHGAEVYSDSEDDVL	FHGAEVYSDSEDDVL	734	CK2A1 (P68400)	1	1	1	1	1	1	1	Both conserved	no	N/A	1	Both conserved	N/A	N/A
T530	T517	Q96EB6	F7FBX2	YLSDLPPTPLHISED	YLSELPPTPLHVSED	734	CDK1 (P06493)	1	1	1	1	1	1	1	Both conserved	yes	6	1	Both conserved	N/A	N/A
S540	S527	Q96EB6	F7FBX2	HISEDSSSPERTSPP	HVSEDSSSPERTSPP	734	CDK1 (P06493)	1	1	1	1	1	1	1	Both conserved	yes	1	1	Both conserved	N/A	N/A
S27	P27	Q96EB6	F7FBX2	AEREAGSPPAGEPLR	ADREAASSPAGEPLR	734	JNK1 (P45983)	1	1	0	1	0	1	1	Only kinase conserved	yes	4	1	Only kinase conserved	N/A	N/A
S47	S47	Q96EB6	F7FBX2	DGPGLERSPGEPGGA	DGPGLERSPGEPGGA	734	JNK1 (P45983)	1	1	1	1	1	1	1	Both conserved	yes	6	1	Both conserved	N/A	N/A
S661	S648	Q96EB6	F7FBX2	GAEVYSDSEDDVLSS	GAEVYSDSEDDVLSS	734	CK2A1 (P68400)	1	1	1	1	1	1	1	Both conserved	no	N/A	1	Both conserved	N/A	N/A
S615	S610	P29474	F6WEB2	SYKIRFNSISCSDPL	SYKIRFNSISCSDPL	1200	PKACA (P17612)	1	1	1	1	1	1	1	Both conserved	no	N/A	0	Only phosphosite conserved	N/A	N/A
S633	S628	P29474	F6WEB2	WRRKRKESSNTDSAG	WRRKRKESSNTDSAG	1200	AMPKA1 (Q13131)	1	1	1	1	1	1	1	Both conserved	no	N/A	1	Both conserved	N/A	N/A
S114	S312	P29474	F7GWD4	PQPTGRPSPAPPAVP	RKLQGRPSPGPPAPE	1643	CDK5 (Q00535)	0	0	1	1	0	1	1	Only kinase conserved	yes	18	1	Only kinase conserved	N/A	N/A
S1177	S1172	P29474	F6WEB2	TSRIRTQSFSLQERQ	TSRIRTQSFSLQERQ	1200	AMPKA1 (Q13131)	1	1	1	1	1	1	1	Both conserved	yes	157	1	Both conserved	N/A	N/A
Y657	Y652	P29474	F6WEB2	FGLGSRAYPHFCAFA	FGLGSRAYPHFCAFA	1200	PYK2 (Q14289)	1	1	1	1	1	1	1	Both conserved	yes	5	1	Both conserved	N/A	N/A
T495	T490	P29474	F6WEB2	TGITRKKTFKEVANA	TGITRKKTFKEVANA	1200	PKACA (P17612)	1	1	1	1	1	1	1	Both conserved	yes	59	0	Only phosphosite conserved	N/A	N/A
S235	S235	P62753	F6YAF2	IAKRRRLSSLRASTS	IAKRRRLSSLRASTS	249	PKCD (Q05655)	1	1	1	1	1	1	1	Both conserved	yes	166	1	Both conserved	N/A	N/A
S244	S244	P62753	F6YAF2	SSLRASTSKSESSQK	SSLRASTSKSESSQK	249	P70S6K (P23443)	1	1	1	1	1	1	1	Both conserved	no	N/A	1	Both conserved	N/A	N/A
S236	S236	P62753	F6YAF2	AKRRRLSSLRASTSK	AKRRRLSSLRASTSK	249	PKCD (Q05655)	1	1	1	1	1	1	1	Both conserved	yes	161	1	Both conserved	N/A	N/A
S240	S240	P62753	F6YAF2	RLSSLRASTSKSESS	RLSSLRASTSKSESS	249	P70S6K (P23443)	1	1	1	1	1	1	1	Both conserved	no	N/A	1	Both conserved	N/A	N/A
S280	S259	Q13555	F6PJU5	CQRSTVASMMHRQET	CQRSTVASMMHRQET	458	CAMK2G (Q13555)	1	1	1	1	1	1	1	Both conserved	no	N/A	1	Both conserved	N/A	N/A
S319	S319	Q13555	F7FD86	RNFSAAKSLLNKKSD	RNFSAAKSLLNKKSD	556	CAMK2G (Q13555)	1	1	1	1	1	1	1	Both conserved	no	N/A	1	Both conserved	N/A	N/A
S334	S420	O43602	F6Q634	SPISTPTSPGSLRKH	SPISTPTSPGSLRKH	446	JNK2 (P45984)	1	1	1	1	1	1	1	Both conserved	no	N/A	0	Only phosphosite conserved	N/A	N/A
T331	T417	O43602	F6Q634	SKQSPISTPTSPGSL	SKQSPISTPTSPGSL	446	JNK2 (P45984)	1	1	1	1	1	1	1	Both conserved	no	N/A	0	Only phosphosite conserved	N/A	N/A
S327	S413	O43602	F6Q634	STPKSKQSPISTPTS	STPKSKQSPISTPTS	446	GSK3B (P49841)	1	1	1	1	1	1	1	Both conserved	no	N/A	1	Both conserved	N/A	N/A
T321	T407	O43602	F6Q634	TSSSQLSTPKSKQSP	TSSSQLSTPKSKQSP	446	JNK2 (P45984)	1	1	1	1	1	1	1	Both conserved	no	N/A	0	Only phosphosite conserved	N/A	N/A
S227	S122	Q7L804	F7ESR5	QRLSSAHSMSDLSGS	QRLSSAHSMSDLSGS	407	MARK2 (Q7KZI7)	1	1	1	0	0	1	1	Only kinase conserved	yes	3	1	Only kinase conserved	N/A	N/A
S302	S301	Q9NRR4	F7HRQ1	RDNRRSPSLERSYKK	RDNRRSPSLERSYKK	1373	GSK3B (P49841)	1	1	1	1	1	1	1	Both conserved	yes	2	1	Both conserved	N/A	N/A
S300	S299	Q9NRR4	F7HRQ1	RHRDNRRSPSLERSY	RHRDNRRSPSLERSY	1373	GSK3B (P49841)	1	1	1	1	1	1	1	Both conserved	yes	3	1	Both conserved	N/A	N/A
Y920	Y920	Q8IZL8	Q1W1Y5	EEEDEEEYFEEEEEE	EEEDEEEYFEEEEEE	1130	SRC (P12931)	1	1	1	1	1	1	1	Both conserved	yes	1	1	Both conserved	N/A	N/A
S477	S477	Q8IZL8	Q1W1Y5	ADALKLRSPRGSPDG	ADALKLRSPRGSPDG	1130	CDK2 (P24941)	1	1	1	1	1	1	1	Both conserved	yes	1	1	Both conserved	N/A	N/A
S991	S991	Q8IZL8	Q1W1Y5	PALPPPESPPKVQPE	PALPPPESPPKVQPE	1130	CDK2 (P24941)	1	1	1	1	1	1	1	Both conserved	yes	1	1	Both conserved	N/A	N/A
T485	T432	P34947	F6Q976	LDIEQFSTVKGVNLD	LDIEQFSTVKGVNLD	536	GRK5 (P34947)	1	1	1	1	1	1	1	Both conserved	no	N/A	1	Both conserved	N/A	N/A
S484	S431	P34947	F6Q976	VLDIEQFSTVKGVNL	VLDIEQFSTVKGVNL	536	GRK5 (P34947)	1	1	1	1	1	1	1	Both conserved	no	N/A	1	Both conserved	N/A	N/A
S20	S20	P19838	F6S0D1	QMFHLDPSLTHTIFN	QMFHLDPSLTHTIFN	968	DNAPK (P78527)	1	1	1	1	1	1	1	Both conserved	yes	1	1	Both conserved	N/A	N/A
S932	S932	P19838	F6S0D1	CDSGVETSFRKLSFT	CDSGVETSFRKLSFT	968	IKKA (O15111)	1	1	1	1	1	1	1	Both conserved	yes	4	1	Both conserved	N/A	N/A
S923	S923	P19838	F6S0D1	DELRDSDSVCDSGVE	DELRDSDSVCDSGVE	968	IKKA (O15111)	1	1	1	1	1	1	1	Both conserved	yes	2	1	Both conserved	N/A	N/A
S328	S328	P19838	F6S0D1	VNITKPASVFVQLRR	INITKPASVFVQLRR	968	CHK1 (O14757)	1	1	1	1	1	1	1	Both conserved	yes	2	1	Both conserved	N/A	N/A
S337	S337	P19838	F6S0D1	FVQLRRKSDLETSEP	FVQLRRKSDLETSEP	968	PKACA (P17612)	1	1	1	1	1	1	1	Both conserved	yes	3	0	Only phosphosite conserved	N/A	N/A
S927	S927	P19838	F6S0D1	DSDSVCDSGVETSFR	DSDSVCDSGVETSFR	968	IKKA (O15111)	1	1	1	1	1	1	1	Both conserved	yes	6	1	Both conserved	N/A	N/A
Y705	Y708	P40763	F7G8G5	DPGSAAPYLKTKFIC	DPGSAAPYLKTKFIC	773	RETISO3 (Q15300)	1	1	1	1	1	0	0	Only phosphosite conserved	yes	314	0	Only phosphosite conserved	N/A	N/A
S727	S730	P40763	F7G8G5	NTIDLPMSPRTLDSL	NTIDLPMSPRTLDSL	773	PKCD (Q05655)	1	1	1	1	1	1	1	Both conserved	yes	144	1	Both conserved	N/A	N/A
S194	S194	P11233	F7GPM1	NGKKKRKSLAKRIRE	NGKKKRKSLAKRIRE	206	AURA (O14965)	1	1	1	1	1	1	1	Both conserved	yes	3	1	Both conserved	N/A	N/A
S234	S234	Q92620	F6Z0F9	RSQWESPSPTPSYRD	RSQWESPSPTPSYRD	1227	CDK2 (P24941)	1	1	1	1	1	1	1	Both conserved	no	N/A	1	Both conserved	N/A	N/A
S232	S232	Q92620	F6Z0F9	SRRSQWESPSPTPSY	SRRSQWESPSPTPSY	1227	CDK2 (P24941)	1	1	1	1	1	1	1	Both conserved	no	N/A	1	Both conserved	N/A	N/A
S693	S684	Q9UEY8	F7HJ88	KKKFRTPSFLKKNKK	KKKFRTPSFLKKNKK	697	CHK1 (O14757)	1	1	1	1	1	1	1	Both conserved	no	N/A	1	Both conserved	N/A	N/A
S423	S414	Q9UEY8	F7HJ88	EDDTVPLSPLKYMAQ	EDDTVPLSPLKYMAQ	697	CDK2 (P24941)	1	1	1	1	1	1	1	Both conserved	no	N/A	1	Both conserved	N/A	N/A
Y774	Y774	Q99490	F7HCX8	QGRTALFYARQAGSQ	QGRTALFYARQAGSQ	836	FYN (P06241)	1	1	1	1	1	1	1	Both conserved	no	N/A	1	Both conserved	N/A	N/A
Y682	Y682	Q99490	F7HCX8	ESWIRAKYEQLLFLA	ESWIRAKYEQLLFLA	836	FYN (P06241)	1	1	1	1	1	1	1	Both conserved	no	N/A	1	Both conserved	N/A	N/A
S629	S629	Q99490	F7HCX8	THLSRVRSLDLDDWP	THLSRVRSLDLDDWP	836	AKT1 (P31749)	1	1	1	1	1	1	1	Both conserved	no	N/A	1	Both conserved	N/A	N/A
S249	S249	Q99490	F7HCX8	ACKSLPSSPSHSAAS	ACKSLPSSPSHSAAS	836	CDK5 (Q00535)	1	1	1	1	1	1	1	Both conserved	no	N/A	1	Both conserved	N/A	N/A
S279	S279	Q99490	F7HCX8	YSSSLPSSPNVGHRE	YSSSLPSSPNVGHRE	836	CDK5 (Q00535)	1	1	1	1	1	1	1	Both conserved	no	N/A	1	Both conserved	N/A	N/A
Y772	Y770	P29317	F7E018	EDDPEATYTTSGGKI	EDDPEATYTTSGGKI	974	EPHA2 (P29317)	1	1	1	1	1	1	1	Both conserved	no	N/A	1	Both conserved	N/A	N/A
Y628	Y626	P29317	F7E018	AGEFGEVYKGTLKTS	AGEFGEVYKGMLKTS	974	EPHA2 (P29317)	1	1	1	1	1	1	1	Both conserved	no	N/A	1	Both conserved	N/A	N/A
Y960	Y958	P29317	F7E018	GHQKRIAYSLLGLKD	GHQKRIAYSLLGLKD	974	EPHA2 (P29317)	1	1	1	1	1	1	1	Both conserved	yes	2	1	Both conserved	N/A	N/A
Y588	Y586	P29317	F7E018	QLKPLKTYVDPHTYE	QLKPLKTYVDPHTYE	974	EPHA2 (P29317)	1	1	1	1	1	1	1	Both conserved	yes	5	1	Both conserved	N/A	N/A
Y735	Y733	P29317	F7E018	KYLANMNYVHRDLAA	KYLANMNYVHRDLAA	974	EPHA2 (P29317)	1	1	1	1	1	1	1	Both conserved	yes	1	1	Both conserved	N/A	N/A
Y594	Y592	P29317	F7E018	TYVDPHTYEDPNQAV	TYVDPHTYEDPNQAV	974	EPHA2 (P29317)	1	1	1	1	1	1	1	Both conserved	yes	3	1	Both conserved	N/A	N/A
Y694	F692	P29317	F7E018	PMMIITEFMENGALD	PMMIITEYMENGALD	974	EPHA2 (P29317)	1	1	0	1	0	1	1	Only kinase conserved	no	N/A	1	Only kinase conserved	N/A	N/A
Y575	Y573	P29317	F7E018	RQSPEDVYFSKSEQL	RQSPEDVYFSKSEQL	974	EPHA2 (P29317)	1	1	1	1	1	1	1	Both conserved	no	N/A	1	Both conserved	N/A	N/A
S897	S895	P29317	F7E018	RVSIRLPSTSGSEGV	RVSIRLPSTSGSEGV	974	AKT1 (P31749)	1	1	1	1	1	1	1	Both conserved	yes	4	1	Both conserved	N/A	N/A
Y921	Y919	P29317	F7E018	ESIKMQQYTEHFMAA	ESIKMQQYTEHFMAA	974	EPHA2 (P29317)	1	1	1	1	1	1	1	Both conserved	yes	1	1	Both conserved	N/A	N/A
S348	S347	Q8IVT2	F6WMF1	RRERGRPSLYVQRDM	RRERGRPSLYVQRDI	667	AURB (Q96GD4)	1	1	1	1	1	1	1	Both conserved	no	N/A	1	Both conserved	N/A	N/A
S329	S329	Q15762	O18906	YVNYPTFSRRPKTRV	YVNYPTFSRRPKTRV	336	PKCA (P17252)	1	1	1	1	1	1	1	Both conserved	yes	4	1	Both conserved	N/A	N/A
Y46	Y46	P09327	F7CQ79	SFFDGDCYIILAIHK	SFFDGDCYIILAIHK	827	SRC (P12931)	1	1	1	1	1	1	1	Both conserved	yes	2	1	Both conserved	N/A	N/A
Y256	Y256	P09327	F7CQ79	LKAALKLYHVSDAEG	LKAALKLYHVSDSEG	827	SRC (P12931)	1	1	1	1	1	1	1	Both conserved	yes	2	1	Both conserved	N/A	N/A
Y81	Y81	P09327	F7CQ79	EQGAAAIYTTQMDDF	EQGAAAIYTTQMDDF	827	SRC (P12931)	1	1	1	1	1	1	1	Both conserved	yes	3	1	Both conserved	N/A	N/A
Y60	Y60	P09327	F7CQ79	KTASNLSYDIHYWIG	KTASSLSYDIHYWIG	827	SRC (P12931)	1	1	1	1	1	1	1	Both conserved	yes	3	1	Both conserved	N/A	N/A
Y64	Y64	P09327	F7CQ79	NLSYDIHYWIGQDSS	SLSYDIHYWIGQDSS	827	SRC (P12931)	1	1	1	1	1	1	1	Both conserved	yes	1	1	Both conserved	N/A	N/A
S250	S250	P01106	B8XIA5	ETPPTTSSDSEEEQE	ETPPTTSSDSEEEQE	439	CK2A1 (P68400)	1	1	1	1	1	1	1	Both conserved	no	N/A	1	Both conserved	N/A	N/A
S71	S71	P01106	B8XIA5	SRRSGLCSPSYVAVT	SRRSGLCSPSYVAVT	439	JNK2 (P45984)	1	1	1	1	1	1	1	Both conserved	yes	6	0	Only phosphosite conserved	N/A	N/A
S348	S348	P01106	B8XIA5	KCTSPRSSDTEENDK	KCTSPRSSDTEENVK	439	CK2A1 (P68400)	1	1	1	1	1	1	1	Both conserved	yes	2	1	Both conserved	N/A	N/A
S249	S249	P01106	B8XIA5	EETPPTTSSDSEEEQ	EETPPTTSSDSEEEQ	439	CK2A1 (P68400)	1	1	1	1	1	1	1	Both conserved	no	N/A	1	Both conserved	N/A	N/A
Y74	Y74	P01106	B8XIA5	SGLCSPSYVAVTPFS	SGLCSPSYVAVTPFS	439	ABL (P00519)	1	1	1	1	1	1	1	Both conserved	yes	2	1	Both conserved	N/A	N/A
T8	T8	P01106	B8XIA5	MPLNVSFTNRNYDLD	MPLNVSFTNRNYDLD	439	RAF1 (P04049)	1	1	1	1	1	1	1	Both conserved	no	N/A	1	Both conserved	N/A	N/A
S252	S252	P01106	B8XIA5	PPTTSSDSEEEQEEE	PPTTSSDSEEEQEDE	439	CK2A1 (P68400)	1	1	1	1	1	1	1	Both conserved	no	N/A	1	Both conserved	N/A	N/A
S347	S347	P01106	B8XIA5	RKCTSPRSSDTEEND	RKCTSPRSSDTEENV	439	CK2A1 (P68400)	1	1	1	1	1	1	1	Both conserved	yes	2	1	Both conserved	N/A	N/A
T58	T58	P01106	B8XIA5	KKFELLPTPPLSPSR	KKFELLPTPPLSPSR	439	GSK3B (P49841)	1	1	1	1	1	1	1	Both conserved	yes	56	1	Both conserved	N/A	N/A
S62	S62	P01106	B8XIA5	LLPTPPLSPSRRSGL	LLPTPPLSPSRRSGL	439	ERK2 (P28482)	1	1	1	1	1	1	1	Both conserved	yes	52	1	Both conserved	N/A	N/A
Y32	Y32	P01106	B8XIA5	CDEEENFYQQQQQSE	CDEEENFYQQQQQSE	439	ABL (P00519)	1	1	1	1	1	1	1	Both conserved	no	N/A	1	Both conserved	N/A	N/A
S448	S452	Q9Y2I6	F6UD07	CSHKERLSILRAELE	QGYRERLSLLRSEVE	551	AURB (Q96GD4)	0	1	1	1	0	1	1	Only kinase conserved	yes	1	1	Only kinase conserved	N/A	N/A
T161	T161	Q9Y2I6	F6RBU8	SDEEAESTKEAQNEL	SDEEAESTKEAQNEL	1379	PLK1 (P53350)	1	1	1	1	1	1	1	Both conserved	no	N/A	1	Both conserved	N/A	N/A
S87	S87	Q9Y2I6	F6RBU8	VRPSDEDSSSLESAA	VRPSDEDSSSLESAA	1379	PLK1 (P53350)	1	1	1	1	1	1	1	Both conserved	no	N/A	1	Both conserved	N/A	N/A
S589	S587	Q9Y2I6	F6RBU8	NQHSPSWSPGGCRRQ	NRHSPSWSPDGRRRQ	1379	CDK1 (P06493)	1	1	1	1	1	1	1	Both conserved	yes	1	1	Both conserved	N/A	N/A
S185	S185	Q9Y2I6	F6RBU8	WDTEDFGSPQKSCSP	WDSEDFGSPQKSCSP	1379	CDK1 (P06493)	1	1	1	1	1	1	1	Both conserved	yes	2	1	Both conserved	N/A	N/A
S686	S684	Q9Y2I6	F6RBU8	LEELHKKSQEVIWGL	LEELHEKSQEVIWGL	1379	PLK1 (P53350)	1	1	1	1	1	1	1	Both conserved	no	N/A	1	Both conserved	N/A	N/A
S88	S88	Q9Y2I6	F6RBU8	RPSDEDSSSLESAAS	RPSDEDSSSLESAAS	1379	PLK1 (P53350)	1	1	1	1	1	1	1	Both conserved	no	N/A	1	Both conserved	N/A	N/A
S585	S583	Q9Y2I6	F6RBU8	RLPKNQHSPSWSPGG	RLPKNRHSPSWSPDG	1379	AURB (Q96GD4)	1	1	1	1	1	1	1	Both conserved	yes	1	1	Both conserved	N/A	N/A
S250	S834	Q96S44	F7HL11	RTRGRKRSFVREEEK	LDEVRLRGRKRSMVG	923	AKT1 (P31749)	0	0	1	0	0	1	1	Only kinase conserved	yes	2	1	Only kinase conserved	N/A	N/A
S246	S246	Q13418	F7C2W0	CPRLRIFSHPNVLPV	CPRLRIFSHPNVLPV	452	PAK1 (Q13153)	1	1	1	1	1	1	1	Both conserved	yes	7	1	Both conserved	N/A	N/A
T173	T173	Q13418	F7C2W0	DTFWKGTTRTRPRNG	DTFWKGTTRTRPRNG	452	PAK1 (Q13153)	1	1	1	1	1	1	1	Both conserved	yes	7	1	Both conserved	N/A	N/A
S27	S333	O95140	F7AXS7	SSAEVNASPLWNLAH	HMAEVNASPLKHFVT	413	JNK2ISO2 (P45984)	0	0	1	0	0	1	1	Only kinase conserved	yes	1	0	Neither conserved	N/A	N/A
S256	S248	P54252	H9H470	LRRAIQLSMQGSSRN	LRRAIQLSMQGSSRN	365	GSK3B (P49841)	1	1	1	1	1	1	1	Both conserved	yes	2	1	Both conserved	N/A	N/A
S335	G339	P54252	H9H469	SDLGDAMGEEDMLQA	SDLGDAMSEEDMLQA	365	CK2A1 (P68400)	1	1	0	1	0	1	1	Only kinase conserved	yes	1	1	Only kinase conserved	N/A	N/A
S347	S351	P54252	H9H469	LQAAVTMSLETVRND	LQAAVTMSLETVRND	365	CK2A1 (P68400)	1	1	1	1	1	1	1	Both conserved	yes	1	1	Both conserved	N/A	N/A
S236	S228	P54252	H9H470	LQRALALSRQEIDME	LQRALALSRQEIDME	365	CK2A1 (P68400)	1	1	1	1	1	1	1	Both conserved	no	N/A	1	Both conserved	N/A	N/A
T461	T461	O60701	F7FXE1	TIGFQIETIGKKVSS	TIGFQIETIGKKVSS	494	CDK1 (P06493)	1	1	1	1	1	1	1	Both conserved	no	N/A	1	Both conserved	N/A	N/A
S20	S20	P31350	F6WXL4	NPQQLQLSPLKGLSL	DPQQLQLSPLKGLSL	371	CDK1 (P06493)	1	1	1	1	1	1	1	Both conserved	yes	4	1	Both conserved	N/A	N/A
T1352	T1317	P55196	F7HG05	TPAAIPATPVAVSQP	TPAAIPATPVAVSQP	1789	CDK2 (P24941)	1	1	1	1	1	1	1	Both conserved	no	N/A	1	Both conserved	N/A	N/A
T909	T874	P55196	F7HG05	VVAVAENTADELARS	VVTVAENTADELARS	1789	BCR (P11274)	1	1	1	1	1	1	1	Both conserved	yes	1	1	Both conserved	N/A	N/A
S388	S102	P43629	H9H2R7	RTVNPEDSDEQDPQE	RTANSEDSDEQDPEE	158	CK2A1 (P68400)	1	1	1	0	0	1	1	Only kinase conserved	yes	1	1	Only kinase conserved	N/A	N/A
S385	P99	P43629	H9H2R7	AGDRTVNPEDSDEQD	AGNRTANSEDSDEQD	158	CK2A1 (P68400)	1	1	0	0	0	1	1	Only kinase conserved	yes	1	1	Only kinase conserved	N/A	N/A
S415	S129	P43629	H9H2R7	QGKITRPSQRPKTPP	QRKITRPSQRPKTPP	158	PKCBISO2 (P05771)	1	1	1	0	0	1	1	Only kinase conserved	yes	1	1	Only kinase conserved	N/A	N/A
T491	T491	Q9H3D4	F7GBH1	PQQRNALTPTTIPDG	PQQRNALTPTTIPDG	680	CDK2 (P24941)	1	1	1	1	1	1	1	Both conserved	yes	3	1	Both conserved	N/A	N/A
Y290	Y290	Q9H3D4	F7GBH1	RQSVLVPYEPPQVGT	RQSVLVPYEPPQVGT	680	ABL (P00519)	1	1	1	1	1	1	1	Both conserved	yes	1	1	Both conserved	N/A	N/A
S43	S43	Q9H3D4	F7GBH1	YRSTMSQSTQTNEFL	YRSTMSQSTQTNEFL	680	IKKB (O14920)	1	1	1	1	1	1	1	Both conserved	yes	1	1	Both conserved	N/A	N/A
S68	S162	Q9H3D4	F7GBH1	TFDALSPSPAIPSNT	TFDALSPSPAIPSNT	680	TGFBR1 (P36897)	1	1	1	1	1	1	1	Both conserved	no	N/A	1	Both conserved	N/A	N/A
Y149	Y149	Q9H3D4	F7GBH1	SVTAPSPYAQPSSTF	SVTAPSPYAQPSSTF	680	ABL (P00519)	1	1	1	1	1	1	1	Both conserved	yes	1	1	Both conserved	N/A	N/A
S66	S160	Q9H3D4	F7GBH1	SSTFDALSPSPAIPS	SSTFDALSPSPAIPS	680	TGFBR1 (P36897)	1	1	1	1	1	1	1	Both conserved	no	N/A	1	Both conserved	N/A	N/A
S51	S51	Q9H3D4	F7GBH1	TQTNEFLSPEVFQHI	TQTNEFLSPEVFQHI	680	IKKB (O14920)	1	1	1	1	1	1	1	Both conserved	yes	1	1	Both conserved	N/A	N/A
S479	S479	Q9H3D4	F7GBH1	MNKLPSVSQLINPQQ	MNKLPSVSQLINPQQ	680	ATM (Q13315)	1	1	1	1	1	1	1	Both conserved	yes	2	1	Both conserved	N/A	N/A
S560	S560	Q9H3D4	F7GBH1	LARLGCSSCLDYFTT	LARLGCSSCLDYFTT	680	P70S6K (P23443)	1	1	1	1	1	1	1	Both conserved	yes	1	1	Both conserved	N/A	N/A
Y171	Y171	Q9H3D4	F7GBH1	AIPSNTDYPGPHSFD	AIPSNTDYPGPHSFD	680	ABL (P00519)	1	1	1	1	1	1	1	Both conserved	yes	1	1	Both conserved	N/A	N/A
Y243	Y178	Q15118	F6Y9C8	ARRLCDLYYINSPEL	ARRLCDLYYINSPEL	374	ABL (P00519)	1	1	1	1	1	1	1	Both conserved	yes	2	1	Both conserved	N/A	N/A
Y244	Y179	Q15118	F6Y9C8	RRLCDLYYINSPELE	RRLCDLYYINSPELE	374	FGFR1 (P11362)	1	1	1	1	1	1	1	Both conserved	no	N/A	1	Both conserved	N/A	N/A
Y136	Y71	Q15118	F6Y9C8	AEDAKAIYDFTDTVI	AEDAKAIYDFTDTVI	374	FGFR1 (P11362)	1	1	1	1	1	1	1	Both conserved	no	N/A	1	Both conserved	N/A	N/A
Y415	Y411	O14939	F6VWY6	ALGINSGYSKRALML	ALGINSGYSKRALML	929	JAK3 (P52333)	1	1	1	1	1	1	1	Both conserved	yes	5	1	Both conserved	N/A	N/A
S134	S134	O14939	F6VWY6	ARFAVAYSPAQDAAN	ARFAVAYSPARDAGN	929	CDK5 (Q00535)	1	1	1	1	1	1	1	Both conserved	yes	2	1	Both conserved	N/A	N/A
T566	T562	O14939	F6VWY6	FIQRWNFTKTTKAKY	FIQRWNFTKTTKAKY	929	PKCD (Q05655)	1	1	1	1	1	1	1	Both conserved	yes	1	1	Both conserved	N/A	N/A
T252	T252	O14939	F6VWY6	LLYMCLETGAISFVQ	LLYMCLETGAISFVQ	929	PKCA (P17252)	1	1	1	1	1	1	1	Both conserved	yes	1	1	Both conserved	N/A	N/A
S243	S243	O14939	F6VWY6	RWLVVKDSFLLYMCL	RWLVVKDSFLLYMCL	929	PKCA (P17252)	1	1	1	1	1	1	1	Both conserved	yes	1	1	Both conserved	N/A	N/A
Y296	Y313	O14939	F7FFF4	LILKCNSYRHARWWG	LILKCSSYRQARWWA	971	EGFR (P00533)	1	1	1	1	1	1	1	Both conserved	yes	3	1	Both conserved	N/A	N/A
Y511	Y507	O14939	F6VWY6	FFWLGKDYSNLITKD	FFWLGKDYSNLITKD	929	SRC (P12931)	1	1	1	1	1	1	1	Both conserved	yes	2	1	Both conserved	N/A	N/A
S1180	S1179	Q9UKV3	F7HTB8	GPRSRSRSRDRRRKE	GPRSRSRSRDRRRKE	1340	SRPK2 (P78362)	1	1	1	1	1	1	1	Both conserved	yes	4	1	Both conserved	N/A	N/A
T18	T18	P46695	Q5TM71	MTILQAPTPAPSTNP	MTILQAPTPAPSTIP	156	ERK2 (P28482)	1	1	1	1	1	1	1	Both conserved	yes	1	1	Both conserved	N/A	N/A
T299	T299	Q99728	F6U4Z0	KSRNEVVTPEKVCKN	KSRNEVVTPEKVCKN	777	CDK1 (P06493)	1	1	1	1	1	1	1	Both conserved	yes	2	1	Both conserved	N/A	N/A
S251	S251	Q99728	F6U4Z0	SQPSVISSPQINGEI	SQPSVISSPQINGEI	777	CDK1 (P06493)	1	1	1	1	1	1	1	Both conserved	yes	2	1	Both conserved	N/A	N/A
S288	S288	Q99728	F6U4Z0	PLAEQIESPDTKSRN	PLAEQIESPDTKSRN	777	CDK1 (P06493)	1	1	1	1	1	1	1	Both conserved	no	N/A	1	Both conserved	N/A	N/A
S148	S148	Q99728	F6U4Z0	NSIKMWFSPRSKKVR	NSIKMWFSPRSKKVR	777	CDK1 (P06493)	1	1	1	1	1	1	1	Both conserved	yes	2	1	Both conserved	N/A	N/A
Y381	Y381	Q9P0J1	F6RX47	DQLNDNEYTKFIPPN	DQLNDNEYTKFIPPN	537	FGFR1 (P11362)	1	1	1	1	1	1	1	Both conserved	yes	2	1	Both conserved	N/A	N/A
S505	S505	Q13393	F7FFD2	GSVKRVTSGPSLGSL	GSVKRVTSGPSLGSL	1074	AMPKA2 (P54646)	1	1	1	1	1	1	1	Both conserved	yes	1	1	Both conserved	N/A	N/A
S610	S610	Q13393	F7FFD2	HFKLFRPSSESEQGL	HFKLFHPSSESEQGL	1074	CK2A1 (P68400)	1	1	1	1	1	1	1	Both conserved	no	N/A	1	Both conserved	N/A	N/A
S611	S611	Q13393	F7FFD2	FKLFRPSSESEQGLT	FKLFHPSSESEQGLT	1074	CK2A1 (P68400)	1	1	1	1	1	1	1	Both conserved	no	N/A	1	Both conserved	N/A	N/A
S960	S958	Q9Y2J2	F6R9F7	TETISFGSVSPGGVK	TETISFGSVSPGGVK	1085	CDK2 (P24941)	1	1	1	1	1	1	1	Both conserved	no	N/A	1	Both conserved	N/A	N/A
T467	T467	Q9Y2J2	F6R9F7	SQTNLITTVTPEKKA	SQTNLITTVTPEKKA	1085	CDK2 (P24941)	1	1	1	1	1	1	1	Both conserved	no	N/A	1	Both conserved	N/A	N/A
S962	S960	Q9Y2J2	F6R9F7	TISFGSVSPGGVKLE	TISFGSVSPGGVKLE	1085	CDK2 (P24941)	1	1	1	1	1	1	1	Both conserved	no	N/A	1	Both conserved	N/A	N/A
T466	T466	Q9Y2J2	F6R9F7	ISQTNLITTVTPEKK	ISQTNLITTVTPEKK	1085	CDK2 (P24941)	1	1	1	1	1	1	1	Both conserved	no	N/A	1	Both conserved	N/A	N/A
S7	S7	P49450	F7AJX7	MGPRRRSRKPEAPRR	MGPRRRSRKPEAPRR	138	AURA (O14965)	1	1	1	1	1	1	1	Both conserved	yes	14	1	Both conserved	N/A	N/A
S124	S124	P04818	F6ZR77	FLDSLGFSAREEGDL	FLDSLGFSTREEGDL	313	CK2A1 (P68400)	1	1	1	1	1	1	1	Both conserved	yes	2	1	Both conserved	N/A	N/A
Y1333	Y1329	P35916	F6YJD2	ARGGQVFYNSEYGEL	ARGGQVFYNSEYGEL	1359	SRC (P12931)	1	1	1	1	1	1	1	Both conserved	no	N/A	1	Both conserved	N/A	N/A
Y1063	Y1054	P35916	F7E313	FGLARDIYKDPDYVR	FGLARDIYKDPDYVR	1356	SRC (P12931)	1	1	1	1	1	1	1	Both conserved	yes	2	1	Both conserved	N/A	N/A
Y853	Y850	P35916	F6YJD2	HLGRVLGYGAFGKVV	HLGRVLGYGAFGKVV	1359	SRC (P12931)	1	1	1	1	1	1	1	Both conserved	no	N/A	1	Both conserved	N/A	N/A
Y833	Y830	P35916	F6YJD2	EQCEYLSYDASQWEF	EQCEYLSYDASQWEF	1359	SRC (P12931)	1	1	1	1	1	1	1	Both conserved	no	N/A	1	Both conserved	N/A	N/A
Y830	Y827	P35916	F6YJD2	PLEEQCEYLSYDASQ	PLEEQCEYLSYDASQ	1359	SRC (P12931)	1	1	1	1	1	1	1	Both conserved	no	N/A	1	Both conserved	N/A	N/A
Y1337	Y1333	P35916	F6YJD2	QVFYNSEYGELSEPS	QVFYNSEYGELSEPS	1359	SRC (P12931)	1	1	1	1	1	1	1	Both conserved	yes	4	1	Both conserved	N/A	N/A
Y341	Y341	Q92569	F7GR36	NEDADENYFINEEDE	NEDADENYFINEEDE	461	INSR (P06213)	1	1	1	1	1	1	1	Both conserved	no	N/A	1	Both conserved	N/A	N/A
T38	T47	Q14994	F7FCC8	CKGFFRRTVSKSIGP	CKGFFRRTVSKSIGP	361	PKCA (P17252)	1	1	1	1	1	1	1	Both conserved	yes	6	1	Both conserved	N/A	N/A
S884	S885	Q14686	F7G5E2	NKDVTLTSPLLVNLL	NKDVTLTSPLLVNLL	2065	ERK2 (P28482)	1	1	1	1	1	1	1	Both conserved	yes	1	1	Both conserved	N/A	N/A
S262	S262	P43694	F6QQA8	IKPQRRLSASRRVGL	IKPQRRLSASRRVGL	442	PKACA (P17612)	1	1	1	1	1	1	1	Both conserved	yes	8	0	Only phosphosite conserved	N/A	N/A
S525	S525	P78348	F7H4L2	QKEAKRSSADKGVAL	QKEAKRSSADKGVAL	574	PKACA (P17612)	1	1	1	1	1	1	1	Both conserved	no	N/A	0	Only phosphosite conserved	N/A	N/A
S189	S188	P45379	F6ZDK9	ARKKKALSNMMHFGG	ARKKKALSNMMHFGG	297	PKCA (P17252)	1	1	1	1	1	1	1	Both conserved	no	N/A	1	Both conserved	N/A	N/A
S162	S162	Q9HCR9	F6UTJ5	RALLRKASSLPPTTA	RALLRKASSLPPTTA	933	PKACA (P17612)	1	1	1	1	1	1	1	Both conserved	yes	1	0	Only phosphosite conserved	N/A	N/A
S117	S117	Q9HCR9	F6UTJ5	GNLQRRASQKELRKS	GNLQRRASQKELRKS	933	PKACA (P17612)	1	1	1	1	1	1	1	Both conserved	yes	1	0	Only phosphosite conserved	N/A	N/A
Y310	Y310	Q13535	F7HT00	FPFEAEAYRNIEPVY	FPFEAEAYRNIEPVY	2647	ABL (P00519)	1	1	1	1	1	1	1	Both conserved	no	N/A	1	Both conserved	N/A	N/A
[truncated: 3,916 more rows]

## Sheet: Mouse
Query site	Hit site	Query accession	Hit accession	Hit sequence	Query sequence	Protein length	Kinase	Sequence Difference Criterion	Non-conservative sequence difference criterion	Phorphorylatable residue criterion	Position criterion	PHOSPHOSITE PRESENT?	Kinase RBH criterion	KINASE PRESENT?	=== STATUS ===	Annotated as functional?	Number of low-throughput references for regulatory site	Kinase conserved (Hieranoid)?	=== STATUS (Hieranoid) ===	Kinase conserved (DIOPT)?	=== STATUS (DIOPT) ===
S363	S311	P09651	P49312	GYGGSSSSSSYGSGR	GYGGSSSSSSYGSGR	320	MNK1 (Q9BUB5)	1	1	1	1	1	1	1	Both conserved	no	N/A	1	Both conserved	1	Both conserved
S362	S310	P09651	P49312	GGYGGSSSSSSYGSG	GGYGGSSSSSSYGSG	320	MNK1 (Q9BUB5)	1	1	1	1	1	1	1	Both conserved	no	N/A	1	Both conserved	1	Both conserved
S199	S199	P09651	P49312	SQRGRSGSGNFGGGR	SQRGRSGSGNFGGGR	320	CK2A1 (P68400)	1	1	1	1	1	1	1	Both conserved	yes	4	1	Both conserved	1	Both conserved
S192	S192	P09651	P49312	EMASASSSQRGRSGS	EMASASSSQRGRSGS	320	MNK1 (Q9BUB5)	1	1	1	1	1	1	1	Both conserved	no	N/A	1	Both conserved	1	Both conserved
S364	S312	P09651	P49312	YGGSSSSSSYGSGRR	YGGSSSSSSYGSGRR	320	MNK1 (Q9BUB5)	1	1	1	1	1	1	1	Both conserved	no	N/A	1	Both conserved	1	Both conserved
T300	T250	Q01534	P23798	TPSEGTNTSGASECE	PPEEGTETSGDSQLL	342	CK2A1 (P68400)	0	1	1	1	0	1	1	Only kinase conserved	yes	1	1	Only kinase conserved	1	Only kinase conserved
S132	S126	Q16666	D3YY98	PHTKRKDSTSEKAPQ	GAQKRKKSTKEKAGP	252	CK2A1 (P68400)	0	0	1	1	0	1	1	Only kinase conserved	no	N/A	1	Only kinase conserved	1	Only kinase conserved
S49	S47	Q9Y676	Q99N84	APSSLPVSPYESEPW	SLSSVPISPYKDEPW	254	CDK2 (P24941)	1	1	1	1	1	1	1	Both conserved	no	N/A	1	Both conserved	1	Both conserved
S72	S107	O00418	Q9CVI2	KSGRYSSSSSSSSDS	KSERYSSSGSPANSF	245	MTOR (P42345)	0	0	1	1	0	1	1	Only kinase conserved	no	N/A	1	Only kinase conserved	1	Only kinase conserved
T353	T352	O00418	O08796	AKTILRGTEEKCGSP	AKTILRGTEEKCGSP	724	EEF2K (O00418)	1	1	1	1	1	1	1	Both conserved	no	N/A	1	Both conserved	1	Both conserved
S474	S473	O00418	O08796	RHESDEDSLGSSGRV	KYESDEDSLGSSGRV	724	EEF2K (O00418)	1	1	1	1	1	1	1	Both conserved	no	N/A	1	Both conserved	1	Both conserved
S500	S499	O00418	O08796	RLHLPRPSAVALEVQ	RLHLPRASAVALEVQ	724	EEF2K (O00418)	1	1	1	1	1	1	1	Both conserved	yes	4	1	Both conserved	1	Both conserved
S359	S358	O00418	O08796	GTEEKCGSPRIRTLS	GTEEKCGSPQVRTLS	724	CDK1 (P06493)	1	1	1	1	1	1	1	Both conserved	yes	6	1	Both conserved	1	Both conserved
S396	S395	O00418	O08796	TFDSLPSSPSSATPH	TFDSLPSSPSSATPH	724	P38B (Q15759)	1	1	1	1	1	1	1	Both conserved	no	N/A	1	Both conserved	1	Both conserved
S441	S440	O00418	O08796	DSENSGDSGYPSEKR	ESENSGDSGYPSEKR	724	EEF2K (O00418)	1	1	1	1	1	1	1	Both conserved	yes	2	1	Both conserved	1	Both conserved
S445	S444	O00418	O08796	SGDSGYPSEKRSDLD	SGDSGYPSEKRGELD	724	EEF2K (O00418)	1	1	1	1	1	1	1	Both conserved	yes	5	1	Both conserved	1	Both conserved
S377	S376	O00418	O08796	PPLLLRLSENSGDEN	PPLLRPLSENSGDEN	724	MAPKAPK2 (P49137)	1	1	1	1	1	1	1	Both conserved	no	N/A	1	Both conserved	1	Both conserved
S398	S397	O00418	O08796	DSLPSSPSSATPHSQ	DSLPSSPSSATPHSQ	724	AMPKA1 (Q13131)	1	1	1	1	1	1	1	Both conserved	no	N/A	1	Both conserved	1	Both conserved
S74	S73	O00418	O08796	TECGSTGSPASSFHF	ERYSSSGSPANSFHF	724	MTOR (P42345)	1	1	1	1	1	1	1	Both conserved	no	N/A	1	Both conserved	1	Both conserved
S366	S365	O00418	O08796	SPRIRTLSSSRPPLL	SPQVRTLSGSRPPLL	724	P70S6KB (Q9UBS0)	1	1	1	1	1	1	1	Both conserved	no	N/A	1	Both conserved	1	Both conserved
T348	T347	O00418	O08796	RLLQSAKTILRGTEE	KLLQSAKTILRGTEE	724	EEF2K (O00418)	1	1	1	1	1	1	1	Both conserved	yes	6	1	Both conserved	1	Both conserved
S78	S77	O00418	O08796	STGSPASSFHFKEAW	SSGSPANSFHFKEAW	724	CHAK1 (Q96QT4)	1	1	1	1	1	1	1	Both conserved	yes	6	1	Both conserved	1	Both conserved
Y447	Y604	Q13882	A2ACC6	ELSKFKSYVNPTELR	LRERLSSFTSYENPT	1495	BRK (Q13882)	0	0	1	1	0	1	1	Only kinase conserved	yes	6	1	Only kinase conserved	1	Only kinase conserved
Y342	Y342	Q13882	Q64434	RLVKEDIYLSHEHNV	RLIKEDVYLSHDHNI	451	BRK (Q13882)	1	1	1	1	1	1	1	Both conserved	yes	3	1	Both conserved	1	Both conserved
S456	S456	P30101	P27773	GFPTIYFSPANKKLT	GFPTIYFSPANKKLN	505	CDK1 (P06493)	1	1	1	1	1	1	1	Both conserved	no	N/A	1	Both conserved	1	Both conserved
S254	S254	Q9H4P4	Q8BH75	IENAHERSWPQGLAT	IENAHERSWPQGLAT	317	MARK2 (Q7KZI7)	1	1	1	1	1	1	1	Both conserved	yes	1	1	Both conserved	1	Both conserved
S631	S631	Q9HCJ2	Q8C031	PLLIRMNSKDNVQET	PLLIRMNSKDNVQET	640	CDKL5 (O76039)	1	1	1	1	1	1	1	Both conserved	yes	1	0	Only phosphosite conserved	1	Both conserved
Y249	Y254	P19793	P28700	VEPKTETYVEANMGL	VEPKTETYVEANMGL	467	MKK4 (P45985)	1	1	1	1	1	1	1	Both conserved	yes	2	1	Both conserved	1	Both conserved
S260	S265	P19793	P28700	NMGLNPSSPNDPVTN	NMGLNPSSPNDPVTN	467	ERK1 (P27361)	1	1	1	1	1	1	1	Both conserved	yes	9	1	Both conserved	1	Both conserved
S27	S28	P19793	P28700	NSPTGRGSMAVPSLH	TSPTGRGSMAAPSLH	467	PKACA (P17612)	1	1	1	1	1	1	1	Both conserved	yes	1	1	Both conserved	1	Both conserved
S36	S36	P12980	P27792	APPSKPASPGPLSTE	APPPKPASPGPPQVE	278	ERK1 (P27361)	1	0	1	1	0	1	1	Only kinase conserved	no	N/A	1	Only kinase conserved	1	Only kinase conserved
S206	S205	P00736	Q8CG16	TEPSGYVSSLEYPQP	TEASGYISSLEYPRS	707	CK2A1 (P68400)	1	1	1	1	1	1	1	Both conserved	no	N/A	1	Both conserved	1	Both conserved
S188	S181	Q92837	P70339	RLQQRRGSQPETRTG	RLQQRRGSQPETRTG	274	PKACA (P17612)	1	1	1	1	1	1	1	Both conserved	yes	1	1	Both conserved	1	Both conserved
S131	S131	P23258	P83887	READGSDSLEGFVLC	READGSDSLEGFVLC	451	BRSK1 (Q8TDC3)	1	1	1	1	1	1	1	Both conserved	yes	2	1	Both conserved	1	Both conserved
S80	S80	P23258	P83887	VIHSILNSSYAKLYN	VIHSILNSPYAKLYN	451	CDK2 (P24941)	1	1	1	1	1	1	1	Both conserved	no	N/A	1	Both conserved	1	Both conserved
S385	S385	P23258	P83887	MANHTSISSLFERTC	MANHTSISSLFERTC	451	BRSK1 (Q8TDC3)	1	1	1	1	1	1	1	Both conserved	yes	1	1	Both conserved	1	Both conserved
S259	S261	O00443	Q61194	SVCNLQISPKSEDIN	KVSNLQVSPKSEDIS	1686	CDK1 (P06493)	1	1	1	1	1	1	1	Both conserved	yes	1	1	Both conserved	1	Both conserved
S366	S367	Q9UQB8	Q8BKX1	KTLPRSSSMAAGLER	KTLPRSSSMAAGLER	535	AMPKA2 (P54646)	1	1	1	1	1	1	1	Both conserved	yes	2	1	Both conserved	1	Both conserved
S86	S86	Q92993	Q8CHK4	TKNGLPGSRPGSPER	TKNGLPGSRPGSPER	513	CDK1 (P06493)	1	1	1	1	1	1	1	Both conserved	yes	5	1	Both conserved	1	Both conserved
S90	S90	Q92993	Q8CHK4	LPGSRPGSPEREVPA	LPGSRPGSPEREVPA	513	CDK1 (P06493)	1	1	1	1	1	1	1	Both conserved	yes	4	1	Both conserved	1	Both conserved
T435	T435	P13639	P58252	RIMGPNYTPGKKEDL	RIMGPNYTPGKKEDL	858	CDK2 (P24941)	1	1	1	1	1	1	1	Both conserved	no	N/A	1	Both conserved	1	Both conserved
S259	S259	P23975	O55192	LWKGVKTSGKVVWIT	LWKGVKTSGKVVWIT	617	PKCE (Q02156)	1	1	1	1	1	1	1	Both conserved	yes	2	1	Both conserved	1	Both conserved
S273	S274	Q8NG66	Q8C0Q4	RMLNKSPSLRPSAAD	SMLNKNPSLRPSAIE	628	CHK1 (O14757)	1	1	1	1	1	1	1	Both conserved	yes	1	1	Both conserved	1	Both conserved
Y607	Y607	P27986	P26450	NENTEDQYSLVEDDE	NENTEDQYSLVEDDE	724	INSR (P06213)	1	1	1	1	1	1	1	Both conserved	no	N/A	1	Both conserved	1	Both conserved
S608	S608	P27986	P26450	ENTEDQYSLVEDDED	ENTEDQYSLVEDDED	724	CK2A1 (P68400)	1	1	1	1	1	1	1	Both conserved	yes	3	1	Both conserved	1	Both conserved
Y368	Y368	P27986	P26450	STKMHGDYTLTLRKG	STKMHGDYTLTLRKG	724	INSR (P06213)	1	1	1	1	1	1	1	Both conserved	no	N/A	1	Both conserved	1	Both conserved
Y580	Y580	P27986	P26450	LRKTRDQYLMWLTQK	LRKTRDQYLMWLTQK	724	INSR (P06213)	1	1	1	1	1	1	1	Both conserved	no	N/A	1	Both conserved	1	Both conserved
Y203	Y203	P27986	P26450	PVIPVAVYNEMMSLA	PVIPAAVYSEMISLA	724	RET (P07949)	1	1	1	1	1	1	1	Both conserved	no	N/A	1	Both conserved	1	Both conserved
T4	T4	P68431	P68433	MARTKQTARKSTGGK	MARTKQTARKSTGGK	136	VRK1 (Q99986)	1	1	1	1	1	1	1	Both conserved	no	N/A	1	Both conserved	1	Both conserved
T12	T12	P68431	P68433	KQTARKSTGGKAPRK	KQTARKSTGGKAPRK	136	PKN1 (Q16512)	1	1	1	1	1	1	1	Both conserved	no	N/A	1	Both conserved	1	Both conserved
S29	S29	P68431	P68433	ATKAARKSAPATGGV	ATKAARKSAPATGGV	136	TGM2 (P21980)	1	1	1	1	1	1	1	Both conserved	no	N/A	1	Both conserved	1	Both conserved
T46	T46	P68431	P68433	PHRYRPGTVALREIR	PHRYRPGTVALREIR	136	PKCD (Q05655)	1	1	1	1	1	1	1	Both conserved	no	N/A	1	Both conserved	1	Both conserved
S11	S11	P68431	P68433	TKQTARKSTGGKAPR	TKQTARKSTGGKAPR	136	AURA (O14965)	1	1	1	1	1	1	1	Both conserved	no	N/A	1	Both conserved	1	Both conserved
Y42	Y42	P68431	P68433	GVKKPHRYRPGTVAL	GVKKPHRYRPGTVAL	136	JAK2 (O60674)	1	1	1	1	1	1	1	Both conserved	no	N/A	1	Both conserved	1	Both conserved
S573	S573	Q9P286	Q8C015	HRDIKSDSILLTSDG	HRDIKSDSILLTSDG	719	PAK5 (Q9P286)	1	1	1	1	1	1	1	Both conserved	yes	1	1	Both conserved	1	Both conserved
S216	S216	P21980	P21981	RDCSRRSSPIYVGRV	RDCSRRSSPVYVGRV	686	PKACA (P17612)	1	1	1	1	1	1	1	Both conserved	yes	3	1	Both conserved	1	Both conserved
S215	S215	P21980	P21981	SRDCSRRSSPIYVGR	GRDCSRRSSPVYVGR	686	PKACA (P17612)	1	1	1	1	1	1	1	Both conserved	yes	1	1	Both conserved	1	Both conserved
S145	S160	Q05195	P50540	MERIRMDSIGSTISS	IERIRMDSIGSTVSS	228	P90RSK (Q15418)	1	1	1	1	1	1	1	Both conserved	yes	2	1	Both conserved	1	Both conserved
S134	S152	P04150	E9PUR6	ANLNRSTSRPENPKS	ANLNRSTSVPENPKS	792	AKT1 (P31749)	1	1	1	1	1	1	1	Both conserved	yes	4	1	Both conserved	1	Both conserved
S203	S221	P04150	E9PUR6	DLEFSAGSPGKETNE	DLEFSSGSPGKETNE	792	CDK5 (Q00535)	1	1	1	1	1	1	1	Both conserved	yes	16	1	Both conserved	1	Both conserved
S211	S229	P04150	E9PUR6	PGKETNESPWRSDLL	PGKETNESPWRSDLL	792	P38A (Q16539)	1	1	1	1	1	1	1	Both conserved	yes	33	1	Both conserved	1	Both conserved
S404	S421	P04150	E9PUR6	GMRPDVSSPPSSSST	SMRPDVSSPPSSSST	792	GSK3B (P49841)	1	1	1	1	1	1	1	Both conserved	yes	1	1	Both conserved	1	Both conserved
S226	S243	P04150	E9PUR6	LIDENLLSPLAGEDD	IDENCLLSPLAGEDD	792	P38B (Q15759)	1	0	1	1	0	1	1	Only kinase conserved	yes	28	1	Only kinase conserved	1	Only kinase conserved
Y489	Y485	Q9H7P9	G5E8T4	SEPAKEAYVIFPQND	SEPVKDPYVMFPQNA	1340	SRC (P12931)	1	1	1	1	1	1	1	Both conserved	yes	1	1	Both conserved	1	Both conserved
Y1213	Y1213	P17948	P35969	GSSDDVRYVNAFKFM	GSSDDVRYVNAFKFM	1333	VEGFR1 (P17948)	1	1	1	1	1	1	1	Both conserved	yes	4	1	Both conserved	1	Both conserved
Y1333	Y1328	P17948	P35969	PPDYNSVVLYSSPPA	PPDYNSVVLYSTPPI	1333	VEGFR1 (P17948)	1	1	1	1	1	1	1	Both conserved	yes	4	1	Both conserved	1	Both conserved
Y1327	Y1322	P17948	P35969	CCSPPPDYNSVVLYS	CCSPPPDYNSVVLYS	1333	VEGFR1 (P17948)	1	1	1	1	1	1	1	Both conserved	no	N/A	1	Both conserved	1	Both conserved
Y1242	Y1242	P17948	P35969	STSMFEDYQLDTSTL	ATSMFDDYQGDSSTL	1333	VEGFR1 (P17948)	1	1	1	1	1	1	1	Both conserved	yes	2	1	Both conserved	1	Both conserved
Y1169	Y1169	P17948	P35969	VQQDGKDYIPLNAIL	VQQDGKDYIPINAIL	1333	VEGFR1 (P17948)	1	1	1	1	1	1	1	Both conserved	yes	1	1	Both conserved	1	Both conserved
S4523	S4524	Q07954	Q91ZX7	GSRHSLASTDEKREL	GSRHSLASTDEKREL	4545	PKCA (P17252)	1	1	1	1	1	1	1	Both conserved	yes	1	1	Both conserved	1	Both conserved
S4520	S4521	Q07954	Q91ZX7	GGHGSRHSLASTDEK	GGHGSRHSLASTDEK	4545	PKACA (P17612)	1	1	1	1	1	1	1	Both conserved	yes	2	1	Both conserved	1	Both conserved
Y4473	Y4474	Q07954	Q91ZX7	VEIGNPTYKMYEGGE	VEIGNPTYKMYEGGE	4545	SRC (P12931)	1	1	1	1	1	1	1	Both conserved	yes	3	1	Both conserved	1	Both conserved
Y4507	Y4508	Q07954	Q91ZX7	TNFTNPVYATLYMGG	TNFTNPVYATLYMGG	4545	SRC (P12931)	1	1	1	1	1	1	1	Both conserved	yes	5	1	Both conserved	1	Both conserved
S4517	S4518	Q07954	Q91ZX7	LYMGGHGSRHSLAST	LYMGGHGSRHSLAST	4545	PKCA (P17252)	1	1	1	1	1	1	1	Both conserved	yes	1	1	Both conserved	1	Both conserved
T4460	T4461	Q07954	Q91ZX7	GFQHQRMTNGAMNVE	GFQHQRMTNGAMNVE	4545	PKCA (P17252)	1	1	1	1	1	1	1	Both conserved	yes	1	1	Both conserved	1	Both conserved
S257	S251	P41212	P97360	NNHCLPSSPWQESTR	ESHPKPSSPRQESTR	485	ERK1 (P27361)	1	0	1	1	0	1	1	Only kinase conserved	yes	3	1	Only kinase conserved	1	Only kinase conserved
S213	S215	P41212	P97360	DNMSRRLSPVEKAQG	DNMIRRLSPAERAQG	485	ERK1 (P27361)	1	1	1	1	1	1	1	Both conserved	yes	1	1	Both conserved	1	Both conserved
S22	S22	P41212	P97360	ISYTPPESPVASHRS	ISYTPPESPVPSYAS	485	P38A (Q16539)	1	1	1	1	1	1	1	Both conserved	no	N/A	1	Both conserved	1	Both conserved
S92	S92	P45973	Q61686	SEGNKRKSSFSNSAD	SESNKRKSNFSNSAD	191	AURB (Q96GD4)	1	1	1	1	1	1	1	Both conserved	no	N/A	1	Both conserved	1	Both conserved
S263	S261	P04198	P03966	GEDTLSDSDDEDDEE	GEDTLSDSDDEDDEE	462	CK2A1 (P68400)	1	1	1	1	1	1	1	Both conserved	no	N/A	1	Both conserved	1	Both conserved
S261	S259	P04198	P03966	TSGEDTLSDSDDEDD	TSGEDTLSDSDDEDD	462	CK2A1 (P68400)	1	1	1	1	1	1	1	Both conserved	no	N/A	1	Both conserved	1	Both conserved
S62	S62	P04198	P03966	LLPTPPLSPSRAFPE	LLPTPPLSPSRGFAE	462	MTOR (P42345)	1	1	1	1	1	1	1	Both conserved	yes	4	1	Both conserved	1	Both conserved
S2233	S2234	Q14315	Q8VHX6	LGRERLGSFGSITRQ	LGRERLGSFGSITRQ	2726	AKT2 (P31751)	1	1	1	1	1	1	1	Both conserved	no	N/A	1	Both conserved	1	Both conserved
T212	T213	Q9Y3Y2	Q9CY57	ALTRPVLTKEQLDNQ	ALARPVLTKEQLDNQ	249	CHK1 (O14757)	1	1	1	1	1	1	1	Both conserved	no	N/A	1	Both conserved	1	Both conserved
T2159	T2158	Q01082	Q62261	NGAAEQRTSSKESSP	NGATEQRTSSKESSP	2363	CK2A1 (P68400)	1	1	1	1	1	1	1	Both conserved	yes	1	1	Both conserved	1	Both conserved
S2110	S2110	Q01082	Q62261	PDPNTKVSEEAESQQ	PEPSTKVSEEAESQQ	2363	CK2A1 (P68400)	1	1	1	1	1	1	1	Both conserved	no	N/A	1	Both conserved	1	Both conserved
Y93	Y93	Q9NYF8	Q8K019	GRYHRGGYRPVWNRR	GRYHRGGYRPVWNRR	919	SRC (P12931)	1	1	1	1	1	1	1	Both conserved	no	N/A	1	Both conserved	1	Both conserved
Y284	Y283	Q9NYF8	Q8K019	VGNGSSRYSPSQNSP	VGNGSSRYSPSQNSP	919	SRC (P12931)	1	1	1	1	1	1	1	Both conserved	no	N/A	1	Both conserved	1	Both conserved
Y81	Y81	Q9NYF8	Q8K019	RGRGRGYYQGGGGRY	RGRGRGYYQGGGGRY	919	SRC (P12931)	1	1	1	1	1	1	1	Both conserved	no	N/A	1	Both conserved	1	Both conserved
Y408	Y406	Q9NYF8	Q8K019	DTEETEDYRQFRKSV	DTEETEDYRQFRKSV	919	SRC (P12931)	1	1	1	1	1	1	1	Both conserved	no	N/A	1	Both conserved	1	Both conserved
S531	S529	Q9NYF8	Q8K019	KSIFREESPLRIKMI	KSTFREESPLRIKMI	919	GSK3B (P49841)	1	1	1	1	1	1	1	Both conserved	no	N/A	1	Both conserved	1	Both conserved
Y80	Y80	Q9NYF8	Q8K019	YRGRGRGYYQGGGGR	YRGRGRGYYQGGGGR	919	SRC (P12931)	1	1	1	1	1	1	1	Both conserved	no	N/A	1	Both conserved	1	Both conserved
Y150	Y150	Q9NYF8	Q8K019	SSRSSSPYSKSPVSK	SSRSSSPYSKSPVSK	919	SRC (P12931)	1	1	1	1	1	1	1	Both conserved	no	N/A	1	Both conserved	1	Both conserved
Y223	Y185	P53779	Q7TSJ7	TSFMMTPYVVTRYYR	TSFMMTPYVVTRYYR	427	MKK4 (P45985)	1	1	1	1	1	1	1	Both conserved	no	N/A	1	Both conserved	1	Both conserved
T221	T183	P53779	Q7TSJ7	AGTSFMMTPYVVTRY	AGTSFMMTPYVVTRY	427	MKK7 (O14733)	1	1	1	1	1	1	1	Both conserved	no	N/A	1	Both conserved	1	Both conserved
S1035	A110	Q9UBN7	Q60520	AHPAPPVAPVQGQQQ	DHQTPPTSPVQGTTP	1274	ERK1 (P27361)	0	0	0	0	0	1	1	Only kinase conserved	yes	1	1	Only kinase conserved	1	Only kinase conserved
T1031	T404	Q9UBN7	Q5XK03	ARSADQETPPAAQVQ	ASSTDHQTPPTSPVQ	492	ERK1 (P27361)	0	1	1	0	0	1	1	Only kinase conserved	no	N/A	1	Only kinase conserved	1	Only kinase conserved
Y570	Y569	Q9UBN7	Q9Z2V5	GANFDSIYICPSTFA	SSNFDSIYICPSTFA	1149	EGFR (P00533)	1	1	1	1	1	1	1	Both conserved	yes	1	0	Only phosphosite conserved	1	Both conserved
S95	S95	Q96T88	Q8VDF2	SELSDSDSGYGVGHS	SELSDTDSGCCLGQS	782	CK1D (P48730)	0	0	1	1	0	1	1	Only kinase conserved	yes	1	1	Only kinase conserved	1	Only kinase conserved
S298	S303	Q96T88	Q8VDF2	ALRNTGKSGPSCRFC	DNPMRRKSGPSCKHC	782	PKACA (P17612)	0	0	1	1	0	1	1	Only kinase conserved	no	N/A	1	Only kinase conserved	1	Only kinase conserved
S661	S96	Q96T88	Q9JI99	TGPRRAGSQRRNSLT	GGPSRAGSPRRTSKK	430	CDK2 (P24941)	1	0	1	0	0	1	1	Only kinase conserved	yes	2	1	Only kinase conserved	1	Only kinase conserved
S434	S434	P49802	O54829	YKLMKSDSYPRFIRS	YKLMKSDSYPRFIRS	469	PKCA (P17252)	1	1	1	1	1	1	1	Both conserved	yes	1	1	Both conserved	1	Both conserved
T321	A320	O75152	Q6NZF1	PETNIDKAPKKERGH	PETNIDKTPKKAQVS	792	CDK1 (P06493)	1	1	0	1	0	1	1	Only kinase conserved	no	N/A	1	Only kinase conserved	1	Only kinase conserved
S60	S60	Q8NG31	A3KGI3	RKSSRRVSFADTIKV	KKNSRRVSFADTIKV	2119	AURB (Q96GD4)	1	1	1	1	1	1	1	Both conserved	no	N/A	1	Both conserved	1	Both conserved
S24	S24	Q8NG31	A3KGI3	RPVRRQHSSILKPPR	RPVRRRHSSILKPPR	2119	AURB (Q96GD4)	1	1	1	1	1	1	1	Both conserved	no	N/A	1	Both conserved	1	Both conserved
S503	S509	O75122	F7DCH5	IPRSQGCSREASPSR	IPRSQGCSREASPSR	1307	GSK3B (P49841)	1	1	1	1	1	1	1	Both conserved	no	N/A	1	Both conserved	1	Both conserved
S541	S547	O75122	F7DCH5	RESSRDTSPVRSFQP	RESSRDTSPVRSFQP	1307	CDK1 (P06493)	1	1	1	1	1	1	1	Both conserved	yes	1	1	Both conserved	1	Both conserved
S499	S505	O75122	F7DCH5	KRSKIPRSQGCSREA	KRSKIPRSQGCSREA	1307	GSK3B (P49841)	1	1	1	1	1	1	1	Both conserved	no	N/A	1	Both conserved	1	Both conserved
S507	S513	O75122	F7DCH5	QGCSREASPSRLSVA	QGCSREASPSRLSVA	1307	CDK1 (P06493)	1	1	1	1	1	1	1	Both conserved	yes	1	1	Both conserved	1	Both conserved
Y281	Y288	Q13291	Q9QUM4	EEKSLTIYAQVQKSG	EKKSLTIYAQVQKPG	343	FYN (P06241)	1	1	1	1	1	1	1	Both conserved	yes	2	1	Both conserved	1	Both conserved
Y307	Y315	Q13291	Q9QUM4	QDPCTTIYVAATEPA	QDPCTTIYVAATEPV	343	LCK (P06239)	1	1	1	1	1	1	1	Both conserved	no	N/A	1	Both conserved	1	Both conserved
Y327	Y335	Q13291	Q9QUM4	EPNPTTVYASVTLPE	ETNSITVYASVTLPE	343	FYN (P06241)	1	1	1	1	1	1	1	Both conserved	yes	3	1	Both conserved	1	Both conserved
S357	S1970	P46013	G3UZM1	PESQQQNSPQKSQTN	QYSQQQNSPQKHKNK	2531	CDK2 (P24941)	1	0	1	0	0	1	1	Only kinase conserved	no	N/A	1	Only kinase conserved	1	Only kinase conserved
T1943	T2025	P46013	E9PVX6	GHKRRPQTPKIRAQP	GSKRRPQTPKEKAKA	3177	CDK1 (P06493)	1	0	1	1	0	1	1	Only kinase conserved	no	N/A	1	Only kinase conserved	1	Only kinase conserved
S374	S337	P46013	E9PVX6	RVTGRRHSVNLDEGE	YTTGRRESVNLGKSE	3177	AURB (Q96GD4)	0	0	1	1	0	1	1	Only kinase conserved	no	N/A	1	Only kinase conserved	1	Only kinase conserved
S538	S498	P46013	E9PVX6	ETPTKRKSLGTHSPA	EAPTKRKSLVMHTPP	3177	AURB (Q96GD4)	1	1	1	1	1	1	1	Both conserved	no	N/A	1	Both conserved	1	Both conserved
T1764	E1321	P46013	B8XCJ6	RRLRKEDEEEDFLDD	RSLRKADTEEEFLAF	3326	CHK1 (O14757)	1	0	0	1	0	1	1	Only kinase conserved	no	N/A	1	Only kinase conserved	1	Only kinase conserved
T761	T701	P46013	E9PVX6	GLTEMFKTPVKEKQQ	GIAEMFKTPVKEQPQ	3177	CDK1 (P06493)	1	1	1	1	1	1	1	Both conserved	no	N/A	1	Both conserved	1	Both conserved
Y1090	Y1091	P07949	P35546	TSTGFPRYANDSVYA	TNTGFPRYPNDSVYA	1115	RET (P07949)	1	1	1	1	1	1	1	Both conserved	no	N/A	1	Both conserved	1	Both conserved
S696	S697	P07949	P35546	SSGTRRPSLDSTENQ	SSGARRPSLDSMENQ	1115	PKACA (P17612)	1	1	1	1	1	1	1	Both conserved	yes	5	1	Both conserved	1	Both conserved
Y1062	Y1063	P07949	P35546	TWIENKLYGMSDPNW	TWIENKLYGMSDPNW	1115	RET (P07949)	1	1	1	1	1	1	1	Both conserved	yes	38	1	Both conserved	1	Both conserved
T675	T676	P07949	P35546	PIASAEMTFCRPAQG	PISSAEMTFRRPAQA	1115	PKCA (P17252)	1	1	1	1	1	1	1	Both conserved	yes	1	1	Both conserved	1	Both conserved
Y687	Y688	P07949	P35546	AQGFPISYSSSGTRR	AQAFPVSYSSSGARR	1115	RET (P07949)	1	1	1	1	1	1	1	Both conserved	yes	4	1	Both conserved	1	Both conserved
Y1096	Y1097	P07949	P35546	RYANDSVYANWMVSP	RYPNDSVYANWMLSP	1115	RET (P07949)	1	1	1	1	1	1	1	Both conserved	yes	7	1	Both conserved	1	Both conserved
Y900	Y901	P07949	P35546	FGLSRDVYEEDSYVK	FGLSRDVYEEDSYVK	1115	RET (P07949)	1	1	1	1	1	1	1	Both conserved	yes	2	1	Both conserved	1	Both conserved
Y809	Y810	P07949	P35546	LIVEYAKYGSLRGFL	LIVEYAKYGSLRGFL	1115	RET (P07949)	1	1	1	1	1	1	1	Both conserved	yes	2	1	Both conserved	1	Both conserved
Y1029	Y1030	P07949	P35546	TPSDSLLYDDGLSEE	TPSDSLIYDDGLSEE	1115	RET (P07949)	1	1	1	1	1	1	1	Both conserved	no	N/A	1	Both conserved	1	Both conserved
Y981	Y982	P07949	P35546	DNCSEEMYRLMLQCW	DNCSEEMYRLMLQCW	1115	RET (P07949)	1	1	1	1	1	1	1	Both conserved	yes	7	1	Both conserved	1	Both conserved
Y905	Y906	P07949	P35546	DVYEEDSYVKKSKGR	DVYEEDSYVKRSQGR	1115	SRC (P12931)	1	1	1	1	1	1	1	Both conserved	yes	15	1	Both conserved	1	Both conserved
Y826	Y827	P07949	P35546	SRKIGPAYVSGGGSR	SRKVGPGYLGSGGSR	1115	RET (P07949)	1	1	1	1	1	1	1	Both conserved	yes	3	1	Both conserved	1	Both conserved
Y806	Y807	P07949	P35546	PLLLIVEYAKYGSLR	PLLLIVEYAKYGSLR	1115	RET (P07949)	1	1	1	1	1	1	1	Both conserved	yes	1	1	Both conserved	1	Both conserved
Y1015	Y1016	P07949	P35546	MMVKSRDYLDLAAST	MMVKRRDYLDLAAST	1115	RET (P07949)	1	1	1	1	1	1	1	Both conserved	yes	12	1	Both conserved	1	Both conserved
S344	S343	Q9HC62	Q91ZX6	GLLRRKISVLEIKEK	GLLRRKVSIIETKEK	588	CHK1 (O14757)	1	1	1	1	1	1	1	Both conserved	no	N/A	1	Both conserved	1	Both conserved
S36	S36	P17096	P17095	PRKQPPVSPGTALVG	PRKQPPVSPGTALVG	107	CDK1 (P06493)	1	1	1	1	1	1	1	Both conserved	yes	3	1	Both conserved	1	Both conserved
T67	A78	P17096	P17095	KTRKVTTAPGRKPRG	KTRKTTTTPGRKPRG	107	HIPK2 (Q9H2X6)	1	1	0	1	0	1	1	Only kinase conserved	no	N/A	0	Neither conserved	1	Only kinase conserved
T42	T53	P17096	P17095	KEPSEVPTPKRPRGR	KEPSEVPTPKRPRGR	107	CDK1 (P06493)	1	1	1	1	1	1	1	Both conserved	no	N/A	1	Both conserved	1	Both conserved
T78	A78	P17096	P17095	KTRKVTTAPGRKPRG	KTRKTTTTPGRKPRG	107	CDK1 (P06493)	1	1	0	1	0	1	1	Only kinase conserved	yes	4	1	Only kinase conserved	1	Only kinase conserved
T53	T53	P17096	P17095	KEPSEVPTPKRPRGR	KEPSEVPTPKRPRGR	107	CDK1 (P06493)	1	1	1	1	1	1	1	Both conserved	yes	5	1	Both conserved	1	Both conserved
Y120	Y120	P35354	Q05769	PPTYNVHYGYKSWEA	PPTYNADYGYKSWEA	604	LYN (P07948)	1	1	1	1	1	1	1	Both conserved	no	N/A	1	Both conserved	1	Both conserved
Y446	Y446	P35354	Q05769	DQSREMKYQSLNEYR	DQSRQMKYQSFNEYR	604	FYN (P06241)	1	1	1	1	1	1	1	Both conserved	yes	1	1	Both conserved	1	Both conserved
S1299	S1305	P12821	P09470	HRGPQFGSEVELRHS	SHGPQFGSEVELRHS	1312	CK2A1 (P68400)	1	1	1	1	1	1	1	Both conserved	yes	7	1	Both conserved	1	Both conserved
S342	P343	P21462	O88536	STSSTSPPADIELKA	ATNSTLPSAEVELQA	351	P38A (Q16539)	0	1	0	1	0	1	1	Only kinase conserved	no	N/A	1	Only kinase conserved	1	Only kinase conserved
S393	S408	O14649	O35111	SLAAFRGLMKRRSSV	SLSTFRGLMKRRSSV	409	PKACA (P17612)	1	1	1	1	1	1	1	Both conserved	yes	3	1	Both conserved	1	Both conserved
Y119	Y119	O60674	G5E852	ILYRIRFYFPHWYCS	VLYRIRFYFPRWYCS	1132	JAK2 (O60674)	1	1	1	1	1	1	1	Both conserved	yes	2	1	Both conserved	1	Both conserved
S523	S523	O60674	G5E852	GISDVQISPTLQRHN	GVSDVPTSPTLQRPT	1132	JAK2 (O60674)	1	1	1	1	1	1	1	Both conserved	no	N/A	1	Both conserved	1	Both conserved
Y570	Y570	O60674	G5E852	VRREVGDYGQLHKTE	VRREVGDYGQLHETE	1132	JAK2 (O60674)	1	1	1	1	1	1	1	Both conserved	no	N/A	1	Both conserved	1	Both conserved
T510	T509	Q08050	Q6P1H7	EDSSCSPTPKPKKSY	EDSSQSPTPRPKKSY	757	CDK4 (P11802)	1	1	1	1	1	1	1	Both conserved	no	N/A	1	Both conserved	1	Both conserved
S361	S374	Q08050	Q6P1H7	PLLPRVSSYLVPIQF	PLLPRVSSYLVPIQF	757	CHK2 (O96017)	1	1	1	1	1	1	1	Both conserved	no	N/A	1	Both conserved	1	Both conserved
S508	S507	Q08050	Q6P1H7	SWEDSSCSPTPKPKK	SWEDSSQSPTPRPKK	757	CDK4 (P11802)	1	1	1	1	1	1	1	Both conserved	no	N/A	1	Both conserved	1	Both conserved
T600	T597	Q08050	Q6P1H7	EEGGPFKTPIKETLP	EVGGPFKTPIKETLP	757	CDK4 (P11802)	1	1	1	1	1	1	1	Both conserved	yes	2	1	Both conserved	1	Both conserved
T611	T608	Q08050	Q6P1H7	ETLPVSSTPSKSVLS	ETLPISSTPSKSVLP	757	CDK4 (P11802)	1	1	1	1	1	1	1	Both conserved	yes	4	1	Both conserved	1	Both conserved
T627	T624	Q08050	Q6P1H7	DPESWRLTPPAKVGG	TPESWRLTPPAKVGG	757	CDK4 (P11802)	1	1	1	1	1	1	1	Both conserved	yes	1	1	Both conserved	1	Both conserved
S4	S4	Q08050	Q6P1H7	MRTSPRRPLILKRRR	MKTSPRRPLILKRRR	757	CDK4 (P11802)	1	1	1	1	1	1	1	Both conserved	no	N/A	1	Both conserved	1	Both conserved
S522	S521	Q08050	Q6P1H7	KSYCGLKSPTRCVSE	KSYSGLRSPTRCVSE	757	CDK4 (P11802)	1	1	1	1	1	1	1	Both conserved	no	N/A	1	Both conserved	1	Both conserved
S451	L450	Q08050	Q6P1H7	LLGGEGLLPLLPIQS	LLFGEGFSPLLPVQT	757	CDK4 (P11802)	1	1	0	1	0	1	1	Only kinase conserved	no	N/A	1	Only kinase conserved	1	Only kinase conserved
S704	S701	Q08050	Q6P1H7	VEGPKPGSPELQIPS	IDVPKPGSPEPQVSG	757	CDK4 (P11802)	0	0	1	1	0	1	1	Only kinase conserved	yes	2	1	Only kinase conserved	1	Only kinase conserved
S489	S488	Q08050	Q6P1H7	PPLEEWPSPCASLKE	PPLEEWPSPAPSFKE	757	CDK4 (P11802)	1	1	1	1	1	1	1	Both conserved	no	N/A	1	Both conserved	1	Both conserved
T596	T608	Q08050	Q6P1H7	ETLPVSSTPSKSVLS	ETLPISSTPSKSVLP	757	CDK1 (P06493)	1	1	1	1	1	1	1	Both conserved	no	N/A	1	Both conserved	1	Both conserved
S35	S35	Q08050	Q6P1H7	SEEEAKRSPAQPEPA	SEEEPKRSPAQQESN	757	CDK4 (P11802)	1	1	1	1	1	1	1	Both conserved	no	N/A	1	Both conserved	1	Both conserved
T620	D617	Q08050	Q6P1H7	SKSVLSRDPESWRLT	SKSVLPRTPESWRLT	757	CDK4 (P11802)	1	1	0	1	0	1	1	Only kinase conserved	yes	2	1	Only kinase conserved	1	Only kinase conserved
S74	S74	Q8N5S9	Q8VBY2	SLSARKFSLQERPAG	SLSARKLSLQERPAG	505	PKACA (P17612)	1	1	1	1	1	1	1	Both conserved	yes	4	1	Both conserved	1	Both conserved
S475	S511	Q8N5S9	Q8C078	RREERSLSAPGNLLT	RREERSMSAPGNLLV	588	PKACA (P17612)	1	1	1	1	1	1	1	Both conserved	yes	2	1	Both conserved	1	Both conserved
S488	S478	O43516	Q8K1I7	RNESRSGSNRRERGA	RNESRSGSNRRERGA	493	PKCT (Q04759)	1	1	1	1	1	1	1	Both conserved	yes	5	1	Both conserved	1	Both conserved
S245	S169	P18848	E9Q8D5	GLGSPNRSSPSIICM	TRGSPNRSLPSPGVL	490	RSK2 (P51812)	0	0	1	1	0	1	1	Only kinase conserved	yes	3	0	Neither conserved	1	Only kinase conserved
T818	V818	Q13045	Q9JJ28	LHRPRHTVVSRSLEG	LHRPRHATVSRSLEG	1271	SGK3 (Q96BR1)	1	1	0	1	0	1	1	Only kinase conserved	yes	1	1	Only kinase conserved	0	Neither conserved
S436	S436	Q13045	Q9JJ28	RLRRRKDSAQDVQAK	RLRRRKDSAQDDQAK	1271	SGK3 (Q96BR1)	1	1	1	1	1	1	1	Both conserved	yes	2	1	Both conserved	0	Only phosphosite conserved
S550	S549	Q14134	Q8R2Q0	GFPSLLRSQVPKAQP	GYPSLMRSQSPKAQP	587	MAPKAPK2 (P49137)	1	1	1	1	1	1	1	Both conserved	yes	2	1	Both conserved	1	Both conserved
S552	V551	Q14134	Q8R2Q0	PSLLRSQVPKAQPQT	PSLMRSQSPKAQPQT	587	MAPKAPK2 (P49137)	1	1	0	1	0	1	1	Only kinase conserved	yes	1	1	Only kinase conserved	1	Only kinase conserved
S445	S445	O14974	Q9DBR7	LGLRKTGSYGALAEI	LGLRKTGSYGALAEI	1029	NUAK1 (O60285)	1	1	1	1	1	1	1	Both conserved	yes	3	1	Both conserved	1	Both conserved
T853	T852	O14974	Q9DBR7	PREKRRSTGVSFWTQ	PREKRRSTGVSFWTQ	1029	PKCT (Q04759)	1	1	1	1	1	1	1	Both conserved	no	N/A	1	Both conserved	1	Both conserved
S852	S851	O14974	Q9DBR7	RPREKRRSTGVSFWT	RPREKRRSTGVSFWT	1029	ROCK1 (Q13464)	1	1	1	1	1	1	1	Both conserved	no	N/A	1	Both conserved	1	Both conserved
S910	S909	O14974	Q9DBR7	SLLGRSASYSYLEDR	SLLGRSGSYSYLEER	1029	NUAK1 (O60285)	1	1	1	1	1	1	1	Both conserved	yes	3	1	Both conserved	1	Both conserved
T696	T694	O14974	Q9DBR7	ARQSRRSTQGVTLTD	ARQSRRSTQGVTLTD	1029	RAF1 (P04049)	1	1	1	1	1	1	1	Both conserved	yes	54	1	Both conserved	1	Both conserved
S472	S472	O14974	Q9DBR7	AGVMRSASSPRLSSS	AGVTRSASSPRLSSS	1029	NUAK1 (O60285)	1	1	1	1	1	1	1	Both conserved	yes	2	1	Both conserved	1	Both conserved
S762	S762	P18084	Q6PE70	AKFQSERSRARYEMA	AKFQSERSRARYEMA	799	PAK4 (O96013)	1	1	1	1	1	1	1	Both conserved	yes	1	1	Both conserved	1	Both conserved
S759	S759	P18084	Q6PE70	REFAKFQSERSRARY	REFAKFQSERSRARY	799	PAK4 (O96013)	1	1	1	1	1	1	1	Both conserved	yes	1	1	Both conserved	1	Both conserved
S7	S7	Q684P5	A2ALS3	MSGRKRSFTFGAYGG	MFGRKRSVSFGGFGW	240	PKG1 (Q13976)	1	1	1	1	1	1	1	Both conserved	no	N/A	1	Both conserved	1	Both conserved
Y1176	Y1176	Q13813	P16546	AVQQQEVYGAMPRDE	AVQQQEVYGMMPRDE	2472	SRC (P12931)	1	1	1	1	1	1	1	Both conserved	no	N/A	1	Both conserved	1	Both conserved
Y1073	Y1073	Q13813	P16546	MKQVEELYQSLLELG	MKQVEELYHSLLELG	2472	SRC (P12931)	1	1	1	1	1	1	1	Both conserved	no	N/A	1	Both conserved	1	Both conserved
Y583	Y583	P11362	P16092	RRPPGLEYCYNPSHN	RRPPGLEYCYNPSHN	822	FGFR1 (P11362)	1	1	1	1	1	1	1	Both conserved	no	N/A	1	Both conserved	1	Both conserved
Y154	Y154	P11362	P16092	NRRPVAPYWTSPEKM	NRMPVAPYWTSPEKM	822	FGFR1 (P11362)	1	1	1	1	1	1	1	Both conserved	yes	4	1	Both conserved	1	Both conserved
Y653	Y653	P11362	P16092	RDIHHIDYYKKTTNG	RDIHHIDYYKKTTNG	822	ETK (P51813)	1	1	1	1	1	1	1	Both conserved	yes	10	1	Both conserved	1	Both conserved
S779	S779	P11362	P16092	PLDQYSPSFPDTRSS	PLDQYSPSFPDTRSS	822	PKCE (Q02156)	1	1	1	1	1	1	1	Both conserved	yes	1	1	Both conserved	1	Both conserved
Y463	Y463	P11362	P16092	MLAGVSEYELPEDPR	MLAGVSEYELPEDPR	822	FGFR1 (P11362)	1	1	1	1	1	1	1	Both conserved	yes	6	1	Both conserved	1	Both conserved
Y654	Y654	P11362	P16092	DIHHIDYYKKTTNGR	DIHHIDYYKKTTNGR	822	ETK (P51813)	1	1	1	1	1	1	1	Both conserved	yes	10	1	Both conserved	1	Both conserved
Y766	Y766	P11362	P16092	ALTSNQEYLDLSIPL	ALTSNQEYLDLSMPL	822	FGFR1 (P11362)	1	1	1	1	1	1	1	Both conserved	yes	8	1	Both conserved	1	Both conserved
Y585	Y585	P11362	P16092	PPGLEYCYNPSHNPE	PPGLEYCYNPSHNPE	822	FGFR1 (P11362)	1	1	1	1	1	1	1	Both conserved	no	N/A	1	Both conserved	1	Both conserved
S777	S777	P11362	P16092	SIPLDQYSPSFPDTR	SMPLDQYSPSFPDTR	822	ERK1 (P27361)	1	1	1	1	1	1	1	Both conserved	yes	3	1	Both conserved	1	Both conserved
Y730	Y730	P11362	P16092	SNCTNELYMMMRDCW	SNCTNELYMMMRDCW	822	FGFR1 (P11362)	1	1	1	1	1	1	1	Both conserved	yes	5	1	Both conserved	1	Both conserved
S163	S163	Q07812	Q07813	GGWEGLLSYFGTPTW	GGWDGLLSYFGTPTW	192	GSK3B (P49841)	1	1	1	1	1	1	1	Both conserved	yes	2	1	Both conserved	1	Both conserved
S184	S184	Q07812	Q07813	VAGVLTASLTIWKKM	VAGVLTASLTIWKKM	192	PKCZ (Q05513)	1	1	1	1	1	1	1	Both conserved	yes	6	1	Both conserved	1	Both conserved
S380	S362	Q9NRM7	Q7TSJ6	APLARRDSLQKQGLE	ATLARRDSLQKPGLE	1042	AURA (O14965)	1	1	1	1	1	1	1	Both conserved	yes	2	1	Both conserved	1	Both conserved
S83	S82	Q9NRM7	Q7TSJ6	ALREIRYSLLPFANE	ALREIRYSLLPFANE	1042	AURA (O14965)	1	1	1	1	1	1	1	Both conserved	yes	4	1	Both conserved	1	Both conserved
S408	S386	Q9NRM7	G3UY78	AGPSRTNSFNNPQPE	PVPSRTNSFNSHQPR	895	CHK1 (O14757)	1	1	1	1	1	1	1	Both conserved	yes	1	1	Both conserved	1	Both conserved
S446	S416	Q9NRM7	Q7TSJ6	HILHPVKSVRVLRPE	HILHPVKSVRVLRPE	1042	CHK2 (O96017)	1	1	1	1	1	1	1	Both conserved	no	N/A	1	Both conserved	1	Both conserved
S172	S171	Q9NRM7	Q7TSJ6	TPVTRRPSFEGTGEA	TPVTRRPSFEGTGDS	1042	CHK2 (O96017)	1	1	1	1	1	1	1	Both conserved	no	N/A	1	Both conserved	1	Both conserved
T159	T159	P22626	O88569	KRGFGFVTFDDHDPV	KRGFGFVTFDDHDPV	353	CHK1 (O14757)	1	1	1	1	1	1	1	Both conserved	no	N/A	1	Both conserved	1	Both conserved
T228	T228	Q16181	E9Q1G8	KIYEFPETDDEEENK	KIYEFPETDDEEENK	437	CHK1 (O14757)	1	1	1	1	1	1	1	Both conserved	no	N/A	1	Both conserved	1	Both conserved
S260	S260	P78371	P80314	GSRVRVDSTAKVAEI	GSRVRVDSTAKVAEI	535	P90RSK (Q15418)	1	1	1	1	1	1	1	Both conserved	yes	3	1	Both conserved	1	Both conserved
T228	T228	Q9NXR1	Q9CZA6	GPSSGLNTPGMFRRG	GPSSSLNTPGSFRRG	344	CDK2 (P24941)	1	1	1	1	1	1	1	Both conserved	no	N/A	1	Both conserved	1	Both conserved
T131	T131	Q9NXR1	Q9CZA6	LERAKRATIMSLEDF	LERAKRATIMSLEDF	344	PKACA (P17612)	1	1	1	1	1	1	1	Both conserved	yes	1	1	Both conserved	1	Both conserved
S306	G306	Q9NXR1	Q9CZA6	DGVDRRPGSTSVGDK	DGGERRPSSTSVPLG	344	PKACA (P17612)	1	1	0	1	0	1	1	Only kinase conserved	no	N/A	1	Only kinase conserved	1	Only kinase conserved
Y74	Y75	P50402	O08579	AAVDSDMYDLPKKED	TRGDADMYDLPKKED	259	SRC (P12931)	1	1	1	1	1	1	1	Both conserved	no	N/A	1	Both conserved	1	Both conserved
Y181	Y182	P50402	O08579	RSSLGLSYYPTSSTS	RSSLDLSYYPTSSST	259	SRC (P12931)	1	1	1	1	1	1	1	Both conserved	no	N/A	1	Both conserved	1	Both conserved
Y94	Y95	P50402	O08579	SKDYNDDYYEESYLT	SKGYNDDYYEESYFT	259	SRC (P12931)	1	1	1	1	1	1	1	Both conserved	no	N/A	1	Both conserved	1	Both conserved
Y19	Y19	P50402	O08579	LAAVLRQYNIPHGPI	LTTLLRRYNIPHGPV	259	SRC (P12931)	1	1	1	1	1	1	1	Both conserved	yes	1	1	Both conserved	1	Both conserved
Y105	Y106	P50402	O08579	SYLTTKTYGEPESVG	SYFTTRTYGEPESAG	259	SRC (P12931)	1	1	1	1	1	1	1	Both conserved	no	N/A	1	Both conserved	1	Both conserved
Y85	Y50	P50402	I7HJS1	KKEDALLYQSKDYND	KKEDALLYQSKGYND	223	SRC (P12931)	1	1	1	1	1	1	1	Both conserved	no	N/A	1	Both conserved	1	Both conserved
Y167	Y167	P50402	O08579	AYQSIAHYRPISNVS	AYQSITHYRPVSASR	259	SRC (P12931)	1	1	1	1	1	1	1	Both conserved	no	N/A	1	Both conserved	1	Both conserved
Y41	Y41	P50402	O08579	YEKKIFEYETQRRRL	YEKKIFEYETQRRRL	259	SRC (P12931)	1	1	1	1	1	1	1	Both conserved	no	N/A	1	Both conserved	1	Both conserved
Y95	Y96	P50402	O08579	KDYNDDYYEESYLTT	KGYNDDYYEESYFTT	259	SRC (P12931)	1	1	1	1	1	1	1	Both conserved	no	N/A	1	Both conserved	1	Both conserved
S49	L49	P50402	O08579	ETQRRRLLPPNSSSS	ETQRRRLSPPSSSAA	259	PKACA (P17612)	1	1	0	1	0	1	1	Only kinase conserved	no	N/A	1	Only kinase conserved	1	Only kinase conserved
Y59	Y60	P50402	O08579	SSSSSFSYQFSDLDS	SSSAASSYSFSDLNS	259	SRC (P12931)	1	1	1	1	1	1	1	Both conserved	no	N/A	1	Both conserved	1	Both conserved
Y155	Y155	P50402	O08579	KDRERLIYGQDSAYQ	KDRERPMYGRDSAYQ	259	ABL (P00519)	1	1	1	1	1	1	1	Both conserved	no	N/A	1	Both conserved	1	Both conserved
Y161	Y161	P50402	O08579	IYGQDSAYQSIAHYR	MYGRDSAYQSITHYR	259	SRC (P12931)	1	1	1	1	1	1	1	Both conserved	yes	1	1	Both conserved	1	Both conserved
Y90	Y55	P50402	I7HJS1	LLYQSKDYNDDYYEE	LLYQSKGYNDDYYEE	223	SRC (P12931)	1	1	1	1	1	1	1	Both conserved	no	N/A	1	Both conserved	1	Both conserved
Y99	Y100	P50402	O08579	DDYYEESYLTTKTYG	DDYYEESYFTTRTYG	259	SRC (P12931)	1	1	1	1	1	1	1	Both conserved	no	N/A	1	Both conserved	1	Both conserved
Y182	Y183	P50402	O08579	SSLGLSYYPTSSTSS	SSLDLSYYPTSSSTS	259	SRC (P12931)	1	1	1	1	1	1	1	Both conserved	no	N/A	1	Both conserved	1	Both conserved
T438	T438	O94776	Q9R190	AQSLSPYTTSANRAK	AQSLSPYTTSANRAK	668	CDK2 (P24941)	1	1	1	1	1	1	1	Both conserved	no	N/A	1	Both conserved	1	Both conserved
T439	T439	O94776	Q9R190	QSLSPYTTSANRAKL	QSLSPYTTSANRAKL	668	CDK2 (P24941)	1	1	1	1	1	1	1	Both conserved	no	N/A	1	Both conserved	1	Both conserved
S440	S440	O94776	Q9R190	SLSPYTTSANRAKLL	SLSPYTTSANRAKLL	668	CDK2 (P24941)	1	1	1	1	1	1	1	Both conserved	no	N/A	1	Both conserved	1	Both conserved
S435	S435	O94776	Q9R190	RPEAQSLSPYTTSAN	RPEAQSLSPYTTSAN	668	CDK2 (P24941)	1	1	1	1	1	1	1	Both conserved	no	N/A	1	Both conserved	1	Both conserved
T127	T127	Q15365	P60335	IKEIRESTGAQVQVA	IKEIRESTGAQVQVA	356	PAK1 (Q13153)	1	1	1	1	1	1	1	Both conserved	no	N/A	1	Both conserved	1	Both conserved
T60	T60	Q15365	P60335	NCPERIITLTGPTNA	NCPERIITLTGPTNA	356	PAK1 (Q13153)	1	1	1	1	1	1	1	Both conserved	no	N/A	1	Both conserved	1	Both conserved
S156	S169	Q8IXI2	Q8BG51	AKNLKNISELFYYAQ	AKNLKNISELFYYAQ	631	PINK1 (Q9BXM7)	1	1	1	1	1	1	1	Both conserved	yes	3	1	Both conserved	1	Both conserved
S268	S268	O60716	E9Q8Z6	PQVRVGGSSVDLHRF	PQVRVGGSSVDLHRF	961	PKCE (Q02156)	1	1	1	1	1	1	1	Both conserved	no	N/A	1	Both conserved	1	Both conserved
S879	S873	O60716	E9Q8Z6	LIDRNQKSDKKPDRE	LIDRNQKSDKKPDRE	961	PKCA (P17252)	1	1	1	1	1	1	1	Both conserved	yes	6	1	Both conserved	1	Both conserved
S365	S366	Q9UPT6	Q9ESN9	RLERTGSSPTQGIVN	RLDRTGSSPTQGIVN	1337	ROCK1 (Q13464)	1	1	1	1	1	1	1	Both conserved	no	N/A	1	Both conserved	1	Both conserved
S314	S315	Q9UPT6	Q9ESN9	QAREKRNSRNMEVQV	RAREKRDSRNMEVQV	1337	ROCK1 (Q13464)	1	1	1	1	1	1	1	Both conserved	no	N/A	1	Both conserved	1	Both conserved
S364	S373	Q9UPT6	K3W4S4	TRLERTGSSPTQGIV	TRLDRTGSSPTQGIV	1345	ROCK1 (Q13464)	1	1	1	1	1	1	1	Both conserved	no	N/A	1	Both conserved	1	Both conserved
S216	S216	Q00613	P38532	IPLMLSDSNSAHSVP	IPLMLNDSGSAHSMP	525	PLK1 (P53350)	1	1	1	1	1	1	1	Both conserved	yes	3	1	Both conserved	1	Both conserved
S307	S307	Q00613	P38532	EPPSPPHSPRVLEAS	EPPSPPQSPRVEEAS	525	ERK1 (P27361)	1	1	1	1	1	1	1	Both conserved	yes	20	1	Both conserved	1	Both conserved
T142	T142	Q00613	P38532	DSVTRLLTDVQLMKG	DSVTKLLTDVQLMKG	525	CK2A2 (P19784)	1	1	1	1	1	1	1	Both conserved	yes	3	0	Only phosphosite conserved	1	Both conserved
S303	S303	Q00613	P38532	RVKQEPPSPPHSPRV	RVKEEPPSPPQSPRV	525	GSK3B (P49841)	1	1	1	1	1	1	1	Both conserved	yes	19	1	Both conserved	1	Both conserved
S121	S121	Q00613	P38532	NIKRKVTSVSTLKSE	NIKRKVTSVSTLKSE	525	MAPKAPK2 (P49137)	1	1	1	1	1	1	1	Both conserved	yes	3	1	Both conserved	1	Both conserved
S230	S230	Q00613	P38532	PKYGRQYSLEHVHGP	PKYSRQFSLEHVHGS	525	CAMK2A (Q9UQM7)	1	1	1	1	1	1	1	Both conserved	yes	13	1	Both conserved	1	Both conserved
S320	S320	Q00613	P38532	ASPGRPSSMDTPLSP	ASPGRPSSVDTLLSP	525	PKACA (P17612)	1	1	1	1	1	1	1	Both conserved	yes	5	1	Both conserved	1	Both conserved
S462	N457	Q14807	Q3V300	SQGTPLLNTPKRERM	SQGAPLLSTPKRERM	660	CDK2 (P24941)	1	1	0	1	0	1	1	Only kinase conserved	no	N/A	1	Only kinase conserved	1	Only kinase conserved
S427	S422	Q14807	Q3V300	ASASQKLSLLQKLSN	ASASQKLSPLQKLSS	660	CDK1 (P06493)	1	1	1	1	1	1	1	Both conserved	no	N/A	1	Both conserved	1	Both conserved
T463	T458	Q14807	Q3V300	QGTPLLNTPKRERMV	QGAPLLSTPKRERMV	660	CDK1 (P06493)	1	1	1	1	1	1	1	Both conserved	yes	2	1	Both conserved	1	Both conserved
S115	S115	Q8IW41	O54992	GELFHRISQHRHFTE	GELFHRISQHRHFTE	473	PKACA (P17612)	1	1	1	1	1	1	1	Both conserved	yes	1	1	Both conserved	1	Both conserved
T182	T182	Q8IW41	O54992	VDQGDLMTPQFTPYY	IDQGDLMTPQFTPYY	473	P38B (Q15759)	1	1	1	1	1	1	1	Both conserved	yes	6	1	Both conserved	1	Both conserved
S392	S393	Q06265	Q9JHI7	QGAPIVLSDSEEEEM	QDAPIILSDSEEEEM	438	CK2A1 (P68400)	1	1	1	1	1	1	1	Both conserved	yes	1	1	Both conserved	1	Both conserved
S394	S395	Q06265	Q9JHI7	APIVLSDSEEEEMII	APIILSDSEEEEMII	438	CK2A1 (P68400)	1	1	1	1	1	1	1	Both conserved	yes	1	1	Both conserved	1	Both conserved
S100	S100	Q16559	Q62282	LNDYRVPSPGPSHGA	LENYQVPSPGPSHHI	108	ERK1 (P27361)	1	1	1	1	1	1	1	Both conserved	no	N/A	1	Both conserved	1	Both conserved
T119	T117	Q14457	O88597	LSRRLKVTGDLFDIM	LSRRLKVTGDLFDIM	448	DAPK1 (P53355)	1	1	1	1	1	1	1	Both conserved	yes	3	1	Both conserved	1	Both conserved
S2	S2	P0C0S8	Q8BFU2	MSGRGKQGGKARAKA	MSGRGKQGGKARAKA	130	MSK1 (O75582)	1	1	1	1	1	1	1	Both conserved	no	N/A	1	Both conserved	1	Both conserved
S359	S359	P26045	A2ALK8	PVMRRSLSVERLETK	PAMRRSLSVEHLETK	913	TAK1 (O43318)	1	1	1	1	1	1	1	Both conserved	yes	1	1	Both conserved	1	Both conserved
T449	A259	Q9UBU7	D6RFN6	QEKLQNFAQLPAHRV	DDIRQNFTQLPLHKN	343	ATR (Q13535)	0	0	0	0	0	1	1	Only kinase conserved	yes	1	1	Only kinase conserved	1	Only kinase conserved
S539	S103	Q9UBU7	A2AIX0	RRRRFRGSQEDLTVQ	GLITINSSQEHLTVQ	605	ATR (Q13535)	0	0	1	0	0	1	1	Only kinase conserved	yes	1	1	Only kinase conserved	1	Only kinase conserved
S502	S99	Q9UBU7	F6R5D8	SSVDTSSSQPKPFRR	FSTDNSGSQPKQKSD	144	ATR (Q13535)	0	0	1	0	0	1	1	Only kinase conserved	yes	1	1	Only kinase conserved	1	Only kinase conserved
T888	T888	P41180	Q9QY96	FKVAARATLRRPNIS	FKVAARATLRRSNVS	1079	PKCA (P17252)	1	1	1	1	1	1	1	Both conserved	yes	7	1	Both conserved	1	Both conserved
S19	S19	Q14203	O08788	TPSGSRMSTEASARP	TPSGSRMSAEASARP	1281	AURA (O14965)	1	1	1	1	1	1	1	Both conserved	yes	2	1	Both conserved	1	Both conserved
S179	S179	Q14203	O08788	SASAGELSSSEPSTP	SASAGELSSSEPSTP	1281	PLK1 (P53350)	1	1	1	1	1	1	1	Both conserved	yes	2	1	Both conserved	1	Both conserved
S212	S212	Q14203	O08788	GAAPPLPSPSKEEEG	GAVPPLPSPSKEEEG	1281	CDK1 (P06493)	1	1	1	1	1	1	1	Both conserved	no	N/A	1	Both conserved	1	Both conserved
T564	T564	P35241	P26043	AGRDKYKTLRQIRQG	AGRDKYKTLRQIRQG	583	PKCT (Q04759)	1	1	1	1	1	1	1	Both conserved	yes	17	1	Both conserved	1	Both conserved
T267	T267	O75533	G5E866	HTPAGAATPGRGDTP	HTPAGAATPGRGDTP	1304	CDK2 (P24941)	1	1	1	1	1	1	1	Both conserved	no	N/A	1	Both conserved	1	Both conserved
T434	T434	O75533	G5E866	PARKLTATPTPLGGM	PARKLTATPTPLGGM	1304	DYRK1B (Q9Y463)	1	1	1	1	1	1	1	Both conserved	no	N/A	1	Both conserved	1	Both conserved
T244	T244	O75533	G5E866	GRAKGSETPGATPGS	GRAKGSETPGATPGS	1304	CDK2 (P24941)	1	1	1	1	1	1	1	Both conserved	yes	1	1	Both conserved	1	Both conserved
T142	T142	O75533	G5E866	PFADGGKTPDPKMNA	PFADGGKTPDPKMNA	1304	CDK2 (P24941)	1	1	1	1	1	1	1	Both conserved	no	N/A	1	Both conserved	1	Both conserved
T426	T426	O75533	G5E866	AGYVPIRTPARKLTA	AGYVPIRTPARKLTA	1304	CDK2 (P24941)	1	1	1	1	1	1	1	Both conserved	no	N/A	1	Both conserved	1	Both conserved
T432	T432	O75533	G5E866	RTPARKLTATPTPLG	RTPARKLTATPTPLG	1304	CDK2 (P24941)	1	1	1	1	1	1	1	Both conserved	no	N/A	1	Both conserved	1	Both conserved
T273	T273	O75533	G5E866	ATPGRGDTPGHATPG	ATPGRGDTPGHATPG	1304	DYRK1A (Q13627)	1	1	1	1	1	1	1	Both conserved	no	N/A	1	Both conserved	1	Both conserved
S259	S259	O75533	G5E866	KIWDPTPSHTPAGAA	KIWDPTPSHTPAGAA	1304	CDK2 (P24941)	1	1	1	1	1	1	1	Both conserved	no	N/A	1	Both conserved	1	Both conserved
T354	T354	O75533	G5E866	GGSTPVLTPGKTPIG	GGSTPVLTPGKTPIG	1304	CDK2 (P24941)	1	1	1	1	1	1	1	Both conserved	no	N/A	1	Both conserved	1	Both conserved
T313	T313	O75533	G5E866	HGSGWAETPRTDRGG	HGSGWAETPRTDRGG	1304	CDK2 (P24941)	1	1	1	1	1	1	1	Both conserved	yes	1	1	Both conserved	1	Both conserved
T211	T211	O75533	G5E866	ADQTPGATPKKLSSW	ADQTPGATPKKLSSW	1304	CDK2 (P24941)	1	1	1	1	1	1	1	Both conserved	no	N/A	1	Both conserved	1	Both conserved
T261	T261	O75533	G5E866	WDPTPSHTPAGAATP	WDPTPSHTPAGAATP	1304	CDK2 (P24941)	1	1	1	1	1	1	1	Both conserved	no	N/A	1	Both conserved	1	Both conserved
T436	T436	O75533	G5E866	RKLTATPTPLGGMTG	RKLTATPTPLGGMTG	1304	CDK2 (P24941)	1	1	1	1	1	1	1	Both conserved	no	N/A	1	Both conserved	1	Both conserved
T248	T248	O75533	G5E866	GSETPGATPGSKIWD	GSETPGATPGSKIWD	1304	CDK2 (P24941)	1	1	1	1	1	1	1	Both conserved	yes	1	1	Both conserved	1	Both conserved
T252	T252	P23443	Q8BSK8	HDGTVTHTFCGTIEY	HDGTVTHTFCGTIEY	525	PDK1 (O15530)	1	1	1	1	1	1	1	Both conserved	yes	31	1	Both conserved	1	Both conserved
S394	S394	P23443	Q8BSK8	TRQTPVDSPDDSTLS	TRQTPVDSPDDSTLS	525	CDK1 (P06493)	1	1	1	1	1	1	1	Both conserved	yes	13	1	Both conserved	1	Both conserved
S53	S53	P23443	Q8BSK8	EGGQLNESMDHGGVG	EGGQLNESMDHGGVG	525	NEK6 (Q9HC98)	1	1	1	1	1	1	1	Both conserved	no	N/A	1	Both conserved	1	Both conserved
T389	T412	P23443	Q8BSK8	NQVFLGFTYVAPSVL	NQVFLGFTYVAPSVL	525	MTOR (P42345)	1	1	1	1	1	1	1	Both conserved	no	N/A	1	Both conserved	1	Both conserved
T229	T252	P23443	Q8BSK8	HDGTVTHTFCGTIEY	HDGTVTHTFCGTIEY	525	PDK1 (O15530)	1	1	1	1	1	1	1	Both conserved	no	N/A	1	Both conserved	1	Both conserved
S447	S447	P23443	Q8BSK8	GSPRTPVSPVKFSPG	GSPRTPVSPVKFSPG	525	CDK1 (P06493)	1	1	1	1	1	1	1	Both conserved	yes	96	1	Both conserved	1	Both conserved
S434	S434	P23443	Q8BSK8	SFEPKIRSPRRFIGS	SFEPKIRSPRRFIGS	525	CDK1 (P06493)	1	1	1	1	1	1	1	Both conserved	yes	27	1	Both conserved	1	Both conserved
T444	T444	P23443	Q8BSK8	RFIGSPRTPVSPVKF	RFIGSPRTPVSPVKF	525	ERK2 (P28482)	1	1	1	1	1	1	1	Both conserved	yes	100	1	Both conserved	1	Both conserved
T412	T412	P23443	Q8BSK8	NQVFLGFTYVAPSVL	NQVFLGFTYVAPSVL	525	PDK1 (O15530)	1	1	1	1	1	1	1	Both conserved	yes	358	1	Both conserved	1	Both conserved
S403	S403	P23443	Q8BSK8	DDSTLSESANQVFLG	DDSTLSESANQVFLG	525	NEK6 (Q9HC98)	1	1	1	1	1	1	1	Both conserved	no	N/A	1	Both conserved	1	Both conserved
T373	T373	Q9H8V3	Q07139	VSLLSLSTPNSNRKR	VSMLSLNTPNSNRKR	913	CDK1 (P06493)	1	1	1	1	1	1	1	Both conserved	yes	3	1	Both conserved	1	Both conserved
T846	T846	Q9H8V3	Q07139	RAFSFSKTPKRALRM	RAFSFSKTPKRALRR	913	CDK1 (P06493)	1	1	1	1	1	1	1	Both conserved	no	N/A	1	Both conserved	1	Both conserved
T444	T444	Q9H8V3	Q07139	AKSSRSSTPVPPKQS	TKSSKSSTPVPSKQS	913	CDK1 (P06493)	1	1	1	1	1	1	1	Both conserved	yes	2	1	Both conserved	1	Both conserved
T359	T359	Q9H8V3	Q07139	YLYEKANTPELKKSV	YLYEKANTPELKKSV	913	PKCI (P41743)	1	1	1	1	1	1	1	Both conserved	yes	2	0	Only phosphosite conserved	1	Both conserved
S334	S334	P50549	P41164	PTYQRRGSLQLWQFL	PTYQRRGSLQLWQFL	477	PKACA (P17612)	1	1	1	1	1	1	1	Both conserved	yes	2	1	Both conserved	1	Both conserved
S216	S216	P50549	P41164	PMYQRQMSEPNIPFP	PMYQRQMSEPNIPFP	477	PKACA (P17612)	1	1	1	1	1	1	1	Both conserved	yes	3	1	Both conserved	1	Both conserved
S191	S191	P50549	P41164	HRFRRQLSEPCNSFP	HRFRRQLSEPCNSFP	477	PKACA (P17612)	1	1	1	1	1	1	1	Both conserved	yes	3	1	Both conserved	1	Both conserved
Y751	Y760	P04629	Q3UFB7	RACPPDVYAIMRGCW	RACPPEVYAIMRGCW	799	TRKA (P04629)	1	1	1	1	1	1	1	Both conserved	no	N/A	1	Both conserved	1	Both conserved
Y674	Y683	P04629	Q3UFB7	RDIYSTDYYRVGGRT	RDIYSTDYYRVGGRT	799	TRKA (P04629)	1	1	1	1	1	1	1	Both conserved	no	N/A	1	Both conserved	1	Both conserved
Y681	Y684	P04629	Q3UFB7	DIYSTDYYRVGGRTM	DIYSTDYYRVGGRTM	799	TRKA (P04629)	1	1	1	1	1	1	1	Both conserved	yes	11	1	Both conserved	1	Both conserved
Y670	Y679	P04629	Q3UFB7	FGMSRDIYSTDYYRV	FGMSRDIYSTDYYRV	799	TRKA (P04629)	1	1	1	1	1	1	1	Both conserved	no	N/A	1	Both conserved	1	Both conserved
Y675	Y684	P04629	Q3UFB7	DIYSTDYYRVGGRTM	DIYSTDYYRVGGRTM	799	TRKA (P04629)	1	1	1	1	1	1	1	Both conserved	no	N/A	1	Both conserved	1	Both conserved
Y680	Y683	P04629	Q3UFB7	RDIYSTDYYRVGGRT	RDIYSTDYYRVGGRT	799	TRKA (P04629)	1	1	1	1	1	1	1	Both conserved	yes	11	1	Both conserved	1	Both conserved
Y490	Y499	P04629	Q3UFB7	HIMENPQYFSDTCVH	HIIENPQYFSDACVH	799	TRKA (P04629)	1	1	1	1	1	1	1	Both conserved	no	N/A	1	Both conserved	1	Both conserved
Y785	Y794	P04629	Q3UFB7	QALAQAPPSYLDVLG	QALAQAPPVYLDVLG	799	TRKA (P04629)	1	1	1	1	1	1	1	Both conserved	no	N/A	1	Both conserved	1	Both conserved
Y496	Y499	P04629	Q3UFB7	HIMENPQYFSDTCVH	HIIENPQYFSDACVH	799	TRKA (P04629)	1	1	1	1	1	1	1	Both conserved	yes	21	1	Both conserved	1	Both conserved
S537	S534	O95625	G5E8B9	KRKAISKSAVQQVAQ	KRKAVPKSAVQQVAQ	1050	CHK1 (O14757)	1	1	1	1	1	1	1	Both conserved	no	N/A	1	Both conserved	1	Both conserved
S511	S508	O95625	G5E8B9	RSRLRQRSVNEGGYI	RSRLRQRSVNEGAYI	1050	CHK1 (O14757)	1	1	1	1	1	1	1	Both conserved	no	N/A	1	Both conserved	1	Both conserved
Y335	Y336	P23743	O88673	ILPPCSIYPSVLVSG	ILPPSSIYPSVLASG	730	SRC (P12931)	1	1	1	1	1	1	1	Both conserved	yes	4	1	Both conserved	1	Both conserved
S527	?	P14679	P11344	LMDKDDYHSL	LMEKEDYHSLYQSHL	533	PKCB (P05771)	0	0	0	0	0	1	1	Only kinase conserved	no	N/A	1	Only kinase conserved	1	Only kinase conserved
S523	S526	P14679	P11344	MDKDDYHSLLYQSHL	LMEKEDYHSLYQSHL	533	PKCB (P05771)	0	0	1	1	0	1	1	Only kinase conserved	no	N/A	1	Only kinase conserved	1	Only kinase conserved
S251	S251	P50548	P70459	PLSPFPVSPLAGPGS	PLSPFPVSPLAGPGS	551	ERK2 (P28482)	1	1	1	1	1	1	1	Both conserved	yes	2	1	Both conserved	1	Both conserved
T526	T529	P50548	P70459	GESGGPLTPRRVSSD	GEAGGPLTPRRVSSD	551	ERK2 (P28482)	1	1	1	1	1	1	1	Both conserved	yes	4	1	Both conserved	1	Both conserved
S246	S246	P50548	P70459	RGGPEPLSPFPVSPL	RGGPEPLSPFPVSPL	551	ERK2 (P28482)	1	1	1	1	1	1	1	Both conserved	yes	2	1	Both conserved	1	Both conserved
S161	S161	P50548	P70459	SPTEDPRSPPACSSS	SPTEDPRSPPACSSS	551	ERK2 (P28482)	1	1	1	1	1	1	1	Both conserved	yes	1	1	Both conserved	1	Both conserved
T205	T201	Q9UQF2	Q9WVI9	PLKTGEQTPPHEHIC	PLKTGEQTPPHEHIC	707	JNK1 (P45983)	1	1	1	1	1	1	1	Both conserved	no	N/A	1	Both conserved	1	Both conserved
T103	T103	Q9UQF2	Q9WVI9	LIDAAGDTPGAEDDE	LIDATGDTPGAEDDE	707	JNK2 (P45984)	1	1	1	1	1	1	1	Both conserved	yes	2	1	Both conserved	1	Both conserved
S524	S524	P09917	P48999	GMRGKKASGFPKSIK	GMRGRKSSGFPKSVK	674	PKACA (P17612)	1	1	1	1	1	1	1	Both conserved	yes	7	1	Both conserved	1	Both conserved
S664	S664	P09917	P48999	KLPYYYLSPDRIPNS	QLPYYYLSPDRIPNS	674	ERK2 (P28482)	1	1	1	1	1	1	1	Both conserved	yes	3	1	Both conserved	1	Both conserved
S272	S272	P09917	E9Q6H6	CSLERQLSLEQEVQE	CSLERQLSLEQEVQQ	642	CAMK2A (Q9UQM7)	1	1	1	1	1	1	1	Both conserved	yes	9	1	Both conserved	1	Both conserved
Y263	Y264	O95297	Q3TEW6	INKSESVVYADIRKD	INKSESVVYADIRKN	270	SRC (P12931)	1	1	1	1	1	1	1	Both conserved	yes	1	1	Both conserved	1	Both conserved
Y241	Y242	O95297	Q3TEW6	SHQGPVIYAQLDHSG	SHQGPVIYAQLDHSG	270	SRC (P12931)	1	1	1	1	1	1	1	Both conserved	yes	1	1	Both conserved	1	Both conserved
S360	S362	P20265	P31360	RKRKKRTSIEVSVKG	RKRKKRTSIEVSVKG	445	PKACA (P17612)	1	1	1	1	1	1	1	Both conserved	yes	2	1	Both conserved	1	Both conserved
S193	S185	P51587	P97929	VEVDPDMSWTSSLAT	AEVDPDMSWSSSLAT	3329	PLK1 (P53350)	1	1	1	1	1	1	1	Both conserved	yes	2	1	Both conserved	1	Both conserved
T207	T199	P51587	P97929	TPPTLSSTVLIARDE	TPPTLSSTVLIVRNE	3329	PLK1 (P53350)	1	1	1	1	1	1	1	Both conserved	no	N/A	1	Both conserved	1	Both conserved
S206	S198	P51587	P97929	ATPPTLSSTVLIARD	ATPPTLSSTVLIVRN	3329	PLK1 (P53350)	1	1	1	1	1	1	1	Both conserved	no	N/A	1	Both conserved	1	Both conserved
S205	S197	P51587	P97929	LATPPTLSSTVLIAR	LATPPTLSSTVLIVR	3329	PLK1 (P53350)	1	1	1	1	1	1	1	Both conserved	no	N/A	1	Both conserved	1	Both conserved
T203	T195	P51587	P97929	SSLATPPTLSSTVLI	SSLATPPTLSSTVLI	3329	PLK1 (P53350)	1	1	1	1	1	1	1	Both conserved	no	N/A	1	Both conserved	1	Both conserved
S1494	S1490	P16144	A2A863	TLTRDYHSLTRTEHS	TLTRDYNSLTRSEHS	1818	PKCA (P17252)	1	1	1	1	1	1	1	Both conserved	yes	2	1	Both conserved	1	Both conserved
S1356	S1358	P16144	A2A863	YSDDVLRSPASSQRP	YSDDVLRSPSGSQRP	1818	ERK1 (P27361)	1	1	1	1	1	1	1	Both conserved	yes	6	1	Both conserved	1	Both conserved
S1360	S1362	P16144	A2A863	VLRSPASSQRPSVSD	VLRSPSGSQRPSVSD	1818	PKCA (P17252)	1	1	1	1	1	1	1	Both conserved	yes	4	1	Both conserved	1	Both conserved
S1364	S1366	P16144	A2A863	PASSQRPSVSDDTGC	PSGSQRPSVSDDTGC	1818	PKACA (P17612)	1	1	1	1	1	1	1	Both conserved	yes	5	1	Both conserved	1	Both conserved
T574	T575	Q3KR16	Q8R0J1	RLVVTEDTDEDTPSM	HLVVTEDTDEDAPLV	787	PLK1 (P53350)	1	1	1	1	1	1	1	Both conserved	yes	2	1	Both conserved	1	Both conserved
S13	S13	Q16543	Q61081	VWDHIEVSDDEDETH	VWDHIEVSDDEDETH	379	CK2A1 (P68400)	1	1	1	1	1	1	1	Both conserved	yes	12	1	Both conserved	1	Both conserved
S654	S647	Q9NQA5	P69744	YVEAFKSSDKEEVQE	YVEVFKNSDKEDDQE	723	PKCA (P17252)	1	1	1	1	1	1	1	Both conserved	yes	3	1	Both conserved	1	Both conserved
T708	T702	Q9NQA5	P69744	WEILRRNTLGHLNLG	WEILRQNTLGHLNLG	723	PKACA (P17612)	1	1	1	1	1	1	1	Both conserved	yes	3	1	Both conserved	1	Both conserved
S299	S292	Q9NQA5	P69744	FLELVVSSKKKEARQ	FLELVVSSDKREARQ	723	PKCA (P17252)	1	1	1	1	1	1	1	Both conserved	yes	3	1	Both conserved	1	Both conserved
T208	T208	P62258	P62259	DAIAELDTLSEESYK	DAIAELDTLSEESYK	255	PLK2 (Q9NYY3)	1	1	1	1	1	1	1	Both conserved	no	N/A	1	Both conserved	1	Both conserved
T422	T316	Q9BUG6	Q6NS86	QVCHKAFTQTSHLKR	DVCQKQFTQKSYLKC	746	ATR (Q13535)	1	1	1	1	1	1	1	Both conserved	no	N/A	1	Both conserved	1	Both conserved
S223	S168	Q9NYZ3	S4R1J6	LLLPRGASSREIASP	LLLPRAASVRGRSIP	327	PLK1 (P53350)	0	0	1	1	0	1	1	Only kinase conserved	no	N/A	1	Only kinase conserved	1	Only kinase conserved
S435	S434	Q9NYZ3	Q8R080	VSIKRRDSYLSCKTE	RSIRRRDSCLNSKTK	741	PLK1 (P53350)	1	1	1	1	1	1	1	Both conserved	yes	1	1	Both conserved	1	Both conserved
S719	S719	Q8N122	A2ACM0	PCTPRLRSVSSYGNI	PCTPRLRSVSSYGNI	1335	P90RSK (Q15418)	1	1	1	1	1	1	1	Both conserved	no	N/A	1	Both conserved	1	Both conserved
S696	S696	Q8N122	A2ACM0	EKNYPLPSPAATEGG	EKNYALPSPATTEGG	1335	ERK1 (P27361)	1	1	1	1	1	1	1	Both conserved	yes	7	1	Both conserved	1	Both conserved
S771	S771	Q8N122	A2ACM0	SASSTLGSPENEEYI	SASSTLGSPENEEHI	1335	P38B (Q15759)	1	1	1	1	1	1	1	Both conserved	yes	2	1	Both conserved	1	Both conserved
S792	S792	Q8N122	A2ACM0	DKMRRVSSYSALNSL	DKMRRASSYSSLNSL	1335	AMPKA1 (Q13131)	1	1	1	1	1	1	1	Both conserved	no	N/A	1	Both conserved	1	Both conserved
S863	S863	Q8N122	A2ACM0	LTQSAPASPTNKGMH	LTQSAPASPTNKGVH	1335	P38B (Q15759)	1	1	1	1	1	1	1	Both conserved	yes	11	1	Both conserved	1	Both conserved
S722	S722	Q8N122	A2ACM0	PRLRSVSSYGNIRAV	PRLRSVSSYGNIRAV	1335	P90RSK (Q15418)	1	1	1	1	1	1	1	Both conserved	no	N/A	1	Both conserved	1	Both conserved
S8	S8	Q8N122	A2ACM0	MESEMLQSPLMGLGE	MESEMLQSPLLGLGE	1335	ERK1 (P27361)	1	1	1	1	1	1	1	Both conserved	no	N/A	1	Both conserved	1	Both conserved
T706	T706	Q8N122	A2ACM0	ATEGGSLTPVRDSPC	TTEGGSLTPVRDSPC	1335	CDK1 (P06493)	1	1	1	1	1	1	1	Both conserved	no	N/A	1	Both conserved	1	Both conserved
T908	T908	Q8N122	A2ACM0	LPSSRPGTAGPTGAQ	LPSGRPGTTGPAGAQ	1335	ICK (Q9UPZ9)	1	1	1	1	1	1	1	Both conserved	yes	1	1	Both conserved	1	Both conserved
S859	S859	Q8N122	A2ACM0	DTSSLTQSAPASPTN	DTSSLTQSAPASPTN	1335	MTOR (P42345)	1	1	1	1	1	1	1	Both conserved	yes	5	1	Both conserved	1	Both conserved
S721	S721	Q8N122	A2ACM0	TPRLRSVSSYGNIRA	TPRLRSVSSYGNIRA	1335	P90RSK (Q15418)	1	1	1	1	1	1	1	Both conserved	no	N/A	1	Both conserved	1	Both conserved
S640	S640	P28749	Q64701	RQDMQPLSPISVHER	RRDMQPLSPISVHER	1063	CDK2 (P24941)	1	1	1	1	1	1	1	Both conserved	yes	2	1	Both conserved	1	Both conserved
S650	S650	P28749	Q64701	SVHERYSSPAAGSAK	SVHERYSSPTAGSAK	1063	CDK2 (P24941)	1	1	1	1	1	1	1	Both conserved	yes	2	1	Both conserved	1	Both conserved
S975	S970	P28749	Q64701	HIKQQPGSPRRISQQ	HIKQQPGSPRRISQQ	1063	CDK4 (P11802)	1	1	1	1	1	1	1	Both conserved	yes	2	1	Both conserved	1	Both conserved
S964	S959	P28749	Q64701	IMDAPPLSPFPHIKQ	MMDAPPLSPFPHIKQ	1063	CDK4 (P11802)	1	1	1	1	1	1	1	Both conserved	yes	2	1	Both conserved	1	Both conserved
T369	T369	P28749	Q64701	KRSFAPSTPLTGRRY	KRSFAPSTPLTGRRY	1063	CDK4 (P11802)	1	1	1	1	1	1	1	Both conserved	yes	2	1	Both conserved	1	Both conserved
S31	S31	P35638	P35639	DLQEVLSSDEIGGTY	DLQEVLSSDENGGTY	168	CK2A1 (P68400)	1	1	1	1	1	1	1	Both conserved	yes	1	1	Both conserved	1	Both conserved
S15	S15	P35638	P35639	FTLETVSSWELEAWY	FSFGTLSSWELEAWY	168	CK2A1 (P68400)	1	1	1	1	1	1	1	Both conserved	yes	1	1	Both conserved	1	Both conserved
S30	S30	P35638	P35639	EDLQEVLSSDEIGGT	EDLQEVLSSDENGGT	168	CK2A1 (P68400)	1	1	1	1	1	1	1	Both conserved	yes	2	1	Both conserved	1	Both conserved
S14	S14	P35638	P35639	PFTLETVSSWELEAW	PFSFGTLSSWELEAW	168	CK2A1 (P68400)	1	1	1	1	1	1	1	Both conserved	yes	1	1	Both conserved	1	Both conserved
S82	S81	P35638	P35639	RTSQSPRSPDSSQSS	STSQSPHSPDSSQSS	168	P38A (Q16539)	1	1	1	1	1	1	1	Both conserved	yes	1	1	Both conserved	1	Both conserved
S79	S78	P35638	P35639	EVTRTSQSPRSPDSS	EVTSTSQSPHSPDSS	168	P38A (Q16539)	1	1	1	1	1	1	1	Both conserved	yes	1	1	Both conserved	1	Both conserved
S372	V213	P09874	Q5DTZ3	VSASPPPVTASTPAQ	VAATPPPSTASAPAA	1080	ERK2 (P28482)	1	1	0	1	0	1	1	Only kinase conserved	yes	2	1	Only kinase conserved	1	Only kinase conserved
T373	A33	P09874	J3KMQ5	ATSPAPSAASAPASV	AATPPPSTASAPAAV	287	ERK2 (P28482)	1	1	0	0	0	1	1	Only kinase conserved	yes	2	1	Only kinase conserved	1	Only kinase conserved
T101	T101	Q14194	P97427	KAALAGGTTMIIDHV	RAALVGGTTMIIDHV	572	AURA (O14965)	1	1	1	1	1	1	1	Both conserved	yes	1	1	Both conserved	1	Both conserved
Y504	Y504	Q14194	P97427	GMYDGPVYEVPATPK	GMYDGPVYEVPATPK	572	FYN (P06241)	1	1	1	1	1	1	1	Both conserved	no	N/A	1	Both conserved	1	Both conserved
S522	S522	Q14194	P97427	PAPSAKSSPSKHQPP	PAPSAKSSPSKHQPP	572	CDK5 (Q00535)	1	1	1	1	1	1	1	Both conserved	yes	2	1	Both conserved	1	Both conserved
T509	T509	Q14194	P97427	PVYEVPATPKHAAPA	PVYEVPATPKYATPA	572	CDK2 (P24941)	1	1	1	1	1	1	1	Both conserved	yes	5	1	Both conserved	1	Both conserved
T102	T102	Q14194	P97427	AALAGGTTMIIDHVV	AALVGGTTMIIDHVV	572	AURA (O14965)	1	1	1	1	1	1	1	Both conserved	yes	1	1	Both conserved	1	Both conserved
T1457	T1459	Q15648	Q925J9	HSKSPAYTPQNVDSE	HSKSPAYTPQNLDSE	1575	ERK1 (P27361)	1	1	1	1	1	1	1	Both conserved	yes	6	1	Both conserved	1	Both conserved
S1147	S1149	Q15648	Q925J9	SSQSKNSSQTGGKPG	SSQSKNSSQSGGKPG	1575	ATM (Q13315)	1	1	1	1	1	1	1	Both conserved	no	N/A	1	Both conserved	1	Both conserved
S887	S887	Q15648	Q925J9	EEYFDESSQSGDNDD	EEYFDESSQSGDNDD	1575	ATM (Q13315)	1	1	1	1	1	1	1	Both conserved	no	N/A	1	Both conserved	1	Both conserved
S816	S816	Q15648	Q925J9	DSSSSGHSQSALFDS	DSSSSGHSQSTLFDS	1575	ATM (Q13315)	1	1	1	1	1	1	1	Both conserved	no	N/A	1	Both conserved	1	Both conserved
T704	T704	Q15648	Q925J9	PDKPKHQTEDDFQRE	PEKPKHQTEDDFQRE	1575	CHK1 (O14757)	1	1	1	1	1	1	1	Both conserved	no	N/A	1	Both conserved	1	Both conserved
T1215	T1217	Q15648	Q925J9	PMKPVPGTPPSSKAK	PMKPVPGTPPSSKAK	1575	CDK2 (P24941)	1	1	1	1	1	1	1	Both conserved	no	N/A	1	Both conserved	1	Both conserved
S953	S953	Q15648	Q925J9	LMEHHSGSQSPLLTT	LMEHHSGSQGPLLTT	1575	ATM (Q13315)	1	1	1	1	1	1	1	Both conserved	no	N/A	1	Both conserved	1	Both conserved
T1032	T1032	Q15648	Q925J9	SSSNRPFTPPTSTGG	SSSNRPFTPPTSTGG	1575	ERK1 (P27361)	1	1	1	1	1	1	1	Both conserved	yes	3	1	Both conserved	1	Both conserved
S1207	S1209	Q15648	Q925J9	GGSDKLASPMKPVPG	GGSDKLASPMKPVPG	1575	CDK2 (P24941)	1	1	1	1	1	1	1	Both conserved	no	N/A	1	Both conserved	1	Both conserved
S872	S872	Q15648	Q925J9	FNPDLLNSQSQSGFG	FNPDLLNSQSQSGFG	1575	ATM (Q13315)	1	1	1	1	1	1	1	Both conserved	no	N/A	1	Both conserved	1	Both conserved
S874	S874	Q15648	Q925J9	PDLLNSQSQSGFGEE	PDLLNSQSQSGFGEE	1575	ATM (Q13315)	1	1	1	1	1	1	1	Both conserved	no	N/A	1	Both conserved	1	Both conserved
S1141	S1143	Q15648	Q925J9	SQGSSGSSQSKNSSQ	SQGSSGSSQSKNSSQ	1575	ATM (Q13315)	1	1	1	1	1	1	1	Both conserved	no	N/A	1	Both conserved	1	Both conserved
S1134	S1136	Q15648	Q925J9	LSGSMYASQGSSGSS	LSSSMYSSQGSSGSS	1575	ATM (Q13315)	1	1	1	1	1	1	1	Both conserved	no	N/A	1	Both conserved	1	Both conserved
S289	S290	O76054	Q5SQ27	VQISRGSSHQVEYEI	VQISRGSSHQVEYEI	401	PKACA (P17612)	1	1	1	1	1	1	1	Both conserved	yes	1	1	Both conserved	1	Both conserved
S322	N513	Q9NP62	Q8CDG3	NYSFPLNNLVCSYDP	NYPFPLTSWPCSFSP	1220	GSK3B (P49841)	0	1	0	1	0	1	1	Only kinase conserved	yes	2	1	Only kinase conserved	1	Only kinase conserved
S707	S571	P42226	Q91WC0	RSENESLSPEESENV	IPPYQGLSPEESVNV	594	JNK1 (P45983)	0	0	1	0	0	1	1	Only kinase conserved	yes	1	1	Only kinase conserved	1	Only kinase conserved
Y798	Y797	Q9BXP5	Q99MR6	TPQGLMPYGQPRPPI	TPQGLMPYGQPRPPI	875	SRC (P12931)	1	1	1	1	1	1	1	Both conserved	no	N/A	1	Both conserved	1	Both conserved
Y836	Y835	Q9BXP5	Q99MR6	YGAGRGNYDAFRGQG	YGAGRGNYDAFRGQG	875	SRC (P12931)	1	1	1	1	1	1	1	Both conserved	no	N/A	1	Both conserved	1	Both conserved
Y92	Y92	Q9BXP5	Q99MR6	DEHSSDPYHSGYDMP	DEHSSDPYHSGYEMP	875	SRC (P12931)	1	1	1	1	1	1	1	Both conserved	no	N/A	1	Both conserved	1	Both conserved
Y175	Y175	Q9BXP5	Q99MR6	AVKRYNDYKLDFRRQ	AVKRYNDYKLDFRRQ	875	SRC (P12931)	1	1	1	1	1	1	1	Both conserved	no	N/A	1	Both conserved	1	Both conserved
S231	S230	P49427	Q8CFI2	SCFGDEEDDSGTEES	SCFGDDEDDSGTEES	235	CK2A1 (P68400)	1	1	1	1	1	1	1	Both conserved	yes	2	1	Both conserved	1	Both conserved
S203	S203	P49427	Q8CFI2	APAPDEGSDLFYDDY	APAPDEGSDLFYDDY	235	CK2A1 (P68400)	1	1	1	1	1	1	1	Both conserved	yes	2	1	Both conserved	1	Both conserved
T233	T232	P49427	Q8CFI2	SCFGDEEDDSGTEES	SCFGDDEDDSGTEES	235	CK2A1 (P68400)	1	1	1	1	1	1	1	Both conserved	yes	2	1	Both conserved	1	Both conserved
S236	S235	P49427	Q8CFI2	SCFGDEEDDSGTEES	SCFGDDEDDSGTEES	235	CK2A1 (P68400)	1	1	1	1	1	1	1	Both conserved	yes	2	1	Both conserved	1	Both conserved
S222	S221	P49427	Q8CFI2	GEVEEADSCFGDEED	EVEEEADSCFGDDED	235	CK2A1 (P68400)	1	1	1	1	1	1	1	Both conserved	yes	2	1	Both conserved	1	Both conserved
Y125	Y125	Q92558	Q8R5H6	PIPLQETYDVCEQPP	PIPLQETYDVCEQPP	559	SRC (P12931)	1	1	1	1	1	1	1	Both conserved	yes	1	1	Both conserved	1	Both conserved
S143	S325	Q5JTV8	P70699	MDVILQPSPALTWRS	EQPPLQPSPVMTRRG	953	CDK2 (P24941)	0	0	1	1	0	1	1	Only kinase conserved	no	N/A	1	Only kinase conserved	1	Only kinase conserved
T172	T183	P54646	Q5EG47	SDGEFLRTSCGSPNY	SDGEFLRTSCGSPNY	559	TAK1 (O43318)	1	1	1	1	1	1	1	Both conserved	yes	77	1	Both conserved	1	Both conserved
S495	S492	Q15813	Q8CIV8	ELLLSYESSKMPGRE	DLLLSYESPKKPGRE	524	CDK2 (P24941)	1	1	1	1	1	1	1	Both conserved	no	N/A	1	Both conserved	1	Both conserved
T424	T424	O60941	G3UYM7	GNMTRPPTDASFNFD	GNVTRPPTDLSFNFD	626	PKACA (P17612)	1	1	1	1	1	1	1	Both conserved	no	N/A	1	Both conserved	1	Both conserved
T179	T179	O60941	G3UYM7	KEALKLPTAVFEGPS	KEVLKLPTAVFEGPS	626	PKCA (P17252)	1	1	1	1	1	1	1	Both conserved	no	N/A	1	Both conserved	1	Both conserved
T11	T11	O60941	G3UYM7	EGGNKRKTMAEKRQL	ESGNKRKTMAEKRQL	626	PKACA (P17612)	1	1	1	1	1	1	1	Both conserved	yes	1	1	Both conserved	1	Both conserved
T69	T69	O60941	G3UYM7	FRDNGLNTLDHSTEI	FRDNGLNTLDHTTEI	626	PKCA (P17252)	1	1	1	1	1	1	1	Both conserved	no	N/A	1	Both conserved	1	Both conserved
T212	T212	O60941	G3UYM7	MLNMFLDTMMADPPP	MLNMFLDTMMADPPP	626	PKCA (P17252)	1	1	1	1	1	1	1	Both conserved	no	N/A	1	Both conserved	1	Both conserved
S148	S148	P09693	P11942	GVRQSRASDKQTLLQ	GVRQSRASDKQTLLP	182	PKCA (P17252)	1	1	1	1	1	1	1	Both conserved	yes	5	1	Both conserved	1	Both conserved
S46	S46	Q9Y2X7	Q5F258	RSLGRHISIVKHLRH	RSLGRHISIVKHLRH	761	PKD3 (O94806)	1	1	1	1	1	1	1	Both conserved	yes	1	0	Only phosphosite conserved	1	Both conserved
S508	S508	Q9Y2X7	Q5F258	RRDRQAFSMYEPGSA	RRDRQAFSMYEPGSA	761	PAK1 (Q13153)	1	1	1	1	1	1	1	Both conserved	no	N/A	1	Both conserved	1	Both conserved
S700	S700	Q9Y2X7	Q5F258	PALEPVRSSLRLLNA	PALEPVRSSLRLLNA	761	PAK1 (Q13153)	1	1	1	1	1	1	1	Both conserved	yes	1	1	Both conserved	1	Both conserved
T454	T277	Q8N163	E0CXB9	AAQATSPTDEAKGHT	AAEAAPPTQEAQGET	966	ATR (Q13535)	1	1	1	1	1	1	1	Both conserved	no	N/A	1	Both conserved	1	Both conserved
T111	T111	Q9H4X1	Q9DBX1	ALLPSAVTPRKAKLG	ALLSATVTPQKAKLG	137	CDK1 (P06493)	1	1	1	1	1	1	1	Both conserved	no	N/A	1	Both conserved	1	Both conserved
S45	S65	Q9H4X1	Q9DBX1	ERMKRRSSASVSDSS	ERMKRRSSASVSDSS	137	AKT1 (P31749)	1	1	1	1	1	1	1	Both conserved	no	N/A	1	Both conserved	1	Both conserved
S16	S22	Q7Z5H3	Q8BL80	RYFTRSKSLVMGEQS	ARRARSKSLVMGEQS	702	AKT1 (P31749)	1	1	1	1	1	1	1	Both conserved	yes	1	1	Both conserved	1	Both conserved
S286	S286	O14757	O35280	TSGGMSESSSGFSKH	TSGGVSESPSGFSKH	476	CDK1 (P06493)	1	1	1	1	1	1	1	Both conserved	yes	5	1	Both conserved	1	Both conserved
S316	S316	O14757	O35280	EETVKFSSSQPEPRT	EENVKYSSSQPEPRT	476	CHK1 (O14757)	1	1	1	1	1	1	1	Both conserved	no	N/A	1	Both conserved	1	Both conserved
S280	S280	O14757	O35280	AKRPRATSGGMSESS	AKRPRVTSGGVSESP	476	AKT1 (P31749)	1	1	1	1	1	1	1	Both conserved	yes	11	1	Both conserved	1	Both conserved
S345	S345	O14757	O35280	LVQGISFSQPTCPEH	LVQGISFSQPTCPDH	476	ATR (Q13535)	1	1	1	1	1	1	1	Both conserved	yes	137	1	Both conserved	1	Both conserved
S291	S291	O14757	O35280	SESSSGFSKHIHSNL	SESPSGFSKHIQSNL	476	CHK1 (O14757)	1	1	1	1	1	1	1	Both conserved	no	N/A	1	Both conserved	1	Both conserved
S317	S317	O14757	O35280	ETVKFSSSQPEPRTG	ENVKYSSSQPEPRTG	476	ATR (Q13535)	1	1	1	1	1	1	1	Both conserved	yes	80	1	Both conserved	1	Both conserved
S296	S296	O14757	O35280	GFSKHIHSNLDFSPV	GFSKHIQSNLDFSPV	476	CHK1 (O14757)	1	1	1	1	1	1	1	Both conserved	yes	16	1	Both conserved	1	Both conserved
S301	S301	O14757	O35280	IHSNLDFSPVNNGSS	IQSNLDFSPVNSASS	476	CDK1 (P06493)	1	1	1	1	1	1	1	Both conserved	yes	5	1	Both conserved	1	Both conserved
T722	T721	O15014	Q8BZ47	FTVNPALTPAKDKKK	FTVNPALTPAKDKKK	1413	CDK2 (P24941)	1	1	1	1	1	1	1	Both conserved	no	N/A	1	Both conserved	1	Both conserved
S1435	R1433	Q01955	Q9QZS0	LKGNPGDRGTPATGT	LKGKRGDSGSPATWT	1669	COL4A3BP (Q9Y5P4)	1	1	0	1	0	1	1	Only kinase conserved	no	N/A	1	Only kinase conserved	1	Only kinase conserved
S72	S73	Q8WXE1	Q8BMG1	ILASQALSQCPVAPR	TLASQALSQCPAAAR	785	ATR (Q13535)	1	1	1	1	1	1	1	Both conserved	yes	1	1	Both conserved	1	Both conserved
S224	S224	Q8WXE1	Q8BMG1	APSVSHVSPRKGSSV	APSVSHVSPRKNPSV	785	CDK2 (P24941)	1	1	1	1	1	1	1	Both conserved	yes	1	1	Both conserved	1	Both conserved
S68	S69	Q8WXE1	Q8BMG1	EELDILASQALSQCP	EELDTLASQALSQCP	785	ATR (Q13535)	1	1	1	1	1	1	1	Both conserved	yes	1	1	Both conserved	1	Both conserved
Y502	Y501	Q9UBW7	Q9CU65	CQSCVTEYKQVGSHP	CQSCVSEYKQVGSHP	1376	FGFR1 (P11362)	1	1	1	1	1	1	1	Both conserved	no	N/A	1	Both conserved	1	Both conserved
Y595	Y594	Q9UBW7	Q9CU65	KRNSLPQYQATMPDG	KRNSLPQYQATMPDG	1376	FGFR1 (P11362)	1	1	1	1	1	1	1	Both conserved	no	N/A	1	Both conserved	1	Both conserved
Y680	Y679	Q9UBW7	Q9CU65	KLHCIVTYCEYCQEE	KLHCIVTYCEYCQEE	1376	FGFR1 (P11362)	1	1	1	1	1	1	1	Both conserved	no	N/A	1	Both conserved	1	Both conserved
Y557	Y556	Q9UBW7	Q9CU65	QCIGPNGYMEPYCST	QCIGPNGYMEPYCST	1376	FGFR1 (P11362)	1	1	1	1	1	1	1	Both conserved	no	N/A	1	Both conserved	1	Both conserved
Y683	Y682	Q9UBW7	Q9CU65	CIVTYCEYCQEEKTL	CIVTYCEYCQEEKTL	1376	FGFR1 (P11362)	1	1	1	1	1	1	1	Both conserved	no	N/A	1	Both conserved	1	Both conserved
Y605	Y604	Q9UBW7	Q9CU65	TMPDGKLYNFCNSSC	TMPDGKLYNFCNSSC	1376	FGFR1 (P11362)	1	1	1	1	1	1	1	Both conserved	no	N/A	1	Both conserved	1	Both conserved
Y729	Y728	Q9UBW7	Q9CU65	LRCVTCNYCSQLCKK	LRCVTCNYCSQLCKK	1376	FGFR1 (P11362)	1	1	1	1	1	1	1	Both conserved	no	N/A	1	Both conserved	1	Both conserved
S1303	S1303	Q13224	G3X9V4	NKLRRQHSYDTFVDL	NKLRRQHSYDTFVDL	1482	CAMK2A (Q9UQM7)	1	1	1	1	1	1	1	Both conserved	yes	34	1	Both conserved	1	Both conserved
S392	S386	P04637	P02340	RHKKTMVKKVGPDSD	RHKKLMFKTEGPDSD	387	CK2A1 (P68400)	1	1	1	1	1	1	1	Both conserved	yes	94	1	Both conserved	1	Both conserved
T387	K381	P04637	P02340	RHKKTMVKKVGPDSD	RHKKLMFKTEGPDSD	387	CHK1 (O14757)	1	1	0	1	0	1	1	Only kinase conserved	yes	4	1	Only kinase conserved	1	Only kinase conserved
T150	T144	P04637	P02340	VQLWVSATPPAGSRV	VQLWVDSTPPPGTRV	387	CK2A1 (P68400)	1	1	1	1	1	1	1	Both conserved	no	N/A	1	Both conserved	1	Both conserved
T377	T371	P04637	P02340	KTKKGQSTSRHKKTM	KSKKGQSTSRHKKLM	387	PKCA (P17252)	1	1	1	1	1	1	1	Both conserved	yes	5	1	Both conserved	1	Both conserved
S183	S177	P04637	P02340	CPHHERCSDGDGLAP	CPHHERCSDSDGLAP	387	AURB (Q96GD4)	1	1	1	1	1	1	1	Both conserved	yes	2	1	Both conserved	1	Both conserved
S313	S307	P04637	P02340	RALPTCTSASPPQKK	RALPNNTSSSPQPKK	387	CDK2 (P24941)	1	1	1	1	1	1	1	Both conserved	no	N/A	1	Both conserved	1	Both conserved
S9	S9	P04637	P02340	EESQSDISLELPLSQ	EEPQSDPSVEPPLSQ	387	CK1D (P48730)	1	1	1	1	1	1	1	Both conserved	yes	34	1	Both conserved	1	Both conserved
S20	S20	P04637	P02340	PLSQETFSGLWKLLP	PLSQETFSDLWKLLP	387	AMPKA1 (Q13131)	1	1	1	1	1	1	1	Both conserved	yes	118	1	Both conserved	1	Both conserved
S269	S263	P04637	P02340	GNLLGRDSFEVRVCA	GNLLGRNSFEVRVCA	387	DAPK1 (P53355)	1	1	1	1	1	1	1	Both conserved	yes	3	1	Both conserved	1	Both conserved
T211	T205	P04637	P02340	EYLEDRQTFRHSVVV	EYLDDRNTFRHSVVV	387	AURB (Q96GD4)	1	1	1	1	1	1	1	Both conserved	yes	1	1	Both conserved	1	Both conserved
S366	S360	P04637	P02340	SGDSRAHSSYLKTKK	PGGSRAHSSHLKSKK	387	CHK2 (O96017)	1	1	1	1	1	1	1	Both conserved	yes	5	1	Both conserved	1	Both conserved
S33	S882	P04637	Q9D5V1	AQENHVLSVVPSQVQ	LPENNVLSPLPSQAM	1207	CDK7 (P50613)	0	0	1	0	0	1	1	Only kinase conserved	yes	30	1	Only kinase conserved	1	Only kinase conserved
S376	S370	P04637	P02340	LKTKKGQSTSRHKKT	LKSKKGQSTSRHKKL	387	CDK7 (P50613)	1	1	1	1	1	1	1	Both conserved	yes	12	1	Both conserved	1	Both conserved
T284	T278	P04637	P02340	CPGRDRRTEEENFRK	CPGRDRRTEEENLRK	387	AURB (Q96GD4)	1	1	1	1	1	1	1	Both conserved	yes	1	1	Both conserved	1	Both conserved
T81	A395	P04637	F7CZ64	APAPAPPAPAAPAPG	APAPAAPTPAAPAPA	423	JNK1 (P45983)	1	1	0	0	0	1	1	Only kinase conserved	yes	9	1	Only kinase conserved	1	Only kinase conserved
T18	T18	P04637	P02340	ELPLSQETFSGLWKL	EPPLSQETFSDLWKL	387	AMPKA1 (Q13131)	1	1	1	1	1	1	1	Both conserved	yes	32	1	Both conserved	1	Both conserved
S315	S309	P04637	P02340	LPTCTSASPPQKKKP	LPNNTSSSPQPKKKP	387	AURA (O14965)	1	1	1	1	1	1	1	Both conserved	yes	39	1	Both conserved	1	Both conserved
S371	T365	P04637	P02340	AHSSYLKTKKGQSTS	AHSSHLKSKKGQSTS	387	CDK7 (P50613)	1	1	1	1	1	1	1	Both conserved	yes	4	1	Both conserved	1	Both conserved
S37	S1299	P04637	A8Y5G5	SNGQPLPSQYMNDLD	NVLSPLPSQAMDDLM	1338	CHK1 (O14757)	0	0	1	0	0	1	1	Only kinase conserved	yes	68	1	Only kinase conserved	1	Only kinase conserved
T155	S149	P04637	P02340	SATPPAGSRVRAMAI	DSTPPPGTRVRAMAI	387	CK2A1 (P68400)	1	1	1	1	1	1	1	Both conserved	yes	4	1	Both conserved	1	Both conserved
S378	S372	P04637	P02340	TKKGQSTSRHKKTMV	SKKGQSTSRHKKLMF	387	CDK7 (P50613)	1	1	1	1	1	1	1	Both conserved	yes	15	1	Both conserved	1	Both conserved
S149	A143	P04637	P02340	PVQLWVSATPPAGSR	PVQLWVDSTPPPGTR	387	CK2A1 (P68400)	1	1	0	1	0	1	1	Only kinase conserved	no	N/A	1	Only kinase conserved	1	Only kinase conserved
T55	T64	P04637	D3YX14	PASLAWLTEEPGPTE	DDIEQWFTEDPGPDE	160	TAF1 (P21675)	0	0	1	1	0	1	1	Only kinase conserved	yes	19	1	Only kinase conserved	1	Only kinase conserved
S15	S15	P04637	P02340	ISLELPLSQETFSGL	PSVEPPLSQETFSDL	387	CHK1 (O14757)	1	1	1	1	1	1	1	Both conserved	yes	401	1	Both conserved	1	Both conserved
S46	S398	P04637	D6RHK8	LEDDLKLSSDDEEGE	AMDDLMLSPDDIEQW	563	PKCD (Q05655)	0	0	1	0	0	1	1	Only kinase conserved	yes	98	1	Only kinase conserved	1	Only kinase conserved
S215	S209	P04637	P02340	DRQTFRHSVVVPYEP	DRNTFRHSVVVPYEP	387	AURA (O14965)	1	1	1	1	1	1	1	Both conserved	yes	6	1	Both conserved	1	Both conserved
S106	N100	P04637	P02340	SQKTYQGNYGFHLGF	SQKTYQGSYGFRLGF	387	AURA (O14965)	1	1	0	1	0	1	1	Only kinase conserved	yes	1	1	Only kinase conserved	1	Only kinase conserved
S314	A308	P04637	P02340	ALPTCTSASPPQKKK	ALPNNTSSSPQPKKK	387	CDK2 (P24941)	1	1	0	1	0	1	1	Only kinase conserved	no	N/A	1	Only kinase conserved	1	Only kinase conserved
S358	S358	O76090	O88870	SARSRRHSFMGSTFN	SAQFRRASFMGSTFN	551	PKCD (Q05655)	1	1	1	1	1	1	1	Both conserved	yes	2	1	Both conserved	1	Both conserved
S149	S149	P31645	Q60857	YHRNGCISIWKKICP	YHRNGCISIWRKICP	630	PKCA (P17252)	1	1	1	1	1	1	1	Both conserved	no	N/A	1	Both conserved	1	Both conserved
T603	T603	P31645	Q60857	RLISTPGTLKERIIK	RLIITPGTFKERIIK	630	PKCA (P17252)	1	1	1	1	1	1	1	Both conserved	no	N/A	1	Both conserved	1	Both conserved
T276	T276	P31645	Q60857	SIWKGVKTSGKVVWV	SIWKGVKTSGKVVWV	630	PKG1 (Q13976)	1	1	1	1	1	1	1	Both conserved	yes	6	1	Both conserved	1	Both conserved
S13	S13	P31645	Q60857	LNSQKVLSECKDKED	LNSQKQLSACEDGED	630	CAMK2A (Q9UQM7)	1	1	1	1	1	1	1	Both conserved	no	N/A	1	Both conserved	1	Both conserved
S277	S277	P31645	Q60857	IWKGVKTSGKVVWVT	IWKGVKTSGKVVWVT	630	PKCA (P17252)	1	1	1	1	1	1	1	Both conserved	no	N/A	1	Both conserved	1	Both conserved
T616	T616	P31645	Q60857	IKSITPETPTEIPCG	IKSITPETPTEIPCG	630	ERK1 (P27361)	1	1	1	1	1	1	1	Both conserved	yes	2	1	Both conserved	1	Both conserved
S1369	S1370	Q9NTI5	F8WHU5	SAVESTQSTPQKGRG	SAIESTQSTPQKGRG	1449	CDK2 (P24941)	1	1	1	1	1	1	1	Both conserved	no	N/A	1	Both conserved	1	Both conserved
T1370	T1371	Q9NTI5	F8WHU5	AVESTQSTPQKGRGR	AIESTQSTPQKGRGR	1449	CDK1 (P06493)	1	1	1	1	1	1	1	Both conserved	no	N/A	1	Both conserved	1	Both conserved
Y490	Y490	O15056	F8WHD8	LLLVGDVYNEESTDK	LLLVGDVYGEEVADK	1479	SRC (P12931)	1	1	1	1	1	1	1	Both conserved	no	N/A	1	Both conserved	1	Both conserved
S182	S182	Q9Y248	Q9D600	RTNLQPSESTQSQDF	RTNLQPLESTQSQDF	185	ATR (Q13535)	1	1	1	1	1	1	1	Both conserved	no	N/A	1	Both conserved	1	Both conserved
S27	T27	P22234	Q9DCL9	EVYELLDTPGRVLLQ	EVYELLDSPGKVLLQ	425	CDK1 (P06493)	1	1	1	1	1	1	1	Both conserved	no	N/A	1	Both conserved	1	Both conserved
S27	S27	P53539	P13346	SAESQYLSSVDSFGS	SAESQYLSSVDSFGS	338	CK2A1 (P68400)	1	1	1	1	1	1	1	Both conserved	yes	4	1	Both conserved	1	Both conserved
T127	T127	P49760	E9Q5Y1	RRRRRSRTFSRSSSQ	RRRRRSRTFSRSSSQ	500	AKT1 (P31749)	1	1	1	1	1	1	1	Both conserved	yes	1	1	Both conserved	1	Both conserved
S34	S34	P49760	E9Q5Y1	HKRRRSRSWSSSSDR	HKRRRSRSWSSSSDR	500	AKT1 (P31749)	1	1	1	1	1	1	1	Both conserved	yes	1	1	Both conserved	1	Both conserved
S209	S209	P21397	Q64133	GGTSRIFSVTNGGQE	GGTTRIFSVTNGGQE	526	P38A (Q16539)	1	1	1	1	1	1	1	Both conserved	yes	2	1	Both conserved	1	Both conserved
S601	S473	Q9Y253	Z4YK94	EMNGGHSSQTMVSGS	EMDLAHNSQSMHASS	638	ATR (Q13535)	0	0	1	0	0	1	1	Only kinase conserved	yes	2	1	Only kinase conserved	1	Only kinase conserved
S758	S757	O75385	O70405	PVVFTVGSPPSGATP	PVVFTVGSPPSGSTP	1051	MTOR (P42345)	1	1	1	1	1	1	1	Both conserved	yes	31	1	Both conserved	1	Both conserved
S638	S637	O75385	O70405	FDFPKTPSSQNLLTL	FDFPKTPSSQNLLAL	1051	AMPKA1 (Q13131)	1	1	1	1	1	1	1	Both conserved	yes	1	1	Both conserved	1	Both conserved
T46	T44	P55017	P59158	SSQPSHLTHGSTLYM	SSHPSHLTHSSTFCM	1002	STLK3 (Q9UEW8)	1	1	1	1	1	1	1	Both conserved	no	N/A	1	Both conserved	1	Both conserved
T55	T53	P55017	P59158	GSTLYMRTFGYNTID	SSTFCMRTFGYNTID	1002	STLK3 (Q9UEW8)	1	1	1	1	1	1	1	Both conserved	yes	23	1	Both conserved	1	Both conserved
T60	T58	P55017	P59158	MRTFGYNTIDVVPAY	MRTFGYNTIDVVPTY	1002	STLK3 (Q9UEW8)	1	1	1	1	1	1	1	Both conserved	yes	22	1	Both conserved	1	Both conserved
S73	S71	P55017	P59158	AYEHYANSALPGEPR	TYEHYANSTQPGEPR	1002	OSR1 (O95747)	1	1	1	1	1	1	1	Both conserved	yes	14	1	Both conserved	1	Both conserved
T32	T1646	Q9HC16	E9PXF8	GPQSQRKTVWPCYDD	PILSRRNTVWLCYEV	1872	PKACA (P17612)	0	0	1	0	0	1	1	Only kinase conserved	yes	2	1	Only kinase conserved	1	Only kinase conserved
S1039	S1039	O00329	Q3UDT3	KVNWLAHNVSKDNRQ	KVNWLAHNVSKDNRQ	1044	PIK3CD (O00329)	1	1	1	1	1	1	1	Both conserved	yes	2	1	Both conserved	1	Both conserved
S205	S205	P09497	Q6IRU5	LCDFNPKSSKQCKDV	LCDFNPKSSKQCKDV	229	GRK2 (P25098)	1	1	1	1	1	1	1	Both conserved	yes	1	1	Both conserved	1	Both conserved
S731	S744	O94806	Q62101	ARIIGEKSFRRSVVG	ARIIGEKSFRRSVVG	918	PKCA (P17252)	1	1	1	1	1	1	1	Both conserved	yes	3	1	Both conserved	1	Both conserved
S187	S187	P60880	P60879	RIMEKADSNKTRIDE	RIMEKADSNKTRIDE	206	PKCA (P17252)	1	1	1	1	1	1	1	Both conserved	yes	13	1	Both conserved	1	Both conserved
T646	T645	O60237	Q8BG95	ARQTRRSTQGVTLTD	ARQTRRSTQGVTLTD	976	ROCK1 (Q13464)	1	1	1	1	1	1	1	Both conserved	yes	2	1	Both conserved	1	Both conserved
Y303	Y303	Q99952	Q61152	LQDTSPHYQNLKENC	LQNASPHYQNIKENC	453	TEC (P42680)	1	1	1	1	1	1	1	Both conserved	yes	1	1	Both conserved	1	Both conserved
Y389	Y8	Q99952	D3YVT5	MAAREELYSKVTPRR	SAEEAPLYSKVTPRA	116	TEC (P42680)	0	0	1	0	0	1	1	Only kinase conserved	yes	1	1	Only kinase conserved	1	Only kinase conserved
Y281	Y281	Q99952	Q61152	AVQTEEQYRFLYHTV	AVQTEEQYRFLYHTV	453	TEC (P42680)	1	1	1	1	1	1	1	Both conserved	yes	1	1	Both conserved	1	Both conserved
Y354	Y354	Q99952	Q61152	TLPMADTYAVVQKRG	GHAMADTYAVVQKRG	453	TEC (P42680)	1	1	1	1	1	1	1	Both conserved	yes	1	1	Both conserved	1	Both conserved
T46	T45	Q13541	Q60876	GGTLFSTTPGGTRII	GGTLFSTTPGGTRII	117	GSK3B (P49841)	1	1	1	1	1	1	1	Both conserved	yes	113	1	Both conserved	1	Both conserved
S44	S43	Q13541	Q60876	TPGGTLFSTTPGGTR	TPGGTLFSTTPGGTR	117	MTOR (P42345)	1	1	1	1	1	1	1	Both conserved	no	N/A	1	Both conserved	1	Both conserved
T70	T69	Q13541	Q60876	RNSPVAKTPPKDLPA	RNSPVTKTPPRDLPT	117	CDK1 (P06493)	1	1	1	1	1	1	1	Both conserved	yes	45	1	Both conserved	1	Both conserved
S112	S111	Q13541	Q60876	DKRAGGEESQFEMDI	DKRAGGEESQFEMDI	117	CK2A1 (P68400)	1	1	1	1	1	1	1	Both conserved	yes	5	1	Both conserved	1	Both conserved
T37	T36	Q13541	Q60876	PPGDYSTTPGGTLFS	PPGDYSTTPGGTLFS	117	GSK3B (P49841)	1	1	1	1	1	1	1	Both conserved	yes	112	1	Both conserved	1	Both conserved
S94	S93	Q13541	Q60876	DEPPMQASQSQLPSS	DEPPMEASQSHLRNS	117	ATM (Q13315)	1	1	1	1	1	1	1	Both conserved	no	N/A	1	Both conserved	1	Both conserved
T50	T49	Q13541	Q60876	FSTTPGGTRIIYDRK	FSTTPGGTRIIYDRK	117	CK1E (P49674)	1	1	1	1	1	1	1	Both conserved	yes	2	1	Both conserved	1	Both conserved
T41	T40	Q13541	Q60876	YSTTPGGTLFSTTPG	YSTTPGGTLFSTTPG	117	CK1E (P49674)	1	1	1	1	1	1	1	Both conserved	yes	2	1	Both conserved	1	Both conserved
S65	S64	Q13541	Q60876	FLMECRNSPVAKTPP	FLMECRNSPVTKTPP	117	ERK1 (P27361)	1	1	1	1	1	1	1	Both conserved	yes	75	1	Both conserved	1	Both conserved
S101	S100	Q13541	Q60876	SQSQLPSSPEDKRAG	SQSHLRNSPEDKRAG	117	DYRK2 (Q92630)	1	1	1	1	1	1	1	Both conserved	no	N/A	1	Both conserved	1	Both conserved
T529	T529	Q14839	E9QAS5	PPDADPNTPSPKPLE	PPDADPNTPSPKPLE	1922	CDK2 (P24941)	1	1	1	1	1	1	1	Both conserved	no	N/A	1	Both conserved	1	Both conserved
S1349	S1349	Q14839	E9QAS5	QVNYNDGSQEDRDWQ	QVNYNDGSQEDRDWQ	1922	ATM (Q13315)	1	1	1	1	1	1	1	Both conserved	yes	1	1	Both conserved	1	Both conserved
S531	S531	Q14839	E9QAS5	DADPNTPSPKPLEGR	DADPNTPSPKPLEGR	1922	CDK2 (P24941)	1	1	1	1	1	1	1	Both conserved	no	N/A	1	Both conserved	1	Both conserved
S193	S186	O15519	Q8R4I4	LQAATEKSLRMEAVL	LQAAIQKSLKDPSNN	468	PKCA (P17252)	0	0	1	1	0	1	1	Only kinase conserved	yes	1	1	Only kinase conserved	1	Only kinase conserved
S273	S278	O15519	O35732	YLQETFTSLGYHIQL	LLRDTFTSLGYEVQK	484	AKT1 (P31749)	1	1	1	1	1	1	1	Both conserved	yes	1	1	Both conserved	1	Both conserved
S72	S72	Q9NQS7	Q9WU62	RRKKRRVSNIQDENR	RRKKRRISYVQDENR	880	AURB (Q96GD4)	1	1	1	1	1	1	1	Both conserved	no	N/A	1	Both conserved	1	Both conserved
S893	S861	Q9NQS7	Q9WU62	TRYHKRTSSAVWNSP	PRYHKRTSSAVWNSP	880	AURB (Q96GD4)	1	1	1	1	1	1	1	Both conserved	yes	7	1	Both conserved	1	Both conserved
S518	S493	Q9NQS7	Q9WU62	SRSSVMKSFIKRNTP	APRSVMKSFIKRNTP	880	AURB (Q96GD4)	1	1	1	1	1	1	1	Both conserved	no	N/A	1	Both conserved	1	Both conserved
T494	T468	Q9NQS7	Q9WU62	KVVRPLRTFLHTVQK	KVVRPLRTFLHTVQR	880	AURB (Q96GD4)	1	1	1	1	1	1	1	Both conserved	no	N/A	1	Both conserved	1	Both conserved
S899	S867	Q9NQS7	Q9WU62	TSSAVWNSPPLKATM	TSSAVWNSPPLQGAR	880	AURB (Q96GD4)	1	1	1	1	1	1	1	Both conserved	no	N/A	1	Both conserved	1	Both conserved
S894	S862	Q9NQS7	Q9WU62	RYHKRTSSAVWNSPP	RYHKRTSSAVWNSPP	880	AURB (Q96GD4)	1	1	1	1	1	1	1	Both conserved	yes	9	1	Both conserved	1	Both conserved
T892	T860	Q9NQS7	Q9WU62	KTRYHKRTSSAVWNS	KPRYHKRTSSAVWNS	880	AURB (Q96GD4)	1	1	1	1	1	1	1	Both conserved	yes	2	1	Both conserved	1	Both conserved
T59	T59	Q9NQS7	Q9WU62	EPELMPKTPSQKNRR	EPELMPKTPSQKNRR	880	AURB (Q96GD4)	1	1	1	1	1	1	1	Both conserved	yes	7	1	Both conserved	1	Both conserved
S70	S70	P10415	P10417	RDMAARTSPLRPLVA	RDPVARTSPLQTPAA	236	PKCA (P17252)	0	0	1	1	0	1	1	Only kinase conserved	yes	38	1	Only kinase conserved	1	Only kinase conserved
T56	T524	P10415	Q8BZ03	APSAPGHTPHRQASL	FSSQPGHTPHPAASR	875	ERK1 (P27361)	1	0	1	0	0	1	1	Only kinase conserved	yes	11	1	Only kinase conserved	1	Only kinase conserved
S87	S84	P10415	P10417	ATAGPALSPVPPVVH	AAAGPALSPVPPVVH	236	ERK1 (P27361)	1	1	1	1	1	1	1	Both conserved	yes	19	1	Both conserved	1	Both conserved
T74	T850	P10415	Q91XT4	EVISSLQTPAAPRVP	ARTSPLQTPAAPGAA	1051	ERK1 (P27361)	0	0	1	0	0	1	1	Only kinase conserved	yes	4	1	Only kinase conserved	1	Only kinase conserved
T69	T1106	P10415	E9QKH0	SRHPSSRTSPLTSPT	SRDPVARTSPLQTPA	1536	JNK1 (P45983)	1	1	1	0	0	1	1	Only kinase conserved	yes	8	1	Only kinase conserved	1	Only kinase conserved
S410	S410	Q9UKG1	Q8K3H0	SFQQRHESLRPGGQS	SFQQRHESLRPAAGQ	707	PKACA (P17612)	1	1	1	1	1	1	1	Both conserved	yes	2	1	Both conserved	1	Both conserved
S92	S93	O43623	P97469	RVSPPPSSDTSSKDH	RVSPPPPSDTSSKDH	269	GSK3B (P49841)	1	1	1	1	1	1	1	Both conserved	yes	2	1	Both conserved	1	Both conserved
S96	S97	O43623	P97469	PPSSDTSSKDHSGSE	PPPSDTSSKDHSGSE	269	GSK3B (P49841)	1	1	1	1	1	1	1	Both conserved	yes	2	1	Both conserved	1	Both conserved
S104	S105	O43623	P97469	KDHSGSESPISDEEE	KDHSGSESPISDEEE	269	GSK3B (P49841)	1	1	1	1	1	1	1	Both conserved	yes	4	1	Both conserved	1	Both conserved
S100	S101	O43623	P97469	DTSSKDHSGSESPIS	DTSSKDHSGSESPIS	269	GSK3B (P49841)	1	1	1	1	1	1	1	Both conserved	yes	2	1	Both conserved	1	Both conserved
T382	T383	P32121	Q91YI4	EFDTNYATDDDIVFE	EFDTNYATDDDIVFE	410	CK2A1 (P68400)	1	1	1	1	1	1	1	Both conserved	no	N/A	1	Both conserved	1	Both conserved
T183	T183	Q06830	P35700	GWKPGSDTIKPDVNK	GWKPGSDTIKPDVQK	199	MST1 (Q13043)	1	1	1	1	1	1	1	Both conserved	yes	1	1	Both conserved	1	Both conserved
T18	T18	Q06830	P35700	PAPNFKATAVMPDGQ	PAPNFKATAVMPDGQ	199	MST1 (Q13043)	1	1	1	1	1	1	1	Both conserved	no	N/A	1	Both conserved	1	Both conserved
S32	S32	Q06830	P35700	QFKDISLSEYKGKYV	QFKDISLSDYKGKYV	199	PBK (Q96KB5)	1	1	1	1	1	1	1	Both conserved	yes	1	1	Both conserved	1	Both conserved
Y194	Y194	Q06830	P35700	KPDVNKSKEYFSKQK	KPDVQKSKEYFSKQK	199	LCK (P06239)	1	1	1	1	1	1	1	Both conserved	yes	1	1	Both conserved	1	Both conserved
T90	T90	Q06830	P35700	CHLAWINTPKKQGGL	CHLAWVNTPKKQGGL	199	CDK1 (P06493)	1	1	1	1	1	1	1	Both conserved	yes	4	1	Both conserved	1	Both conserved
S788	S786	Q08345	Q03146	KIADFGMSRNLYAGD	KIADFGMSRNLYAGD	911	NEK6 (Q9HC98)	1	1	1	1	1	1	1	Both conserved	no	N/A	1	Both conserved	1	Both conserved
S202	S202	Q9UQR1	Q61624	GEKPFQCSQCDMRFI	GEKPFQCSQCDMRFI	794	ATM (Q13315)	1	1	1	1	1	1	1	Both conserved	no	N/A	1	Both conserved	1	Both conserved
S60	S57	Q7L5N1	O88545	DHWIRMRSQEGRPMQ	DHWIRMRSQEGRPVQ	324	AKT1 (P31749)	1	1	1	1	1	1	1	Both conserved	yes	3	1	Both conserved	1	Both conserved
S1851	S185	Q5UIP0	P97817	EKITSLQSQQSPDEE	SEAMSLESQESPNEN	455	ATM (Q13315)	0	0	1	0	0	1	1	Only kinase conserved	no	N/A	1	Only kinase conserved	1	Only kinase conserved
S2205	S2153	Q5UIP0	Q6PR54	VNKIRRVSFADPIYQ	VNKVRRVSFADPIYQ	2419	CHK1 (O14757)	1	1	1	1	1	1	1	Both conserved	no	N/A	1	Both conserved	1	Both conserved
Y284	Y309	P37173	Q62312	KIFPYEEYSSWKTEK	KIFPYEEYASWKTEK	592	SRC (P12931)	1	1	1	1	1	1	1	Both conserved	yes	3	1	Both conserved	1	Both conserved
S416	S441	P37173	Q62312	SVDDLANSGQVGTAR	SVDDLANSGQVGTAR	592	TGFBR2 (P37173)	1	1	1	1	1	1	1	Both conserved	yes	1	1	Both conserved	1	Both conserved
S213	S238	P37173	Q62312	PRKLMDFSDNCAIIL	TRKLMEFSEHCAIIL	592	TGFBR2 (P37173)	1	1	1	1	1	1	1	Both conserved	yes	1	1	Both conserved	1	Both conserved
S409	S434	P37173	Q62312	LRLDPTLSVDDLANS	LRLDPTLSVDDLANS	592	TGFBR2 (P37173)	1	1	1	1	1	1	1	Both conserved	yes	1	1	Both conserved	1	Both conserved
Y336	Y361	P37173	Q62312	AKGNLQEYLTRHVIS	AKGNLQEYLTRHVIS	592	TGFBR2 (P37173)	1	1	1	1	1	1	1	Both conserved	yes	3	1	Both conserved	1	Both conserved
Y259	Y284	P37173	Q62312	KGRFAEVYKAKLKQN	KGRFAEVYKAKLKQN	592	TGFBR2 (P37173)	1	1	1	1	1	1	1	Both conserved	yes	2	1	Both conserved	1	Both conserved
Y424	Y449	P37173	Q62312	GQVGTARYMAPEVLE	GQVGTARYMAPEVLE	592	TGFBR2 (P37173)	1	1	1	1	1	1	1	Both conserved	yes	2	1	Both conserved	1	Both conserved
S181	S181	Q01995	P37804	VIGLQMGSNRGASQA	VIGLQMGSNRGASQA	201	PKCA (P17252)	1	1	1	1	1	1	1	Both conserved	yes	3	1	Both conserved	1	Both conserved
S67	S71	Q13233	F8VQ72	RQLRKVRSVELDQLP	RQLRKVRSVELDQLP	1493	PAK1 (Q13153)	1	1	1	1	1	1	1	Both conserved	yes	2	1	Both conserved	1	Both conserved
Y104	Y105	P43351	G5E879	DLNNGKFYVGVCAFV	DLNNGKFYVGVCAFV	419	BCRABL1 (A9UF07)	1	1	1	1	1	0	0	Only phosphosite conserved	yes	3	0	Only phosphosite conserved	0	Only phosphosite conserved
S463	S451	Q8NFH8	B9EI38	RPRSRSYSSTSIEEA	RPRSRSYSSTSIEEA	648	CDK1 (P06493)	1	1	1	1	1	1	1	Both conserved	yes	1	1	Both conserved	1	Both conserved
S372	T317	Q9NP87	E9PYI6	IFLHSCETPTRLPLS	HQHSCCESPTRLAQQ	453	CDK2 (P24941)	0	0	1	1	0	1	1	Only kinase conserved	yes	1	1	Only kinase conserved	1	Only kinase conserved
S184	S184	Q86TB9	Q3TC46	STSPIIGSPPVRAVP	STSPIIGSPPVRAVP	770	MTOR (P42345)	1	1	1	1	1	1	1	Both conserved	no	N/A	1	Both conserved	1	Both conserved
S179	S179	Q86TB9	Q3TC46	ALPRRSTSPIIGSPP	ALPRRSTSPIIGSPP	770	MTOR (P42345)	1	1	1	1	1	1	1	Both conserved	no	N/A	1	Both conserved	1	Both conserved
S378	S378	P53804	G5E8T2	AYIPRNSSAPAFRTS	AYTPRSLSAPIFTTS	1979	AKT1 (P31749)	1	1	1	1	1	1	1	Both conserved	yes	1	1	Both conserved	1	Both conserved
S795	S104	Q86VM9	Q02085	GKSSQPPSPPSPAPS	GKSSQQPSTPQQAPP	264	CDK2 (P24941)	1	1	1	0	0	1	1	Only kinase conserved	no	N/A	1	Only kinase conserved	1	Only kinase conserved
S618	P614	Q86VM9	Q0P678	TPSPHRPPVRTKGEP	TPSPHRPSIRTKGEP	948	CDK2 (P24941)	1	1	0	1	0	1	1	Only kinase conserved	no	N/A	1	Only kinase conserved	1	Only kinase conserved
S613	S609	Q86VM9	Q0P678	PSPSPTPSPHRPPVR	PSPSPTPSPHRPSIR	948	CDK2 (P24941)	1	1	1	1	1	1	1	Both conserved	no	N/A	1	Both conserved	1	Both conserved
T796	A150	Q86VM9	H3BJJ9	KASQQAAAPQPAVPG	KSSQQPSTPQQAPPG	241	CDK2 (P24941)	1	1	0	0	0	1	1	Only kinase conserved	no	N/A	1	Only kinase conserved	1	Only kinase conserved
S1200	S99	Q9P2D0	H3BLQ3	VRSLHSESSMSLRST	ASSLHSVSSKSFRDF	228	PKCB (P05771)	0	0	1	0	0	1	1	Only kinase conserved	yes	1	1	Only kinase conserved	1	Only kinase conserved
S1203	S1202	Q9P2D0	Q6ZPR6	LHSPLSRSFRDFLLE	LHSVSSKSFRDFLLE	1352	PKCB (P05771)	1	1	1	1	1	1	1	Both conserved	yes	1	1	Both conserved	1	Both conserved
Y507	Y507	P11413	Q00612	GFQYEGTYKWVNPHK	GFQYEGTYKWVNPHK	515	SRC (P12931)	1	1	1	1	1	1	1	Both conserved	yes	1	1	Both conserved	1	Both conserved
Y428	Y428	P11413	Q00612	DLTYGNRYKNVKLPD	DLTYGNRYKNVKLPD	515	SRC (P12931)	1	1	1	1	1	1	1	Both conserved	yes	1	1	Both conserved	1	Both conserved
S210	S180	P11413	Q00612	FGRDLQSSNQLSNHI	FGRDLQSSDRLSNHI	515	PKCD (Q05655)	1	1	1	1	1	1	1	Both conserved	no	N/A	1	Both conserved	1	Both conserved
T266	T236	P11413	Q00612	NIACVILTFKEPFGT	NIACVILTFKEPFGT	515	PKCD (Q05655)	1	1	1	1	1	1	1	Both conserved	no	N/A	1	Both conserved	1	Both conserved
T135	T135	Q9Y3C5	Q9QYK7	DWLMRSFTCPSCMEP	DWLMRSFTCPSCMEP	154	AKT1 (P31749)	1	1	1	1	1	1	1	Both conserved	yes	1	1	Both conserved	1	Both conserved
S149	S149	Q13163	Q9WVS7	SNSLKKSSAELRKIL	SNSLKKSSAELKKIL	448	ERK5 (Q13164)	1	1	1	1	1	1	1	Both conserved	no	N/A	1	Both conserved	1	Both conserved
S129	S129	Q13163	Q9WVS7	VNTRAGPSQHTSPVV	VNTRAGPSQHSSPAV	448	ERK5 (Q13164)	1	1	1	1	1	1	1	Both conserved	no	N/A	1	Both conserved	1	Both conserved
S137	S137	Q13163	Q9WVS7	QHTSPVVSDSLPSNS	QHSSPAVSDSLPSNS	448	ERK5 (Q13164)	1	1	1	1	1	1	1	Both conserved	no	N/A	1	Both conserved	1	Both conserved
S142	S142	Q13163	Q9WVS7	VVSDSLPSNSLKKSS	AVSDSLPSNSLKKSS	448	ERK5 (Q13164)	1	1	1	1	1	1	1	Both conserved	no	N/A	1	Both conserved	1	Both conserved
Y4	Y4	P06493	P11440	MEDYIKIEKIGEGTY	MEDYTKIEKIGEGTY	297	PKR (P19525)	1	1	1	1	1	1	1	Both conserved	yes	1	1	Both conserved	1	Both conserved
T161	T161	P06493	P11440	GIPIRVYTHEVVTLW	GIPIRVYTHEVVTLW	297	CDK7 (P50613)	1	1	1	1	1	1	1	Both conserved	yes	24	1	Both conserved	1	Both conserved
Y15	Y15	P06493	P11440	EKIGEGTYGVVYKGR	EKIGEGTYGVVYKGR	297	HER2 (P04626)	1	1	1	1	1	1	1	Both conserved	yes	149	1	Both conserved	1	Both conserved
S208	S208	P06493	P11440	KPLFHGDSEIDQLFR	KPLFHGDSEIDQLFR	297	CHK1 (O14757)	1	1	1	1	1	1	1	Both conserved	no	N/A	1	Both conserved	1	Both conserved
T14	T14	P06493	P11440	IEKIGEGTYGVVYKG	IEKIGEGTYGVVYKG	297	MYT1 (Q99640)	1	1	1	1	1	1	1	Both conserved	yes	23	1	Both conserved	1	Both conserved
S39	S39	P06493	P11440	MKKIRLESEEEGVPS	MKKIRLESEEEGVPS	297	CK2A1 (P68400)	1	1	1	1	1	1	1	Both conserved	yes	2	1	Both conserved	1	Both conserved
S11	S382	O43315	Q6NZI9	RCNLCGKSFTQRYVL	EGAEKGKSFKQRLVL	655	PKCZ (Q05513)	0	0	1	0	0	1	1	Only kinase conserved	yes	2	1	Only kinase conserved	1	Only kinase conserved
S222	S222	O43315	Q9JJJ3	MNPARDLSPRLFTAL	MNPARDLSPRLFTAL	295	PKCZ (Q05513)	1	1	1	1	1	1	1	Both conserved	yes	2	1	Both conserved	1	Both conserved
S150	S150	P42574	P70677	FRGDYCRSLTGKPKL	FRGDRCRSLTGKPKL	277	P38A (Q16539)	1	1	1	1	1	1	1	Both conserved	yes	1	1	Both conserved	1	Both conserved
S252	S243	P33241	P19973	PKLSRQPSIELPSMA	PKLARQASIELPSMA	330	MAPKAPK2 (P49137)	1	1	1	1	1	1	1	Both conserved	yes	3	1	Both conserved	1	Both conserved
S624	S693	Q86VP1	Q3UKC1	RPPVRVPSWEDNVVC	RPPVRVPSWGLEDNV	814	IKKA (O15111)	1	0	1	1	0	1	1	Only kinase conserved	no	N/A	1	Only kinase conserved	1	Only kinase conserved
S593	F135	Q86VP1	P47856	NYKDLKKFLESKGYD	NYKELKRSLENPAER	697	IKKA (O15111)	0	0	0	0	0	1	1	Only kinase conserved	no	N/A	1	Only kinase conserved	1	Only kinase conserved
S578	S558	P10275	P19091	YGALTCGSCKVFFKR	YGALTCGSCKVFFKR	899	PKCA (P17252)	1	1	1	1	1	1	1	Both conserved	no	N/A	1	Both conserved	1	Both conserved
S81	Q2096	P10275	A2AGH8	QQQQQQQQPHQQQQQ	QQQQQETSPRQQQQQ	2157	CDK1 (P06493)	1	1	0	0	0	1	1	Only kinase conserved	no	N/A	1	Only kinase conserved	1	Only kinase conserved
Y223	Y218	P10275	P19091	PSSSKDSYLGGNSTI	PTSSKDNYLGGTSTI	899	FER (P16591)	1	1	1	1	1	1	1	Both conserved	no	N/A	0	Only phosphosite conserved	1	Both conserved
S650	S591	P10275	H3BKW8	SGASASTSPSEKTTP	GEASSTTSPTEETTQ	685	ERK1 (P27361)	0	1	1	1	0	1	1	Only kinase conserved	no	N/A	1	Only kinase conserved	1	Only kinase conserved
Y534	Y514	P10275	P19091	MENYSGPYGDMRLDS	MDSYSGPYGDMRLET	899	SRC (P12931)	1	1	1	1	1	1	1	Both conserved	no	N/A	1	Both conserved	1	Both conserved
Y267	Y262	P10275	P19091	QLRGDCMYASLLGGP	QLRGDCMYAPLLGVP	899	ACK (Q07912)	1	1	1	1	1	1	1	Both conserved	no	N/A	1	Both conserved	1	Both conserved
S515	S495	P10275	P19091	VNRVPYPSPNCVKSE	VSRVPYPSPTCVKSE	899	CDK7 (P50613)	1	1	1	1	1	1	1	Both conserved	no	N/A	1	Both conserved	1	Both conserved
S291	S3600	P10275	D3Z667	LLNEATGSLLDDVQL	PLAECKGSLLDDSAG	4462	AURA (O14965)	0	0	1	0	0	1	1	Only kinase conserved	no	N/A	1	Only kinase conserved	1	Only kinase conserved
S213	T208	P10275	P19091	SARAREATGAPSSSK	SGRAREASGAPTSSK	899	AKT1 (P31749)	1	1	1	1	1	1	1	Both conserved	no	N/A	1	Both conserved	1	Both conserved
T280	T275	P10275	P19091	GPPAVRPTPCAPLPE	VPPAVRPTPCAPLAE	899	AURA (O14965)	1	1	1	1	1	1	1	Both conserved	no	N/A	1	Both conserved	1	Both conserved
Y363	Y358	P10275	P19091	AYQNRDYYNFPLALS	AYQSRDYYNFPLALA	899	ACK (Q07912)	1	1	1	1	1	1	1	Both conserved	no	N/A	1	Both conserved	1	Both conserved
S791	S771	P10275	P19091	CVRMRHLSQEFGWLQ	CVRMRHLSQEFGWLQ	899	AKT1 (P31749)	1	1	1	1	1	1	1	Both conserved	no	N/A	1	Both conserved	1	Both conserved
S54	S54	P29353	P98083	PPLPGDDSPTTLCSF	PPLPGDDSPTTLCSF	579	P38A (Q16539)	1	1	1	1	1	1	1	Both conserved	yes	1	1	Both conserved	1	Both conserved
Y272	Y423	P29353	P98083	ELFDDPSYVNIQNLD	ELFDDPSYVNVQNLD	579	SRC (P12931)	1	1	1	0	0	1	1	Only kinase conserved	no	N/A	1	Only kinase conserved	1	Only kinase conserved
Y410	Y516	P29353	P98083	STTTPGQYVLTGLQS	STTTPGQYVLTGLQS	579	JAK3 (P52333)	1	1	1	1	1	1	1	Both conserved	no	N/A	1	Both conserved	1	Both conserved
Y317	Y423	P29353	P98083	ELFDDPSYVNIQNLD	ELFDDPSYVNVQNLD	579	SYK (P43405)	1	1	1	1	1	1	1	Both conserved	no	N/A	1	Both conserved	1	Both conserved
Y448	Y554	P29353	P98083	SVSHLISYHMDNHLP	SVSHLISYHMDNHLP	579	JAK3 (P52333)	1	1	1	1	1	1	1	Both conserved	no	N/A	1	Both conserved	1	Both conserved
Y349	Y349	P29353	P98083	EEPPDHQYYNDFPGK	EEPPDHQYYNDFPGK	579	SRC (P12931)	1	1	1	1	1	1	1	Both conserved	yes	31	1	Both conserved	1	Both conserved
Y195	Y222	P29353	D3Z2I8	EPPDHQYYNDFPGKE	EPPDHQYYNDFPGKE	262	SRC (P12931)	1	1	1	1	1	1	1	Both conserved	no	N/A	1	Both conserved	1	Both conserved
Y240	Y350	P29353	P98083	EPPDHQYYNDFPGKE	EPPDHQYYNDFPGKE	579	SYK (P43405)	1	1	1	1	1	1	1	Both conserved	no	N/A	1	Both conserved	1	Both conserved
S29	S139	P29353	P98083	EEWTRHGSFVNKPTR	EEWTRHGSFVNKPTR	579	PKCD (Q05655)	1	1	1	1	1	1	1	Both conserved	no	N/A	1	Both conserved	1	Both conserved
T386	M382	P29353	P98083	PTLPSAQMSSHLGAT	PTAPNAQTPSHLGAT	579	P38A (Q16539)	1	1	0	1	0	1	1	Only kinase conserved	yes	1	1	Only kinase conserved	1	Only kinase conserved
Y427	Y423	P29353	P98083	ELFDDPSYVNIQNLD	ELFDDPSYVNVQNLD	579	SRC (P12931)	1	1	1	1	1	1	1	Both conserved	yes	42	1	Both conserved	1	Both conserved
Y194	Y221	P29353	D3Z2I8	EEPPDHQYYNDFPGK	EEPPDHQYYNDFPGK	262	SRC (P12931)	1	1	1	1	1	1	1	Both conserved	no	N/A	1	Both conserved	1	Both conserved
Y239	Y349	P29353	P98083	EEPPDHQYYNDFPGK	EEPPDHQYYNDFPGK	579	SYK (P43405)	1	1	1	1	1	1	1	Both conserved	no	N/A	1	Both conserved	1	Both conserved
Y350	Y350	P29353	P98083	EPPDHQYYNDFPGKE	EPPDHQYYNDFPGKE	579	SRC (P12931)	1	1	1	1	1	1	1	Both conserved	yes	28	1	Both conserved	1	Both conserved
S29	S29	P84243	P84244	ATKAARKSAPSTGGV	ATKAARKSAPSTGGV	136	PKACA (P17612)	1	1	1	1	1	1	1	Both conserved	no	N/A	1	Both conserved	1	Both conserved
T46	T46	P84243	P84244	PHRYRPGTVALREIR	PHRYRPGTVALREIR	136	DYRK3 (O43781)	1	1	1	1	1	1	1	Both conserved	no	N/A	1	Both conserved	1	Both conserved
S11	S11	P84243	P84244	TKQTARKSTGGKAPR	TKQTARKSTGGKAPR	136	PKACA (P17612)	1	1	1	1	1	1	1	Both conserved	no	N/A	1	Both conserved	1	Both conserved
T382	T382	P29401	P40142	GCATRDRTVPFCSTF	GCATRNRTVPFCSTF	623	AKT1 (P31749)	1	1	1	1	1	1	1	Both conserved	yes	1	1	Both conserved	1	Both conserved
S387	S387	P29401	P40142	DRTVPFCSTFAAFFT	NRTVPFCSTFAAFFT	623	AKT1 (P31749)	1	1	1	1	1	1	1	Both conserved	no	N/A	1	Both conserved	1	Both conserved
S739	S724	P54259	O35126	EEYEPPESPVPPARS	EEYETPESPVPPARS	1175	JNK1 (P45983)	1	1	1	1	1	1	1	Both conserved	no	N/A	1	Both conserved	1	Both conserved
T101	S98	Q53GL7	Q8CIE4	QHLPPGTSPLSLEQH	QGLPPGTTPQRLEQH	960	CDK2 (P24941)	1	1	1	1	1	1	1	Both conserved	yes	1	1	Both conserved	1	Both conserved
S409	S500	O75030	E9QL92	KTSSRRSSMSAEETE	KTSSRRSSMSMEETE	510	P90RSK (Q15418)	1	1	1	1	1	1	1	Both conserved	no	N/A	1	Both conserved	1	Both conserved
S298	S389	O75030	E9QL92	QARAHGLSLIPSTGL	QARAHGLSLIPSTGL	510	GSK3B (P49841)	1	1	1	1	1	1	1	Both conserved	no	N/A	1	Both conserved	1	Both conserved
S73	S73	O75030	D6RCW2	PGSSAPNSPMAMLTL	PGSSAPNSPMAMLTL	105	ERK1 (P27361)	1	1	1	1	1	1	1	Both conserved	no	N/A	1	Both conserved	1	Both conserved
S13	S56	Q08493	B1AWC8	GHSQRRESFLYRSDS	PHSQRRESFLYRSDS	659	PKACA (P17612)	1	1	1	1	1	1	1	Both conserved	no	N/A	1	Both conserved	1	Both conserved
S535	S487	Q08493	B1AWD0	YQSMIPQSPSPPLDE	YQSKIPRSPSDLTNP	564	ERK2 (P28482)	0	0	1	1	0	1	1	Only kinase conserved	no	N/A	1	Only kinase conserved	1	Only kinase conserved
S334	T335	P21730	Q3TZ86	SVGRDSKTFTPSTTD	SVVRESKSFTRSTVD	351	PKCD (Q05655)	1	1	1	1	1	1	1	Both conserved	yes	4	1	Both conserved	1	Both conserved
S338	S339	P21730	Q3TZ86	DSKTFTPSTTDTSTR	ESKSFTRSTVDTMAQ	351	PKCA (P17252)	0	1	1	1	0	1	1	Only kinase conserved	yes	4	1	Only kinase conserved	1	Only kinase conserved
S317	S318	P21730	Q3TZ86	RLLRSLPSIIRNALS	RLRKSLPSLLRNVLT	351	PKCA (P17252)	1	1	1	1	1	1	1	Both conserved	yes	2	1	Both conserved	1	Both conserved
S327	S328	P21730	Q3TZ86	RNALSEDSVGRDSKT	RNVLTEESVVRESKS	351	PKCA (P17252)	1	1	1	1	1	1	1	Both conserved	yes	4	1	Both conserved	1	Both conserved
S332	S333	P21730	Q3TZ86	EDSVGRDSKTFTPST	EESVVRESKSFTRST	351	PKCA (P17252)	1	1	1	1	1	1	1	Both conserved	yes	4	1	Both conserved	1	Both conserved
S314	S315	P21730	Q3TZ86	FHGRLLRSLPSIIRN	FQGRLRKSLPSLLRN	351	PKCA (P17252)	1	1	1	1	1	1	1	Both conserved	yes	2	1	Both conserved	1	Both conserved
Y304	N303	Q8IVM0	Q810U5	LPKSESSQKGFHNKQ	FSKSESSHKGFHYKH	305	LCK (P06239)	1	1	0	1	0	1	1	Only kinase conserved	yes	1	1	Only kinase conserved	1	Only kinase conserved
Y279	P278	Q8IVM0	Q810U5	MGLEDTDPTHFTNQH	TDGEDADYTHFTNQQ	305	LCK (P06239)	1	1	0	1	0	1	1	Only kinase conserved	yes	1	1	Only kinase conserved	1	Only kinase conserved
Y217	Y217	Q8IVM0	Q810U5	MAEEKKAYKKAKERE	MAEEKKAYKKAKERE	305	LCK (P06239)	1	1	1	1	1	1	1	Both conserved	yes	1	1	Both conserved	1	Both conserved
T370	T715	P21127	P24788	KHEYFRETPLPIDPS	KHEYFRETPLPIDPS	784	CDK11AISO10 (Q9UQ88)	1	1	1	0	0	1	1	Only kinase conserved	no	N/A	0	Neither conserved	0	Neither conserved
T595	T584	P21127	P24788	GSPLKAYTPVVVTLW	GSPLKAYTPVVVTLW	784	CDK7 (P50613)	1	1	1	1	1	1	1	Both conserved	no	N/A	1	Both conserved	1	Both conserved
Y523	Y523	P78352	Q62108	REDSVLSYETVTQME	REDSVLSYETVTQME	724	SRC (P12931)	1	1	1	1	1	1	1	Both conserved	yes	3	1	Both conserved	1	Both conserved
S1083	S1083	Q9UQE7	Q9CW03	ESERGSGSQSSVPSV	ESERGSGSQSSVPSV	1217	ATM (Q13315)	1	1	1	1	1	1	1	Both conserved	yes	4	1	Both conserved	1	Both conserved
S1067	S1067	Q9UQE7	Q9CW03	GDVEGSQSQDEGEGS	GDVEGSQSQDEGEGS	1217	CK2A1 (P68400)	1	1	1	1	1	1	1	Both conserved	yes	1	1	Both conserved	1	Both conserved
S780	S779	P42229	P42230	DSLDARLSPPAGLFT	DSLDSRLSPPAGLFT	793	ERK1 (P27361)	1	1	1	1	1	1	1	Both conserved	yes	9	1	Both conserved	1	Both conserved
Y694	Y694	P42229	P42230	LAKAVDGYVKPQIKQ	LAKAVDGYVKPQIKQ	793	SYK (P43405)	1	1	1	1	1	1	1	Both conserved	yes	114	1	Both conserved	1	Both conserved
S763	S116	Q5TZA2	E9QPR6	GAVPIRASPARSAPA	APRPVPGSPARDAPA	548	CDK2 (P24941)	0	1	1	0	0	1	1	Only kinase conserved	no	N/A	1	Only kinase conserved	1	Only kinase conserved
S883	S880	Q9Y6D6	G3X9K3	EIAGKKISMKETKEL	EIAGKKISMKETKEL	1846	PKACA (P17612)	1	1	1	1	1	1	1	Both conserved	yes	1	1	Both conserved	1	Both conserved
S44	N44	O43852	O35887	KVHNDAQNFDYDHDA	KVHNDAQSFDYDHDA	315	PLK2 (Q9NYY3)	1	1	0	1	0	1	1	Only kinase conserved	no	N/A	1	Only kinase conserved	1	Only kinase conserved
T73	A224	O43852	O35887	MYSHDGNADEPEWVK	MYSHDGNTDEPEWVK	315	CK2A1 (P68400)	1	1	0	0	0	1	1	Only kinase conserved	no	N/A	1	Only kinase conserved	1	Only kinase conserved
T60	S60	O43852	G3UWR0	LGAEEAKSFDQLTPE	LGAEEAKTFDQLTPE	227	PLK2 (Q9NYY3)	1	1	1	1	1	1	1	Both conserved	no	N/A	1	Both conserved	1	Both conserved
T254	T254	O43852	O35887	GKMDKEETKDWILPS	GKMDKEETKDWILPS	315	PLK3 (Q9H4B4)	1	1	1	1	1	1	1	Both conserved	no	N/A	1	Both conserved	1	Both conserved
T196	T196	O43852	O35887	KDIVVQETMEDIDKN	KDIVVQETMEDIDKN	315	PLK2 (Q9NYY3)	1	1	1	1	1	1	1	Both conserved	no	N/A	1	Both conserved	1	Both conserved
T177	T177	O43852	O35887	IATKEEFTAFLHPEE	IATKEEFTAFLHPEE	315	PLK3 (Q9H4B4)	1	1	1	1	1	1	1	Both conserved	no	N/A	1	Both conserved	1	Both conserved
S263	L259	Q9H9Q4	Q3KNJ2	QPEEPVSLSSTLSEP	QPEQLVSSAPTLSAP	295	DNAPK (P78527)	1	1	0	1	0	1	1	Only kinase conserved	no	N/A	1	Only kinase conserved	1	Only kinase conserved
S251	S189	Q9H9Q4	P0C5I1	PSLDGVGSQCAEEPW	ASLQGIDSQCVNQPE	358	DNAPK (P78527)	0	1	1	1	0	1	1	Only kinase conserved	no	N/A	1	Only kinase conserved	1	Only kinase conserved
T223	K223	Q9H9Q4	Q3KNJ2	SLYVAVTKQQIQARQ	DLYMAVTTQEVQVGQ	295	DNAPK (P78527)	0	0	0	1	0	1	1	Only kinase conserved	no	N/A	1	Only kinase conserved	1	Only kinase conserved
S132	S132	Q9H9Q4	Q3KNJ2	PASSSLVSQHLIHPL	LASPSLVSQHLIRPL	295	DNAPK (P78527)	1	1	1	1	1	1	1	Both conserved	no	N/A	1	Both conserved	1	Both conserved
S245	S141	Q9H9Q4	E9Q8N6	PETSNADSLEGSDTL	PHTSNSASLQGIDSQ	675	DNAPK (P78527)	0	1	1	1	0	1	1	Only kinase conserved	no	N/A	1	Only kinase conserved	1	Only kinase conserved
T266	S1592	Q9H9Q4	D3YTR0	SLTSSASSLSEPEAP	QLVSSAPTLSAPEKE	2303	DNAPK (P78527)	0	0	1	0	0	1	1	Only kinase conserved	no	N/A	1	Only kinase conserved	1	Only kinase conserved
S55	S55	Q9H9Q4	Q3KNJ2	QVDTSVVSQRAKELN	QVDTSVVSQRAKELN	295	DNAPK (P78527)	1	1	1	1	1	1	1	Both conserved	no	N/A	1	Both conserved	1	Both conserved
S305	S309	P03372	P19785	IKHTKKNSPALSLTA	IKRSKKNSLALSLTA	599	AURA (O14965)	1	1	1	1	1	1	1	Both conserved	yes	17	1	Both conserved	1	Both conserved
S236	S240	P03372	P19785	IDKNRRKSCQACRLR	IDKNRRKSCQACRLR	599	PKACA (P17612)	1	1	1	1	1	1	1	Both conserved	yes	5	1	Both conserved	1	Both conserved
S559	S320	P03372	B0QZH4	PTSRGGSSRGGTAIL	PTSRGGASVEETDQS	1196	CK2A1 (P68400)	0	0	1	1	0	1	1	Only kinase conserved	yes	4	1	Only kinase conserved	1	Only kinase conserved
S282	A286	P03372	P19785	EGRNEMGASGDMRAA	EGRGEVGSAGDMRAA	599	CK2A1 (P68400)	1	1	0	1	0	1	1	Only kinase conserved	yes	4	1	Only kinase conserved	1	Only kinase conserved
S104	S108	P03372	P19785	FPQLNSVSPSPLMLL	FPPLNSVSPSPLMLL	599	ERK1 (P27361)	1	1	1	1	1	1	1	Both conserved	yes	21	1	Both conserved	1	Both conserved
S167	S171	P03372	P19785	NGRERLSSSNEKGNM	GGRERLASTNDKGSM	599	CK2A1 (P68400)	1	1	1	1	1	1	1	Both conserved	yes	38	1	Both conserved	1	Both conserved
S294	S298	P03372	P19785	RAANLWPSPLVIKHT	RAANLWPSPLMIKRS	599	CDK2 (P24941)	1	1	1	1	1	1	1	Both conserved	yes	10	1	Both conserved	1	Both conserved
Y219	Y223	P03372	P19785	SIQGHNDYMCPATNQ	SIQGHNDYMCPATNQ	599	ABL (P00519)	1	1	1	1	1	1	1	Both conserved	yes	1	1	Both conserved	1	Both conserved
S102	S106	P03372	P19785	GAFPQLNSVSPSPLM	GGFPPLNSVSPSPLM	599	GSK3B (P49841)	1	1	1	1	1	1	1	Both conserved	yes	3	1	Both conserved	1	Both conserved
S106	S110	P03372	P19785	QLNSVSPSPLMLLHP	PLNSVSPSPLMLLHP	599	ERK1 (P27361)	1	1	1	1	1	1	1	Both conserved	yes	21	1	Both conserved	1	Both conserved
Y537	Y541	P03372	P19785	CKNVVPLYDLLLEML	CKNVVPLYDLLLEML	599	SRC (P12931)	1	1	1	1	1	1	1	Both conserved	yes	9	1	Both conserved	1	Both conserved
S118	S122	P03372	P19785	LHPPPQLSPFLHPHG	LHPPPQLSPFLQPHG	599	CDK7 (P50613)	1	1	1	1	1	1	1	Both conserved	yes	81	1	Both conserved	1	Both conserved
T311	T315	P03372	P19785	NSPALSLTADQMVSA	NSLALSLTADQMVSA	599	P38A (Q16539)	1	1	1	1	1	1	1	Both conserved	yes	7	1	Both conserved	1	Both conserved
Y52	F52	P03372	P19785	DNSKPTVFNYPEGAA	DSSKPAVYNYPEGAA	599	ABL (P00519)	1	1	0	1	0	1	1	Only kinase conserved	yes	1	1	Only kinase conserved	1	Only kinase conserved
Y163	Y163	Q14254	Q60634	DVYDKVDYLSSLGKT	DVYDKVDYLSSLGKT	428	FYN (P06241)	1	1	1	1	1	1	1	Both conserved	yes	3	1	Both conserved	1	Both conserved
T147	T147	P13498	Q61462	ERPQVGGTIKQPPTN	ERPQIGGTIKQPPSN	192	PKCD (Q05655)	1	1	1	1	1	1	1	Both conserved	yes	2	1	Both conserved	1	Both conserved
S1276	S2088	Q7Z3J3	Q9ERU9	HASPLASSPVRKNLF	HASPLASSPVRKNLF	3053	CDK1 (P06493)	1	1	1	0	0	1	1	Only kinase conserved	no	N/A	1	Only kinase conserved	1	Only kinase conserved
S43	S43	Q86WR7	Q8C5R2	CSSSRSRSFTMDDES	SSSSRSRSFTLDDES	471	CHK1 (O14757)	1	1	1	1	1	1	1	Both conserved	no	N/A	1	Both conserved	1	Both conserved
S40	S40	Q9UM11	Q9R1K5	PANSPVSSPSKHGDR	PASSPVSSPSKHGDR	493	CDK5 (Q00535)	1	1	1	1	1	1	1	Both conserved	yes	4	1	Both conserved	1	Both conserved
S163	S163	Q9UM11	Q9R1K5	KSQKLLRSPRKPTRK	KSQKLLRSPRKPTRK	493	CDK5 (Q00535)	1	1	1	1	1	1	1	Both conserved	yes	2	1	Both conserved	1	Both conserved
T121	T121	Q9UM11	Q9R1K5	DRRLQPSTPEHKGLF	DRRLQPSTPEKKGLF	493	CDK5 (Q00535)	1	1	1	1	1	1	1	Both conserved	yes	2	1	Both conserved	1	Both conserved
S274	S274	P14672	P14142	LERERPMSLLQLLGS	LERERPLSLLQLLGS	509	SGK1 (O00141)	1	1	1	1	1	1	1	Both conserved	yes	1	1	Both conserved	1	Both conserved
Y91	Y91	P42681	P42682	RIQVKALYDFLPREP	KIQVKALYDFLPREP	527	TXK (P42681)	1	1	1	1	1	1	1	Both conserved	yes	2	1	Both conserved	1	Both conserved
Y420	Y420	P42681	P42682	RYVLDDEYISSSGAK	RYVLDDEYVSSFGAK	527	TXK (P42681)	1	1	1	1	1	1	1	Both conserved	no	N/A	1	Both conserved	1	Both conserved
Y699	Y699	P51692	P42232	TAKAADGYVKPQIKQ	TAKAVDGYVKPQIKQ	786	SRC (P12931)	1	1	1	1	1	1	1	Both conserved	yes	38	1	Both conserved	1	Both conserved
S111	S106	Q01860	P20263	ESNSEGTSSEPCADR	ESNSDGASPEPCTVT	352	ERK1 (P27361)	1	1	1	1	1	1	1	Both conserved	yes	2	1	Both conserved	1	Both conserved
S289	S282	Q01860	P20263	RQKGKRSSIEYSQRE	RQKGKRSSSDYAQRE	352	PKACA (P17612)	1	1	1	1	1	1	1	Both conserved	no	N/A	1	Both conserved	1	Both conserved
T118	T475	Q01860	E9QLG3	YLEPCAVTKSTVKIS	SPEPCTVTPGAVKLE	3042	ERK2 (P28482)	0	0	1	1	0	1	1	Only kinase conserved	no	N/A	1	Only kinase conserved	1	Only kinase conserved
S288	S281	Q01860	P20263	RRQKGKRSSIEYSQR	RRQKGKRSSSDYAQR	352	PKACA (P17612)	1	1	1	1	1	1	1	Both conserved	no	N/A	1	Both conserved	1	Both conserved
S355	S347	Q01860	P20263	PSVPVTALGSPMHSN	PPVSVTTLGSPMHSN	352	ERK2 (P28482)	1	1	1	1	1	1	1	Both conserved	no	N/A	1	Both conserved	1	Both conserved
S504	S632	Q16206	A2AEW9	EILKEKESSAIPARS	ENLKEKESCASRLCA	792	PKCD (Q05655)	0	0	1	1	0	1	1	Only kinase conserved	yes	1	1	Only kinase conserved	1	Only kinase conserved
T246	T247	Q96B36	Q9D1F4	LPRPRLNTSDFQKLK	LPRPRLNTSDFQKLK	257	DYRK3 (O43781)	1	1	1	1	1	1	1	Both conserved	yes	33	1	Both conserved	1	Both conserved
S221	S222	Q96B36	Q9D1F4	DLDRIAASMRALVLR	DLDRIAASMRALVLR	257	MTOR (P42345)	1	1	1	1	1	1	1	Both conserved	yes	2	1	Both conserved	1	Both conserved
S183	S184	Q96B36	Q9D1F4	PTQQYAKSLPVSVPV	PTQQYAKSLPVSVPV	257	MTOR (P42345)	1	1	1	1	1	1	1	Both conserved	yes	5	1	Both conserved	1	Both conserved
S495	S495	Q01581	Q8JZK9	TATEHIPSPAKKVPR	IATEHIPSPAKKVPR	520	CDK1 (P06493)	1	1	1	1	1	1	1	Both conserved	no	N/A	1	Both conserved	1	Both conserved
S49	S49	P05198	Q6ZWX6	IEGMILLSELSRRRI	IEGMILLSELSRRRI	315	HRI (Q9BQI3)	1	1	1	1	1	1	1	Both conserved	yes	4	1	Both conserved	1	Both conserved
S52	S52	P05198	Q6ZWX6	MILLSELSRRRIRSI	MILLSELSRRRIRSI	315	HRI (Q9BQI3)	1	1	1	1	1	1	1	Both conserved	yes	84	1	Both conserved	1	Both conserved
T81	T81	Q9ULC4	Q9DB27	REGPFYPTLRLLHKY	REGPFYPTLRLLHKY	181	ERK1 (P27361)	1	1	1	1	1	1	1	Both conserved	yes	1	1	Both conserved	1	Both conserved
S118	S118	Q9ULC4	Q9DB27	IMCPGLTSPGAKLYP	IMCPGLTSPGAKLYP	181	CDK1 (P06493)	1	1	1	1	1	1	1	Both conserved	no	N/A	1	Both conserved	1	Both conserved
S39	S39	Q16658	Q61553	KVNASASSLKKKQIW	KVNASASSLKKKQIW	493	PKCA (P17252)	1	1	1	1	1	1	1	Both conserved	yes	11	1	Both conserved	1	Both conserved
S316	S318	P52655	Q99PM3	VEEEPLNSEDDVSDE	VEEEPLNSEDDVSDE	378	TAF1 (P21675)	1	1	1	1	1	1	1	Both conserved	yes	1	1	Both conserved	1	Both conserved
S321	S323	P52655	Q99PM3	LNSEDDVSDEEGQEL	LNSEDDVSDEEGQEL	378	TAF1 (P21675)	1	1	1	1	1	1	1	Both conserved	yes	1	1	Both conserved	1	Both conserved
S412	S412	P49407	Q8BWG8	DEEDDGTGSPHLNNR	EEEEDGTGSPQLNNR	418	ERK1 (P27361)	1	1	1	1	1	1	1	Both conserved	yes	7	1	Both conserved	1	Both conserved
S557	S321	O95453	D3YVV1	NHKYRNSSNTADITI	NHYYRNNSFTAPSTV	328	MAPKAPK2 (P49137)	0	0	1	0	0	1	1	Only kinase conserved	yes	1	1	Only kinase conserved	1	Only kinase conserved
T312	T312	P32245	P56450	RSQELRKTFKEIICF	RSQELRKTFKEIICC	332	PKACA (P17612)	1	1	1	1	1	1	1	Both conserved	yes	2	1	Both conserved	1	Both conserved
S283	S281	Q99626	P43241	RSVPEPLSPVTSLQG	RSVPEPLSPVSSLQA	311	GSK3B (P49841)	1	1	1	1	1	1	1	Both conserved	yes	1	1	Both conserved	1	Both conserved
T26	A27	O43255	Q06986	PPPQTPHAPSPAAPP	PPPQPQHTPSPAAPP	325	DYRK2 (Q92630)	1	1	0	1	0	1	1	Only kinase conserved	yes	5	1	Only kinase conserved	1	Only kinase conserved
S28	S29	O43255	Q06986	PQTPHAPSPAAPPAA	PQPQHTPSPAAPPAA	325	HIPK2 (Q9H2X6)	1	1	1	1	1	1	1	Both conserved	yes	6	0	Only phosphosite conserved	1	Both conserved
T119	T120	O43255	Q06986	PTCRGALTPSIRNLA	PTCRGALTPSIRNLA	325	DYRK2 (Q92630)	1	1	1	1	1	1	1	Both conserved	yes	3	1	Both conserved	1	Both conserved
S16	S16	O43255	Q06986	PSANKPCSKQPPPPQ	PSANKPCSKQPPPQP	325	DYRK2 (Q92630)	1	1	1	1	1	1	1	Both conserved	yes	2	1	Both conserved	1	Both conserved
S68	S69	O43255	Q06986	GGGADPVSPQHHELT	GGGAGPVSPQHHELT	325	DYRK2 (Q92630)	1	1	1	1	1	1	1	Both conserved	yes	5	1	Both conserved	1	Both conserved
S608	S608	Q13586	P70302	PSVPPGGSPLLDSSH	PSAPPGGSPHLDSSR	685	ERK2 (P28482)	1	1	1	1	1	1	1	Both conserved	yes	7	1	Both conserved	1	Both conserved
S621	S621	Q13586	P70302	SHSLSPSSPDPDTPS	SRSHSPSSPDPDTPS	685	ERK2 (P28482)	1	1	1	1	1	1	1	Both conserved	yes	7	1	Both conserved	1	Both conserved
S668	S668	Q13586	P70302	IGEETDSSPGRKKFP	IGEETDSSPGRKKFP	685	CDK1 (P06493)	1	1	1	1	1	1	1	Both conserved	yes	3	1	Both conserved	1	Both conserved
S575	S575	Q13586	P70302	LVEKLPDSPALAKKT	LVEKLPDSPALAKKA	685	ERK2 (P28482)	1	1	1	1	1	1	1	Both conserved	yes	8	1	Both conserved	1	Both conserved
S366	S604	P05455	K4DI76	GDTVIFASDDEQDRI	GKKTKFASDDEHDEH	1354	CK2A1 (P68400)	0	0	1	1	0	1	1	Only kinase conserved	yes	10	1	Only kinase conserved	1	Only kinase conserved
Y306	Y306	Q13017	E9PYT0	NHPDYEEYINLEGTR	NHPDYEEYINLEGTR	1503	INSR (P06213)	1	1	1	1	1	1	1	Both conserved	yes	1	1	Both conserved	1	Both conserved
Y1109	Y1109	Q13017	E9PYT0	KGYSDEIYVVPDDSQ	KGYSDEIYVVPDDSQ	1503	SRC (P12931)	1	1	1	1	1	1	1	Both conserved	yes	2	1	Both conserved	1	Both conserved
S255	S321	Q9H6F5	Q9JJ89	DRSKKRFSQMVQDKP	DRSKKRFSQMLQDKP	426	AURB (Q96GD4)	1	1	1	1	1	1	1	Both conserved	no	N/A	1	Both conserved	1	Both conserved
S77	S77	O15511	Q9CPW4	AVKDRAGSIVLKVLI	AVKDRAGSIVLKVLI	151	MAPKAPK2 (P49137)	1	1	1	1	1	1	1	Both conserved	no	N/A	1	Both conserved	1	Both conserved
S218	S218	Q02750	P31938	VSGQLIDSMANSFVG	VSGQLIDSMANSFVG	393	RAF1 (P04049)	1	1	1	1	1	1	1	Both conserved	yes	112	1	Both conserved	1	Both conserved
T286	T286	Q02750	P31938	VEGDAAETPPRPRTP	VEGDAAETPPRPRTP	393	CDK1 (P06493)	1	1	1	1	1	1	1	Both conserved	yes	8	1	Both conserved	1	Both conserved
T55	T55	Q02750	P31938	KRLEAFLTQKQKVGE	KRLEAFLTQKQKVGE	393	CHK1 (O14757)	1	1	1	1	1	1	1	Both conserved	no	N/A	1	Both conserved	1	Both conserved
T292	T292	Q02750	P31938	ETPPRPRTPGRPLSS	ETPPRPRTPGRPLSS	393	ERK1 (P27361)	1	1	1	1	1	1	1	Both conserved	yes	13	1	Both conserved	1	Both conserved
T386	T386	Q02750	P31938	IGLNQPSTPTHAASI	IGLNQPSTPTHAAGV	393	ERK2 (P28482)	1	1	1	1	1	1	1	Both conserved	yes	5	1	Both conserved	1	Both conserved
S222	S222	Q02750	P31938	LIDSMANSFVGTRSY	LIDSMANSFVGTRSY	393	RAF1 (P04049)	1	1	1	1	1	1	1	Both conserved	yes	108	1	Both conserved	1	Both conserved
S298	S298	Q02750	P31938	RTPGRPLSSYGMDSR	RTPGRPLSSYGMDSR	393	PAK1 (Q13153)	1	1	1	1	1	1	1	Both conserved	yes	21	1	Both conserved	1	Both conserved
S303	S297	P09758	Q8BGV3	VVTKRRKSGKYKKVE	VITNRRKSGKYKKVE	317	PKCA (P17252)	1	1	1	1	1	1	1	Both conserved	yes	1	1	Both conserved	1	Both conserved
T38	T38	O14713	O35671	GGLSRSSTVASLDTD	GGLSRSSTVASLDTD	200	CAMK2A (Q9UQM7)	1	1	1	1	1	1	1	Both conserved	yes	1	1	Both conserved	1	Both conserved
S131	S131	P18615	G3UY39	SRRPQRKSLYESFVS	SRRPQRKSLYESFVS	228	AURB (Q96GD4)	1	1	1	1	1	1	1	Both conserved	no	N/A	1	Both conserved	1	Both conserved
S42	S53	P06239	E9Q696	SLPIRNGSEVRDPLV	TLLIRNGSEVRDPLV	520	PKACA (P17612)	1	1	1	1	1	1	1	Both conserved	no	N/A	1	Both conserved	1	Both conserved
Y394	Y405	P06239	E9Q696	RLIEDNEYTAREGAK	RLIEDNEYTAREGAK	520	LCK (P06239)	1	1	1	1	1	1	1	Both conserved	yes	38	1	Both conserved	1	Both conserved
S59	S70	P06239	E9Q696	EGSLPPASPLQDNLV	EGSNPPASPLQDNLV	520	ERK1 (P27361)	1	1	1	1	1	1	1	Both conserved	yes	10	1	Both conserved	1	Both conserved
Y505	Y516	P06239	E9Q696	DDFFTATEGQYQPQP	EDFFTATEGQYQPQP	520	LCK (P06239)	1	1	1	1	1	1	1	Both conserved	yes	39	1	Both conserved	1	Both conserved
S10	S10	O95707	Q9CR08	AAIYHAFSHKEAKDH	SVIYHALSQKEANDS	221	CHK1 (O14757)	1	1	1	1	1	1	1	Both conserved	no	N/A	1	Both conserved	1	Both conserved
S696	S667	P27816	P27546	PNKEPPPSPEKKAKP	PNKELPPSPEKKTKP	1125	CDK1 (P06493)	1	1	1	1	1	1	1	Both conserved	no	N/A	1	Both conserved	1	Both conserved
T901	T557	P27816	P26954	PPSRPDTTPAASSES	MPSRPSTTPFIDKKP	878	CDK1 (P06493)	0	0	1	0	0	1	1	Only kinase conserved	no	N/A	1	Only kinase conserved	1	Only kinase conserved
T917	A890	P27816	P27546	STKPSSSAPRVSRLA	SAKPSSTTPRLSRLA	1125	CDK1 (P06493)	1	1	0	1	0	1	1	Only kinase conserved	no	N/A	1	Only kinase conserved	1	Only kinase conserved
T892	T484	P27816	E9QAQ0	APTRVTATPLSSSSV	VPSRVKATPMPSRPS	1299	CDK1 (P06493)	0	0	1	0	0	1	1	Only kinase conserved	no	N/A	1	Only kinase conserved	1	Only kinase conserved
S787	S607	P27816	E9PZ43	KVAEKRTSPSKPSSA	KAPEKRASPSKPASA	933	CDK1 (P06493)	1	1	1	1	1	1	1	Both conserved	yes	3	1	Both conserved	1	Both conserved
T925	T898	P27816	P27546	PRVSRLATTVSAPDL	PRLSRLATNTSAPDL	1125	CHK1 (O14757)	1	1	1	1	1	1	1	Both conserved	no	N/A	1	Both conserved	1	Both conserved
S433	S432	P01730	P06332	QRQAARMSQIKRLLS	RRQAERMSQIKRLLS	457	PKCA (P17252)	1	1	1	1	1	1	1	Both conserved	yes	3	1	Both conserved	1	Both conserved
S440	S439	P01730	P06332	SQIKRLLSEKKTCQC	SQIKRLLSEKKTCQC	457	PKCA (P17252)	1	1	1	1	1	1	1	Both conserved	yes	1	1	Both conserved	1	Both conserved
T161	T161	Q9NYL2	Q9ESL4	ASRFHNHTTHMSLVG	ASRFHNHTTHMSLVG	802	ZAK (Q9NYL2)	1	1	1	1	1	1	1	Both conserved	yes	1	1	Both conserved	1	Both conserved
S165	S165	Q9NYL2	Q9ESL4	HNHTTHMSLVGTFPW	HNHTTHMSLVGTFPW	802	ZAK (Q9NYL2)	1	1	1	1	1	1	1	Both conserved	yes	1	1	Both conserved	1	Both conserved
T162	T162	Q9NYL2	Q9ESL4	SRFHNHTTHMSLVGT	SRFHNHTTHMSLVGT	802	ZAK (Q9NYL2)	1	1	1	1	1	1	1	Both conserved	yes	1	1	Both conserved	1	Both conserved
S667	S667	Q12789	Q8K284	IRLVRNLSEEGLLRL	VRLVRNLSEEGLLRL	2101	CHK1 (O14757)	1	1	1	1	1	1	1	Both conserved	no	N/A	1	Both conserved	1	Both conserved
S2814	S2813	Q92736	E9Q401	ISQTSQVSIDAAHGY	ISQTSQVSVDAAHGY	4966	CAMK2A (Q9UQM7)	1	1	1	1	1	1	1	Both conserved	no	N/A	1	Both conserved	1	Both conserved
S2031	S2030	Q92736	E9Q401	TIRGRLLSLVEKVTY	TIRGRLLSLVEKVTY	4966	PKACA (P17612)	1	1	1	1	1	1	1	Both conserved	no	N/A	1	Both conserved	1	Both conserved
S2808	S2807	Q92736	E9Q401	YNRTRRISQTSQVSI	YNRTRRISQTSQVSV	4966	CAMK2A (Q9UQM7)	1	1	1	1	1	1	1	Both conserved	no	N/A	1	Both conserved	1	Both conserved
Y1575	Y1606	Q15746	B1B1A8	QISEGVEYIHKQGIV	QISEGVEYIHKQGIV	1950	ABL (P00519)	1	1	1	1	1	1	1	Both conserved	no	N/A	1	Both conserved	1	Both conserved
Y611	?	Q15746	Q8BH76	KSSRKSE	KSSRKSEYLLPVAPS	461	ABL (P00519)	0	0	0	0	0	1	1	Only kinase conserved	no	N/A	1	Only kinase conserved	1	Only kinase conserved
Y1449	Y1480	Q15746	B1B1A8	EKEPEVDYRTVTVNT	EKEPEVDYRTVTINT	1950	ABL (P00519)	1	1	1	1	1	1	1	Both conserved	no	N/A	1	Both conserved	1	Both conserved
S1772	S1803	Q15746	B1B1A8	SGLSGRKSSTGSPTS	SGLSGRKSSTGSPTS	1950	PAK1 (Q13153)	1	1	1	1	1	1	1	Both conserved	no	N/A	1	Both conserved	1	Both conserved
Y792	Y789	Q15746	B1B1A8	QPWHAGQYEILLKNR	QPWHAGQYEILLKNR	1950	ABL (P00519)	1	1	1	1	1	1	1	Both conserved	no	N/A	1	Both conserved	1	Both conserved
S1779	S1810	Q15746	B1B1A8	SSTGSPTSPINAEKL	SSTGSPTSPLNAEKL	1950	ERK1 (P27361)	1	1	1	1	1	1	1	Both conserved	no	N/A	1	Both conserved	1	Both conserved
Y846	Y228	Q15746	E9Q8Z6	YPGGSDNYGSLSRVT	DGGGSDRYGSLRPGW	961	ABL (P00519)	0	0	1	0	0	1	1	Only kinase conserved	no	N/A	1	Only kinase conserved	1	Only kinase conserved
Y464	Y461	Q15746	B1B1A8	REGITEVYEDGVSHH	QEGSIEVYEDAGSHY	1950	SRC (P12931)	1	0	1	1	0	1	1	Only kinase conserved	yes	3	1	Only kinase conserved	1	Only kinase conserved
S1773	S1804	Q15746	B1B1A8	GLSGRKSSTGSPTSP	GLSGRKSSTGSPTSP	1950	PKACA (P17612)	1	1	1	1	1	1	1	Both conserved	no	N/A	1	Both conserved	1	Both conserved
Y231	Y235	Q15746	B1B1A8	TRDDLGVYTCMVVNG	NQDDVGVYTCLVVNG	1950	ABL (P00519)	1	1	1	1	1	1	1	Both conserved	no	N/A	1	Both conserved	1	Both conserved
S1776	S1807	Q15746	B1B1A8	GRKSSTGSPTSPINA	GRKSSTGSPTSPLNA	1950	GSK3B (P49841)	1	1	1	1	1	1	1	Both conserved	no	N/A	1	Both conserved	1	Both conserved
Y471	H468	Q15746	B1B1A8	YEDGVSHHLCLLRAR	YEDAGSHYLCLLKAR	1950	SRC (P12931)	1	1	0	1	0	1	1	Only kinase conserved	yes	2	1	Only kinase conserved	1	Only kinase conserved
Y556	F553	Q15746	B1B1A8	LNGQPIQFAHSICEA	LNGQPIQYARSTCEA	1950	ABL (P00519)	1	1	0	1	0	1	1	Only kinase conserved	no	N/A	1	Only kinase conserved	1	Only kinase conserved
Y1635	Y1666	Q15746	B1B1A8	VAPEVINYEPIGYAT	VAPEVINYEPIGYAT	1950	ABL (P00519)	1	1	1	1	1	1	1	Both conserved	no	N/A	1	Both conserved	1	Both conserved
Y342	Y342	Q9BZS1	Q99JB6	NMRPPFTYATLIRWA	NMRPPFTYATLIRWA	429	LCK (P06239)	1	1	1	1	1	1	1	Both conserved	yes	1	1	Both conserved	1	Both conserved
S1190	S1169	Q96J92	Q80UE6	SCRQRRLSKGSFPTS	SSRQRRLSKGSFPTS	1222	SGK1 (O00141)	1	1	1	1	1	1	1	Both conserved	no	N/A	1	Both conserved	1	Both conserved
S12	S666	Q9UKT5	Q80YS6	EPRSGTSSPQSPVFR	EPRSGTNSPPPPFSD	731	GSK3B (P49841)	1	0	1	0	0	1	1	Only kinase conserved	yes	2	1	Only kinase conserved	1	Only kinase conserved
S287	S287	O60928	P86046	EICQRRTSYLPSEIM	EICQRRTSYLPSEIM	360	PKACA (P17612)	1	1	1	1	1	1	1	Both conserved	yes	1	1	Both conserved	1	Both conserved
S201	N201	O60928	P86046	TRPSPLTNVRVSAVL	TRPSPLTSVRVSAVL	360	PKCA (P17252)	1	1	0	1	0	1	1	Only kinase conserved	yes	1	1	Only kinase conserved	1	Only kinase conserved
S406	S300	P08195	P10852	LLTSSYLSNSTFTGE	LLTSSYLSDSGSTGE	526	CK2A1 (P68400)	1	1	1	0	0	1	1	Only kinase conserved	yes	1	1	Only kinase conserved	1	Only kinase conserved
S408	S302	P08195	P10852	TSSYLSNSTFTGERT	TSSYLSDSGSTGEHT	526	CK2A1 (P68400)	1	1	1	0	0	1	1	Only kinase conserved	yes	1	1	Only kinase conserved	1	Only kinase conserved
S527	S420	P08195	P10852	LTQFRRLSDLRGKER	LSLFRRLSDQRSKER	526	CK2A1 (P68400)	1	1	1	0	0	1	1	Only kinase conserved	yes	1	1	Only kinase conserved	1	Only kinase conserved
S531	G424	P08195	P10852	RRLSDLRGKERSLLH	RRLSDQRSKERSLLH	526	CK2A1 (P68400)	1	1	0	0	0	1	1	Only kinase conserved	yes	1	1	Only kinase conserved	1	Only kinase conserved
S410	F304	P08195	P10852	SYLSNSTFTGERTES	SYLSDSGSTGEHTKS	526	CK2A1 (P68400)	1	1	0	0	0	1	1	Only kinase conserved	yes	1	1	Only kinase conserved	1	Only kinase conserved
S20	K20	Q13546	Q60855	ASSDLLEKTDLDSGG	KSSDFLESAELDSGG	656	RIPK1 (Q13546)	1	1	0	1	0	1	1	Only kinase conserved	no	N/A	1	Only kinase conserved	1	Only kinase conserved
S15	S15	Q13546	Q60855	DNIKMASSDLLEKTD	NVIKMKSSDFLESAE	656	RIPK1 (Q13546)	0	0	1	1	0	1	1	Only kinase conserved	no	N/A	1	Only kinase conserved	1	Only kinase conserved
S166	S166	Q13546	Q60855	VASFKTWSKLTKEKD	LASFKMWSKLNNEEH	656	RIPK1 (Q13546)	1	1	1	1	1	1	1	Both conserved	no	N/A	1	Both conserved	1	Both conserved
S161	S161	Q13546	Q60855	IADLGVASFKTWSKL	IADLGLASFKMWSKL	656	RIPK1 (Q13546)	1	1	1	1	1	1	1	Both conserved	yes	1	1	Both conserved	1	Both conserved
S14	S14	Q13546	Q60855	LDNIKMASSDLLEKT	LNVIKMKSSDFLESA	656	RIPK1 (Q13546)	1	1	1	1	1	1	1	Both conserved	no	N/A	1	Both conserved	1	Both conserved
S14	S15	Q9H1K1	D6RE47	GRLRRAASALLLRSP	FRLRRAASALLLRSP	124	MTOR (P42345)	1	1	1	1	1	1	1	Both conserved	yes	2	1	Both conserved	1	Both conserved
S55	S111	Q13907	G3XA48	GLLHRAFSVFLFNTE	GLLHRAFSVFLFNTE	283	CHK1 (O14757)	1	1	1	1	1	1	1	Both conserved	no	N/A	1	Both conserved	1	Both conserved
T329	A329	Q7RTN6	Q3UUJ4	GLNDSLAAGSLRPSN	GLSDSLTTSTPRPSN	431	LKB1 (Q15831)	1	1	0	1	0	1	1	Only kinase conserved	no	N/A	1	Only kinase conserved	1	Only kinase conserved
T419	T419	Q7RTN6	Q3UUJ4	SGIFGLVTNLEDLEV	SGIFGLVTNLEELEV	431	LKB1 (Q15831)	1	1	1	1	1	1	1	Both conserved	no	N/A	1	Both conserved	1	Both conserved
S331	S329	Q9BXW9	Q80V62	KSKGLASSSGNQENS	KSKGRASSSGNQESS	1450	CHK1 (O14757)	1	1	1	1	1	1	1	Both conserved	yes	1	1	Both conserved	1	Both conserved
S717	S714	Q9BXW9	Q80V62	KDASRATSQESSQRS	KDGGPVTSQESGQKL	1450	ATR (Q13535)	0	1	1	1	0	1	1	Only kinase conserved	yes	1	1	Only kinase conserved	1	Only kinase conserved
T596	S16	Q9BXW9	Q80XI9	TPESPKLSQPRAHLS	RSESPSLTQERANLS	449	ATR (Q13535)	1	1	1	0	0	1	1	Only kinase conserved	no	N/A	1	Only kinase conserved	1	Only kinase conserved
S222	S220	Q9BXW9	Q80V62	LPEILGDSQHANVGK	LPEILGDSQHADVGK	1450	ATM (Q13315)	1	1	1	1	1	1	1	Both conserved	yes	3	1	Both conserved	1	Both conserved
T608	T606	Q9BXW9	Q80V62	NVSSEQRTQVTSLLQ	NLSDEQCTQVTSLLQ	1450	ATR (Q13535)	1	1	1	1	1	1	1	Both conserved	no	N/A	1	Both conserved	1	Both conserved
T691	T689	Q9BXW9	Q80V62	YGLEEYSTQDGIVIN	YGLEEYDTQDGIAIN	1450	ATR (Q13535)	1	1	1	1	1	1	1	Both conserved	yes	1	1	Both conserved	1	Both conserved
T308	T308	P31749	P31750	KDGATMKTFCGTPEY	KDGATMKTFCGTPEY	480	TBK1 (Q9UHD2)	1	1	1	1	1	1	1	Both conserved	yes	577	1	Both conserved	1	Both conserved
S129	S129	P31749	P31750	SGSPSDNSGAEEMEV	SGSPSDNSGAEEMEV	480	CK2A1 (P68400)	1	1	1	1	1	1	1	Both conserved	yes	9	1	Both conserved	1	Both conserved
S473	S473	P31749	P31750	RPHFPQFSYSASGTA	RPHFPQFSYSASGTA	480	TBK1 (Q9UHD2)	1	1	1	1	1	1	1	Both conserved	yes	1390	1	Both conserved	1	Both conserved
S246	S246	P31749	P31750	LSRERVFSEDRARFY	LSRERVFSEDRARFY	480	AKT1 (P31749)	1	1	1	1	1	1	1	Both conserved	yes	1	1	Both conserved	1	Both conserved
T450	T450	P31749	P31750	TAQMITITPPDQDDS	TAQMITITPPDQDDS	480	MTOR (P42345)	1	1	1	1	1	1	1	Both conserved	yes	25	1	Both conserved	1	Both conserved
T72	T72	P31749	P31750	TERPRPNTFIIRCLQ	TERPRPNTFIIRCLQ	480	AKT1 (P31749)	1	1	1	1	1	1	1	Both conserved	yes	2	1	Both conserved	1	Both conserved
Y315	Y315	P31749	P31750	TFCGTPEYLAPEVLE	TFCGTPEYLAPEVLE	480	BRK (Q13882)	1	1	1	1	1	1	1	Both conserved	yes	5	1	Both conserved	1	Both conserved
Y326	Y326	P31749	P31750	EVLEDNDYGRAVDWW	EVLEDNDYGRAVDWW	480	BRK (Q13882)	1	1	1	1	1	1	1	Both conserved	yes	3	1	Both conserved	1	Both conserved
S140	S1791	Q12904	G5E893	AKEKTQQSLAAIVDS	KKEKKQQSIAGSADS	2041	JNK1 (P45983)	1	1	1	0	0	1	1	Only kinase conserved	yes	1	1	Only kinase conserved	1	Only kinase conserved
S159	S159	Q00535	P49615	GIPVRCYSAEVVTLW	GIPVRCYSAEVVTLW	292	CK1A (P48729)	1	1	1	1	1	1	1	Both conserved	yes	5	1	Both conserved	1	Both conserved
Y727	Y729	P00533	Q01279	SGAFGTVYKGLWIPE	SGAFGTVYKGLWIPE	1210	SRC (P12931)	1	1	1	1	1	1	1	Both conserved	yes	2	1	Both conserved	1	Both conserved
S1026	S1028	P00533	Q01279	PQQGFFNSPSTSRTP	PQQGFFSSPSTSRTP	1210	CDK1 (P06493)	1	1	1	1	1	1	1	Both conserved	yes	1	1	Both conserved	1	Both conserved
Y764	Y766	P00533	Q01279	KEILDEAYVMASVDN	KEILDEAYVMASVDN	1210	SRC (P12931)	1	1	1	1	1	1	1	Both conserved	no	N/A	1	Both conserved	1	Both conserved
S1039	S1041	P00533	Q01279	TPLLSSLSATSNNST	TPLLSSLSATSNNST	1210	P38B (Q15759)	1	1	1	1	1	1	1	Both conserved	no	N/A	1	Both conserved	1	Both conserved
Y1110	Y1110	P00533	Q01279	GSVQNPVYHNQPLHP	GSVQNPVYHNQPLNP	1210	EGFR (P00533)	1	1	1	1	1	1	1	Both conserved	yes	40	0	Only phosphosite conserved	1	Both conserved
Y1125	Y1125	P00533	Q01279	APGRDLHYQNPHSNA	APSRDPHYQDPHSTA	1210	SRC (P12931)	1	1	1	1	1	1	1	Both conserved	yes	4	1	Both conserved	1	Both conserved
T678	T680	P00533	Q01279	RHIVRKRTLRRLLQE	RHIVRKRTLRRLLQE	1210	PKN1 (Q16512)	1	1	1	1	1	1	1	Both conserved	yes	19	1	Both conserved	1	Both conserved
Y1197	Y1197	P00533	Q01279	PTAENAEYLRVAPPS	STAENAEYLRVAPQS	1210	ABL (P00519)	1	1	1	1	1	1	1	Both conserved	yes	84	1	Both conserved	1	Both conserved
Y1092	Y1092	P00533	Q01279	AFLPVPEYVNQSVPK	TFLPVPEYINQSVPK	1210	ABL (P00519)	1	1	1	1	1	1	1	Both conserved	yes	114	1	Both conserved	1	Both conserved
Y1016	Y1018	P00533	Q01279	DVVDADEYLIPQQGF	DVVDADEYLIPQQGF	1210	SRC (P12931)	1	1	1	1	1	1	1	Both conserved	yes	43	1	Both conserved	1	Both conserved
Y869	Y871	P00533	Q01279	LGAEEKEYHAEGGKV	LGAEEKEYHAEGGKV	1210	SRC (P12931)	1	1	1	1	1	1	1	Both conserved	yes	77	1	Both conserved	1	Both conserved
Y1172	Y1172	P00533	Q01279	MSLDNPDYQQDFFPK	ISLDNPDYQQDFFPK	1210	EGFR (P00533)	1	1	1	1	1	1	1	Both conserved	yes	43	0	Only phosphosite conserved	1	Both conserved
T693	T695	P00533	Q01279	RELVEPLTPSGEAPN	RELVEPLTPSGEAPN	1210	ERK1 (P27361)	1	1	1	1	1	1	1	Both conserved	yes	14	1	Both conserved	1	Both conserved
T1041	T1043	P00533	Q01279	LLSSLSATSNNSTVA	LLSSLSATSNNSTVA	1210	P38B (Q15759)	1	1	1	1	1	1	1	Both conserved	no	N/A	1	Both conserved	1	Both conserved
Y737	Y737	P63010	Q9DBG3	THRQGHIYMEMNFTN	THRQGHIYMEMNFTN	937	SRC (P12931)	1	1	1	1	1	1	1	Both conserved	yes	2	1	Both conserved	1	Both conserved
S635	S635	Q92878	Q5SV02	KLFDVCGSQDLESDL	KLFDVCGSQDFESDL	1312	ATM (Q13315)	1	1	1	1	1	1	1	Both conserved	yes	1	1	Both conserved	1	Both conserved
T73	T72	Q8TAE6	Q8R4S0	RHQQGKVTVKYDRKE	RHQQGKVTVKYDRKE	164	PKACA (P17612)	1	1	1	1	1	1	1	Both conserved	yes	2	1	Both conserved	1	Both conserved
S203	S183	Q9H8G2	Q8VDY9	EGDNGLDSDMEEEAD	EGDNGMDSDMEEEAD	356	CHK1 (O14757)	1	1	1	1	1	1	1	Both conserved	no	N/A	1	Both conserved	1	Both conserved
S544	S541	P14866	Q8R081	GKSERSSSGLLEWDS	GKSERSSSGLLEWES	586	CAMK4 (Q16566)	1	1	1	1	1	1	1	Both conserved	yes	1	1	Both conserved	1	Both conserved
S323	S371	Q96Q27	Q8K0L0	RVRRSGISPLHLAAE	RIRRSGVSPLHLAAE	634	ERK1 (P27361)	1	1	1	1	1	1	1	Both conserved	yes	1	1	Both conserved	1	Both conserved
S26	S27	Q9BW19	E9PUA5	AALVKSSSRLPLSAS	RPLIKAPSQLPLSGS	672	CHK1 (O14757)	0	1	1	1	0	1	1	Only kinase conserved	no	N/A	1	Only kinase conserved	1	Only kinase conserved
S10	S10	Q9H3Z4	P60904	DQRQRSLSTSGESLY	DQRQRSLSTSGESLY	198	PKACA (P17612)	1	1	1	1	1	1	1	Both conserved	yes	5	1	Both conserved	1	Both conserved
Y188	Y170	P07766	P22646	PPVPNPDYEPIRKGQ	PPVPNPDYEPIRKGQ	189	FYN (P06241)	1	1	1	1	1	1	1	Both conserved	yes	4	1	Both conserved	1	Both conserved
Y199	Y181	P07766	P22646	RKGQRDLYSGLNQRA	RKGQRDLYSGLNQRR	189	FYN (P06241)	1	1	1	1	1	1	1	Both conserved	no	N/A	1	Both conserved	1	Both conserved
S751	S699	Q8WWI1	E9PYF4	KWKNRRKSYTSDLQK	KWKDRRKSYTSDLQK	1699	AURB (Q96GD4)	1	1	1	1	1	1	1	Both conserved	no	N/A	1	Both conserved	1	Both conserved
S300	S248	Q8WWI1	E9PYF4	DMSYRRISAIEPKSA	DMSYRRISAVEPKTA	1699	AURB (Q96GD4)	1	1	1	1	1	1	1	Both conserved	no	N/A	1	Both conserved	1	Both conserved
S1510	S1300	Q8WWI1	E9PYI7	GIMRRGESLDNLDSQ	GIMRRGESLDNLDSP	1453	CHK1 (O14757)	1	1	1	1	1	1	1	Both conserved	no	N/A	1	Both conserved	1	Both conserved
S397	S398	P04004	P29788	SSNSRRSSRSIWFSL	NQNSRRPSRATWLSL	478	PKACA (P17612)	1	1	1	1	1	1	1	Both conserved	yes	4	1	Both conserved	1	Both conserved
S386	S250	P04004	Q0VAV2	HRNSHGHSTGRQQNY	YRSQRGHSRGRNQNS	1960	PKCA (P17252)	0	1	1	1	0	1	1	Only kinase conserved	no	N/A	1	Only kinase conserved	1	Only kinase conserved
S381	S380	P04004	P29788	RSRKRYRSRRGRGHR	RNRKGYRSQRGHSRG	478	PKCA (P17252)	0	0	1	1	0	1	1	Only kinase conserved	no	N/A	1	Only kinase conserved	1	Only kinase conserved
S393	S124	P04004	Q3UUX8	LRPRQQHSRRPSAPS	SRGRNQNSRRPSRAT	226	PKCA (P17252)	0	0	1	0	0	1	1	Only kinase conserved	no	N/A	1	Only kinase conserved	1	Only kinase conserved
T76	T1878	P04004	F8WHZ0	VDPEDESTVYIPEAE	TMPEDEYTVYDDGEE	2127	CK2A1 (P68400)	0	0	1	0	0	1	1	Only kinase conserved	no	N/A	1	Only kinase conserved	1	Only kinase conserved
T69	T69	P04004	P29788	VTRGDVFTMPEDDYW	VTRGDVFTMPEDEYT	478	CK2A1 (P68400)	1	1	1	1	1	1	1	Both conserved	no	N/A	1	Both conserved	1	Both conserved
S342	S339	O43164	Q80U04	RHEAKQRSVQRWREA	RHEAKQRSVQRWREA	707	PKACA (P17612)	1	1	1	1	1	1	1	Both conserved	yes	1	1	Both conserved	1	Both conserved
T389	T385	O43164	Q80U04	SRVTQRETERNRVTS	RVITQRETENNQMTS	707	PKACA (P17612)	1	1	1	1	1	1	1	Both conserved	yes	1	1	Both conserved	1	Both conserved
Y60	Y60	O43294	Q62219	TGDKDHLYSTVCKPR	SGDKDHLYSTVCKPR	461	PYK2 (Q14289)	1	1	1	1	1	1	1	Both conserved	yes	3	1	Both conserved	1	Both conserved
S307	S307	Q9Y2I7	Q9Z1T6	PARNRSASITNLSLD	PARNRSASITNLSLD	2097	AKT1 (P31749)	1	1	1	1	1	1	1	Both conserved	yes	3	1	Both conserved	1	Both conserved
S318	S318	Q9Y2I7	Q9Z1T6	LSLDRSGSPMVPSYE	LSLDRSGSPMVPSYE	2097	SGK1 (O00141)	1	1	1	1	1	1	1	Both conserved	yes	3	1	Both conserved	1	Both conserved
S361	S358	Q13422	G5E8H3	PSDGPPRSNHSAQDA	LAEGTPRSNHSAQDS	515	SYK (P43405)	1	1	1	1	1	1	1	Both conserved	yes	1	1	Both conserved	1	Both conserved
S214	S214	Q13422	G5E8H3	GRSYKQRSSLEEHKE	GRSYKQRSSLEEHKE	515	BTK (Q06187)	1	1	1	1	1	1	1	Both conserved	no	N/A	1	Both conserved	1	Both conserved
S215	S215	Q13422	G5E8H3	RSYKQRSSLEEHKER	RSYKQRSSLEEHKER	515	BTK (Q06187)	1	1	1	1	1	1	1	Both conserved	no	N/A	1	Both conserved	1	Both conserved
S364	S361	Q13422	G5E8H3	GPPRSNHSAQDAVDN	GTPRSNHSAQDSAVE	515	SYK (P43405)	1	0	1	1	0	1	1	Only kinase conserved	yes	1	1	Only kinase conserved	1	Only kinase conserved
S114	S112	P31323	P31324	NRFTRRASVCAEAYN	NRFTRRASVCAEAYN	416	PKACA (P17612)	1	1	1	1	1	1	1	Both conserved	yes	2	1	Both conserved	1	Both conserved
S408	S408	P81274	Q8VDU0	AKLGRRHSMENLELM	PKLGRRHSMENMELM	679	PKCA (P17252)	1	1	1	1	1	1	1	Both conserved	yes	2	1	Both conserved	1	Both conserved
T457	S457	P81274	Q8VDU0	LKGKKYKSGSACTKV	LKGKKYKTNSSTKVL	679	PBK (Q96KB5)	0	0	1	1	0	1	1	Only kinase conserved	yes	1	1	Only kinase conserved	1	Only kinase conserved
[truncated: 5,092 more rows]

## Sheet: Chicken
Query site	Hit site	Query accession	Hit accession	Hit sequence	Query sequence	Protein length	Kinase	Sequence Difference Criterion	Non-conservative sequence difference criterion	Phorphorylatable residue criterion	Position criterion	PHOSPHOSITE PRESENT?	Kinase RBH criterion	KINASE PRESENT?	=== STATUS ===	Annotated as functional?	Number of low-throughput references for regulatory site	Kinase conserved (Hieranoid)?	=== STATUS (Hieranoid) ===	Kinase conserved (DIOPT)?	=== STATUS (DIOPT) ===
[truncated: 5,915 more rows]

[truncated: 5 more sheets: Zebrafish, Fruit fly, Nematode, Yeast, Slime mold]
